# Supplementary material for: Functional genomic analysis and neuroanatomical localization of miR-2954, a song-responsive sex-linked microRNA in the zebra finch
Source: Front Neurosci. 2014 Dec 16;8:409. doi: 10.3389/fnins.2014.00409 (PMC4267206; doi:10.3389/fnins.2014.00409)
Supplement: Table S1 — Differential expression analysis (all mapped RNA-seq reads). [file Table1.XLSX]

## Sheet: README
TABLE S1: Output of DESeq analysis of gene expression (all mapped RNAseq reads).
Differential expression is shown as log2 of Fold-change (control/inhibitor).
Thus a negative value for "log2Foldchange" indicates read counts were higher in the samples treated with inhibitor than with control compound.

## Sheet: Table S1
EnsemblGene	EnsemblTranscript	baseMean	log2FoldChange	lfcSE	pvalue	padj	Gene Name	GeneDescription
ENSTGUG00000000001	ENSTGUT00000000001	72.4478	-0.945369	0.198887	2.00128e-06	4.21252e-05	C2CD2L	C2CD2-like [Source:HGNC Symbol;Acc:29000]
ENSTGUG00000000002	ENSTGUT00000000005	315.223	0.264329	0.0956921	0.00573976	0.021058	DPAGT1	dolichyl-phosphate (UDP-N-acetylglucosamine) N-acetylglucosaminephosphotransferase 1 (GlcNAc-1-P transferase) [Source:HGNC Symbol;Acc:2995]
ENSTGUG00000000003	ENSTGUT00000000002	751.081	-0.166133	0.0685545	0.0153771	0.0478225	ZENK	early growth response 1 (EGR1), mRNA [Source:RefSeq mRNA;Acc:NM_001080957]
ENSTGUG00000000004	ENSTGUT00000000004	14.0731	-0.311783	0.283236	0.270989	0.467947	REEP2	receptor accessory protein 2 [Source:HGNC Symbol;Acc:17975]
ENSTGUG00000000005	ENSTGUT00000000003	0	NA	NA	NA	NA		Uncharacterized protein [Source:UniProtKB/TrEMBL;Acc:H0YP07]
ENSTGUG00000000006	ENSTGUT00000000010	526.078	-0.539134	0.11272	1.72726e-06	3.81244e-05	PIAS2	protein inhibitor of activated STAT, 2 [Source:HGNC Symbol;Acc:17311]
ENSTGUG00000000007	ENSTGUT00000000018	702.659	-0.397597	0.102834	0.000110454	0.000866688	KDM3B	lysine (K)-specific demethylase 3B [Source:HGNC Symbol;Acc:1337]
ENSTGUG00000000008	ENSTGUT00000000006	8.66414	0.219781	0.314727	0.484976	0.666772	H2AFX	H2A histone family, member X [Source:HGNC Symbol;Acc:4739]
ENSTGUG00000000010	ENSTGUT00000000014	1653.11	0.301407	0.0994682	0.00244404	0.01035	HMBS	hydroxymethylbilane synthase [Source:HGNC Symbol;Acc:4982]
ENSTGUG00000000011	ENSTGUT00000000008	83.2997	0.518756	0.170383	0.00232956	0.0099553	B3GNT1	UDP-GlcNAc:betaGal beta-1,3-N-acetylglucosaminyltransferase 1 [Source:HGNC Symbol;Acc:15685]
ENSTGUG00000000012	ENSTGUT00000000009	978.106	-0.461993	0.104663	1.01423e-05	0.000137808	AHNAK	AHNAK nucleoprotein [Source:HGNC Symbol;Acc:347]
ENSTGUG00000000013	ENSTGUT00000000011	12.0189	0.265332	0.296225	0.370407	0.577538		Katanin p60 ATPase-containing subunit A-like 2 [Source:UniProtKB/TrEMBL;Acc:H0YP14]
ENSTGUG00000000014	ENSTGUT00000000012	1503.02	0.189411	0.0761159	0.0128298	0.0410942		Uncharacterized protein [Source:UniProtKB/TrEMBL;Acc:H0YP15]
ENSTGUG00000000015	ENSTGUT00000000013	0	NA	NA	NA	NA		Uncharacterized protein [Source:UniProtKB/TrEMBL;Acc:H0YP16]
ENSTGUG00000000016	ENSTGUT00000000024	533.42	0.0133585	0.0999404	0.893668	0.942533	SMAD2	SMAD family member 2 [Source:HGNC Symbol;Acc:6768]
ENSTGUG00000000017	ENSTGUT00000000015	14.6802	0.314743	0.285559	0.270375	0.467156		Uncharacterized protein [Source:UniProtKB/TrEMBL;Acc:H0YP18]
ENSTGUG00000000018	ENSTGUT00000000020	1238.19	0.21939	0.0808078	0.00662838	0.0236918	VPS11	vacuolar protein sorting 11 homolog (S. cerevisiae) [Source:HGNC Symbol;Acc:14583]
ENSTGUG00000000019	ENSTGUT00000000016	0	NA	NA	NA	NA	GP1BA	glycoprotein Ib (platelet), alpha polypeptide [Source:HGNC Symbol;Acc:4439]
ENSTGUG00000000020	ENSTGUT00000000017	8.96133	0.174812	0.313612	0.577244	0.722847	KLHL33	kelch-like family member 33 [Source:HGNC Symbol;Acc:31952]
ENSTGUG00000000021	ENSTGUT00000000019	177.052	0.591995	0.123021	1.49314e-06	3.47481e-05		NADH dehydrogenase 1 alpha subcomplex 11-like (LOC100190489), mRNA [Source:RefSeq mRNA;Acc:NM_001245203]
ENSTGUG00000000022	ENSTGUT00000000029	183.35	-0.718199	0.174824	3.98898e-05	0.000390993		Uncharacterized protein [Source:UniProtKB/TrEMBL;Acc:H0YP32]
ENSTGUG00000000023	ENSTGUT00000000030	534.685	-0.184477	0.0668265	0.00577079	0.0211563	RANBP3	RAN binding protein 3 [Source:HGNC Symbol;Acc:9850]
ENSTGUG00000000024	ENSTGUT00000000021	2.03323	-0.103312	0.285151	0.717124	0.829605	CXCR5	chemokine (C-X-C motif) receptor 5 [Source:HGNC Symbol;Acc:1060]
ENSTGUG00000000025	ENSTGUT00000000022	433.397	-0.209216	0.0948116	0.0273388	0.0771173	BCL9L	B-cell CLL/lymphoma 9-like [Source:HGNC Symbol;Acc:23688]
ENSTGUG00000000026	ENSTGUT00000000023	0	NA	NA	NA	NA		Uncharacterized protein [Source:UniProtKB/TrEMBL;Acc:H0YP26]
ENSTGUG00000000027	ENSTGUT00000000025	209.341	0.515035	0.163942	0.00168043	0.00763632	CCDC84	coiled-coil domain containing 84 [Source:HGNC Symbol;Acc:30460]
ENSTGUG00000000028	ENSTGUT00000000028	8.77535	-0.154163	0.312046	0.621278	0.755525	ZBTB7C	zinc finger and BTB domain containing 7C [Source:HGNC Symbol;Acc:31700]
ENSTGUG00000000029	ENSTGUT00000000034	2266.7	0.340785	0.0827816	3.84371e-05	0.000380236	TRAPPC4	trafficking protein particle complex 4 [Source:HGNC Symbol;Acc:19943]
ENSTGUG00000000030	ENSTGUT00000000031	87.4397	-0.755544	0.21862	0.000548319	0.00308471	CTIF	CBP80/20-dependent translation initiation factor [Source:HGNC Symbol;Acc:23925]
ENSTGUG00000000031	ENSTGUT00000000035	10.7694	-0.491357	0.309361	0.112219	0.242723	GFRA3	GDNF family receptor alpha 3 [Source:HGNC Symbol;Acc:4245]
ENSTGUG00000000032	ENSTGUT00000000036	80.503	0.158065	0.161071	0.326427	0.530834	SLC1A6	solute carrier family 1 (high affinity aspartate/glutamate transporter), member 6 [Source:HGNC Symbol;Acc:10944]
ENSTGUG00000000033	ENSTGUT00000000032	9.02182	-0.115618	0.310959	0.710033	0.823692		Uncharacterized protein [Source:UniProtKB/TrEMBL;Acc:H0YP35]
ENSTGUG00000000034	ENSTGUT00000000033	1.46924	0.368426	0.229163	0.1079	0.235591		Uncharacterized protein [Source:UniProtKB/TrEMBL;Acc:H0YP36]
ENSTGUG00000000035	ENSTGUT00000000040	335.697	-0.652995	0.129084	4.22182e-07	1.39674e-05		Uncharacterized protein [Source:UniProtKB/TrEMBL;Acc:H0YP43]
ENSTGUG00000000036	ENSTGUT00000000037	207.695	0.0653626	0.103472	0.527585	0.686211	SLC37A4	solute carrier family 37 (glucose-6-phosphate transporter), member 4 [Source:HGNC Symbol;Acc:4061]
ENSTGUG00000000037	ENSTGUT00000000038	553.798	0.0856417	0.0763802	0.262179	0.457159	CDC23	cell division cycle 23 [Source:HGNC Symbol;Acc:1724]
ENSTGUG00000000038	ENSTGUT00000000045	4560.45	0.100693	0.0337967	0.0028885	0.0119092		Uncharacterized protein [Source:UniProtKB/TrEMBL;Acc:H0YP48]
ENSTGUG00000000039	ENSTGUT00000000047	1849.19	0.195661	0.0568955	0.000583956	0.00322585	HYOU1	hypoxia up-regulated 1 [Source:HGNC Symbol;Acc:16931]
ENSTGUG00000000040	ENSTGUT00000000044	17.4763	0.143898	0.288837	0.618345	0.753038	JAKMIP2	janus kinase and microtubule interacting protein 2 [Source:HGNC Symbol;Acc:29067]
ENSTGUG00000000041	ENSTGUT00000000039	91.6098	-0.176295	0.151611	0.244906	0.436122		Uncharacterized protein [Source:UniProtKB/TrEMBL;Acc:H0YP42]
ENSTGUG00000000042	ENSTGUT00000000042	2966.17	0.276856	0.0702565	8.12606e-05	0.000680745	CHPF2	chondroitin polymerizing factor 2 [Source:HGNC Symbol;Acc:29270]
ENSTGUG00000000043	ENSTGUT00000000041	1274.39	0.154792	0.0741351	0.0368001	0.0982582	C18orf32	chromosome 18 open reading frame 32 [Source:HGNC Symbol;Acc:31690]
ENSTGUG00000000044	ENSTGUT00000000050	19745	0.491199	0.110288	8.43771e-06	0.000120664	RPL17	ribosomal protein L17 (RPL17), mRNA [Source:RefSeq mRNA;Acc:NM_001076700]
ENSTGUG00000000045	ENSTGUT00000000043	0	NA	NA	NA	NA		Uncharacterized protein [Source:UniProtKB/TrEMBL;Acc:H0YP46]
ENSTGUG00000000046	ENSTGUT00000000049	3615.8	0.229756	0.0495056	3.46731e-06	6.31405e-05	ABCF2	ATP-binding cassette, sub-family F (GCN20), member 2 [Source:HGNC Symbol;Acc:71]
ENSTGUG00000000047	ENSTGUT00000000059	2291.52	0.160326	0.0583486	0.00600098	0.0218081	DPYSL3	dihydropyrimidinase-like 3 [Source:HGNC Symbol;Acc:3015]
ENSTGUG00000000048	ENSTGUT00000000046	1127.97	0.402628	0.17602	NA	NA		Uncharacterized protein [Source:UniProtKB/TrEMBL;Acc:H0YP49]
ENSTGUG00000000049	ENSTGUT00000000048	8995.12	0.536754	0.103028	1.8905e-07	7.87027e-06	RPL36	ribosomal protein L36-like (LOC100190073), mRNA [Source:RefSeq mRNA;Acc:NM_001245465]
ENSTGUG00000000050	ENSTGUT00000000053	1992.18	0.471386	0.10652	9.63048e-06	0.000133025	PHLDB1	pleckstrin homology-like domain, family B, member 1 [Source:HGNC Symbol;Acc:23697]
ENSTGUG00000000051	ENSTGUT00000000054	595.446	-1.08222	0.254417	NA	NA	LMNB2	lamin B2 [Source:HGNC Symbol;Acc:6638]
ENSTGUG00000000052	ENSTGUT00000000051	0	NA	NA	NA	NA		Uncharacterized protein [Source:UniProtKB/TrEMBL;Acc:H0YP54]
ENSTGUG00000000053	ENSTGUT00000000055	0.830209	0.0844203	0.196988	0.668247	0.790888	MYO5B	myosin VB [Source:HGNC Symbol;Acc:7603]
ENSTGUG00000000054	ENSTGUT00000000052	2.55903	0.592124	0.293044	0.0433218	0.112324	ASB10	ankyrin repeat and SOCS box containing 10 [Source:HGNC Symbol;Acc:17185]
ENSTGUG00000000055	ENSTGUT00000000063	724.483	0.209985	0.086338	0.0150105	0.0467794	AGAP3	ArfGAP with GTPase domain, ankyrin repeat and PH domain 3 [Source:HGNC Symbol;Acc:16923]
ENSTGUG00000000056	ENSTGUT00000000056	975.948	0.0886807	0.0681729	0.19332	0.369567	ARCN1	archain 1 [Source:HGNC Symbol;Acc:649]
ENSTGUG00000000057	ENSTGUT00000000060	0.636448	0.0107424	0.148049	0.942156	0.964862	TMPRSS9	transmembrane protease, serine 9 [Source:HGNC Symbol;Acc:30079]
ENSTGUG00000000058	ENSTGUT00000000058	1317.81	0.102519	0.0541442	0.0582981	0.143208		Uncharacterized protein [Source:UniProtKB/TrEMBL;Acc:H0YP61]
ENSTGUG00000000059	ENSTGUT00000000057	987.311	0.454231	0.115711	8.65263e-05	0.000717637	IFT46	intraflagellar transport 46 homolog (Chlamydomonas) [Source:HGNC Symbol;Acc:26146]
ENSTGUG00000000060	ENSTGUT00000000061	20.0609	0.445184	0.264305	0.0921129	0.207875	TMEM25	transmembrane protein 25 [Source:HGNC Symbol;Acc:25890]
ENSTGUG00000000061	ENSTGUT00000000068	400.11	-0.182435	0.0941698	0.0527092	0.132326	LIPG	lipase, endothelial [Source:HGNC Symbol;Acc:6623]
ENSTGUG00000000062	ENSTGUT00000000066	0	NA	NA	NA	NA	STK32A	serine/threonine kinase 32A [Source:HGNC Symbol;Acc:28317]
ENSTGUG00000000063	ENSTGUT00000000064	480.446	-0.315484	0.126808	0.0128508	0.0411351	SPPL2C	signal peptide peptidase like 2C [Source:HGNC Symbol;Acc:28902]
ENSTGUG00000000064	ENSTGUT00000000062	15.3735	0.402757	0.308263	0.191371	0.366594	TTC36	tetratricopeptide repeat domain 36 [Source:HGNC Symbol;Acc:33708]
ENSTGUG00000000065	ENSTGUT00000000072	308	-0.799528	0.206024	NA	NA	KMT2A	lysine (K)-specific methyltransferase 2A [Source:HGNC Symbol;Acc:7132]
ENSTGUG00000000066	ENSTGUT00000000070	859.802	0.361553	0.102538	0.000421816	0.00249182	FASTK	Fas-activated serine/threonine kinase [Source:HGNC Symbol;Acc:24676]
ENSTGUG00000000067	ENSTGUT00000000065	416.973	0.122909	0.0764677	0.107982	0.235737	LSM7	LSM7 homolog, U6 small nuclear RNA associated (S. cerevisiae) [Source:HGNC Symbol;Acc:20470]
ENSTGUG00000000068	ENSTGUT00000000067	41.3563	0.405605	0.212957	0.0568273	0.140633		Uncharacterized protein [Source:UniProtKB/TrEMBL;Acc:H0YP70]
ENSTGUG00000000069	ENSTGUT00000000076	1.34179	-0.154659	0.212238	0.466183	0.649864	PPP2R2B	protein phosphatase 2, regulatory subunit B, beta [Source:HGNC Symbol;Acc:9305]
ENSTGUG00000000070	ENSTGUT00000000074	779.914	0.073781	0.0976327	0.449829	0.640116	CERS4	ceramide synthase 4 [Source:HGNC Symbol;Acc:23747]
ENSTGUG00000000071	ENSTGUT00000000069	421.516	0.427227	0.111718	0.000131222	0.000991742		Uncharacterized protein [Source:UniProtKB/TrEMBL;Acc:H0YP72]
ENSTGUG00000000072	ENSTGUT00000000071	1260.35	0.146812	0.0562127	0.00900871	0.0305115		Uncharacterized protein [Source:UniProtKB/TrEMBL;Acc:H0YP74]
ENSTGUG00000000073	ENSTGUT00000000078	323.265	0.45522	0.0953327	1.79641e-06	3.89058e-05	SLC4A2	solute carrier family 4, anion exchanger, member 2 (erythrocyte membrane protein band 3-like 1) [Source:HGNC Symbol;Acc:11028]
ENSTGUG00000000074	ENSTGUT00000000073	0.193761	0.0801217	0.103799	0.44018	0.637104		Uncharacterized protein [Source:UniProtKB/TrEMBL;Acc:H0YP76]
ENSTGUG00000000075	ENSTGUT00000000079	0	NA	NA	NA	NA		Uncharacterized protein [Source:UniProtKB/TrEMBL;Acc:H0YP82]
ENSTGUG00000000076	ENSTGUT00000000080	449.753	0.582571	0.125915	3.71522e-06	6.64439e-05		F1F0-type ATP synthase subunit g-like (LOC100190504), mRNA [Source:RefSeq mRNA;Acc:NM_001245250]
ENSTGUG00000000077	ENSTGUT00000000075	5.22313	-0.357438	0.325587	0.272281	0.469799		Uncharacterized protein [Source:UniProtKB/TrEMBL;Acc:H0YP78]
ENSTGUG00000000078	ENSTGUT00000000077	0.662445	-0.116778	0.191907	0.542846	0.694878		Uncharacterized protein [Source:UniProtKB/TrEMBL;Acc:H0YP80]
ENSTGUG00000000079	ENSTGUT00000000082	1750.72	0.0183533	0.074615	0.805703	0.890474	TCERG1	transcription elongation regulator 1 [Source:HGNC Symbol;Acc:15630]
ENSTGUG00000000080	ENSTGUT00000000081	418.576	0.0890714	0.0886376	0.314948	0.517955	2013-03-02	membrane-associated ring finger (C3HC4) 2, E3 ubiquitin protein ligase [Source:HGNC Symbol;Acc:28038]
ENSTGUG00000000081	ENSTGUT00000000083	321.928	0.333445	0.102645	0.00116004	0.00564099		Uncharacterized protein [Source:UniProtKB/TrEMBL;Acc:H0YP86]
ENSTGUG00000000082	ENSTGUT00000000090	595.551	-0.0154096	0.0655899	0.814257	0.896376		Uncharacterized protein [Source:UniProtKB/TrEMBL;Acc:H0YP93]
ENSTGUG00000000083	ENSTGUT00000000099	1561.11	0.249416	0.058362	1.92344e-05	0.000222944	UBE4A	ubiquitination factor E4A [Source:HGNC Symbol;Acc:12499]
ENSTGUG00000000084	ENSTGUT00000000085	1180.48	-0.396573	0.105532	0.000171384	0.00123026	RAB11B	RAB11B, member RAS oncogene family [Source:HGNC Symbol;Acc:9761]
ENSTGUG00000000085	ENSTGUT00000000088	532.067	-0.373749	0.0864722	1.54489e-05	0.000189937	RBM27	RNA binding motif protein 27 [Source:HGNC Symbol;Acc:29243]
ENSTGUG00000000086	ENSTGUT00000000086	111.446	-0.0297624	0.142077	0.834073	0.909953	ANGPTL4	angiopoietin-like 4 [Source:HGNC Symbol;Acc:16039]
ENSTGUG00000000087	ENSTGUT00000000087	0	NA	NA	NA	NA		Uncharacterized protein [Source:UniProtKB/TrEMBL;Acc:H0YP90]
ENSTGUG00000000088	ENSTGUT00000000089	120.916	-0.140039	0.134105	0.296371	0.497615		Uncharacterized protein [Source:UniProtKB/TrEMBL;Acc:H0YP92]
ENSTGUG00000000089	ENSTGUT00000000094	227.985	0.0525182	0.114829	0.647414	0.774983		Uncharacterized protein [Source:UniProtKB/TrEMBL;Acc:H0YP97]
ENSTGUG00000000090	ENSTGUT00000000092	93.9791	0.279382	0.161702	0.0840306	0.193154	ZNF746	zinc finger protein 746 [Source:HGNC Symbol;Acc:21948]
ENSTGUG00000000091	ENSTGUT00000000095	37.3008	-0.760299	0.24708	0.00208998	0.00910537		Uncharacterized protein [Source:UniProtKB/TrEMBL;Acc:H0YP98]
ENSTGUG00000000092	ENSTGUT00000000122	1862.88	0.283937	0.0599675	2.19218e-06	4.53788e-05		Uncharacterized protein [Source:UniProtKB/TrEMBL;Acc:H0YPC3]
ENSTGUG00000000093	ENSTGUT00000000093	111.414	0.375446	0.13982	0.00724857	0.0255534		Uncharacterized protein [Source:UniProtKB/TrEMBL;Acc:H0YP96]
ENSTGUG00000000094	ENSTGUT00000000097	308.89	0.560989	0.103098	5.28808e-08	3.40392e-06		Uncharacterized protein [Source:UniProtKB/TrEMBL;Acc:H0YPA0]
ENSTGUG00000000095	ENSTGUT00000000096	1883.34	0.674519	0.133817	4.64102e-07	1.48305e-05	RPS28	ribosomal protein S28 [Source:HGNC Symbol;Acc:10418]
ENSTGUG00000000096	ENSTGUT00000000103	36.838	-0.857299	0.246203	0.000497538	0.00284777	RNF38	ring finger protein 38 [Source:HGNC Symbol;Acc:18052]
ENSTGUG00000000097	ENSTGUT00000000106	1125.61	0.331577	0.104287	0.00147554	0.00682948	CDC25A	cell division cycle 25A [Source:HGNC Symbol;Acc:1725]
ENSTGUG00000000098	ENSTGUT00000000098	27.1331	0.3185	0.262261	0.22458	0.408815		Uncharacterized protein [Source:UniProtKB/TrEMBL;Acc:H0YPA1]
ENSTGUG00000000099	ENSTGUT00000000107	861.483	0.133905	0.0697556	0.0549043	0.136845	USP28	ubiquitin specific peptidase 28 [Source:HGNC Symbol;Acc:12625]
ENSTGUG00000000100	ENSTGUT00000000101	0.856665	-0.159158	0.196187	0.417219	0.626601		Uncharacterized protein [Source:UniProtKB/TrEMBL;Acc:H0YPA4]
ENSTGUG00000000101	ENSTGUT00000000102	20.4399	0.449764	0.283494	0.112625	0.243389		Uncharacterized protein [Source:UniProtKB/TrEMBL;Acc:H0YPA5]
ENSTGUG00000000102	ENSTGUT00000000104	820.567	0.424057	0.115354	0.000236804	0.00158862	POLE4	polymerase (DNA-directed), epsilon 4, accessory subunit [Source:HGNC Symbol;Acc:18755]
ENSTGUG00000000103	ENSTGUT00000000112	325.039	0.148161	0.0920784	0.1076	0.235142	TRIM14	tripartite motif containing 14 [Source:HGNC Symbol;Acc:16283]
ENSTGUG00000000104	ENSTGUT00000000105	3.65472	0.126761	0.318173	0.690334	0.808474	PRAM1	PML-RARA regulated adaptor molecule 1 [Source:HGNC Symbol;Acc:30091]
ENSTGUG00000000105	ENSTGUT00000000118	7.75473	0.226378	0.316794	0.474862	0.657619		Uncharacterized protein [Source:UniProtKB/TrEMBL;Acc:H0YPB9]
ENSTGUG00000000106	ENSTGUT00000000108	1.76649	-0.100925	0.273146	0.711762	0.824931
ENSTGUG00000000107	ENSTGUT00000000115	24.368	0.276908	0.273845	0.311928	0.514286	HTR3A	5-hydroxytryptamine (serotonin) receptor 3A, ionotropic [Source:HGNC Symbol;Acc:5297]
ENSTGUG00000000108	ENSTGUT00000000109	0.320007	0.0194877	0.137092	0.886961	0.938299		Uncharacterized protein [Source:UniProtKB/TrEMBL;Acc:H0YPB1]
ENSTGUG00000000109	ENSTGUT00000000110	176.7	-0.301178	0.12388	0.0150487	0.0468886		Uncharacterized protein [Source:UniProtKB/TrEMBL;Acc:H0YPB2]
ENSTGUG00000000110	ENSTGUT00000000111	384.903	0.0793996	0.0864677	0.358484	0.564172	MAP4	microtubule-associated protein 4 [Source:HGNC Symbol;Acc:6862]
ENSTGUG00000000111	ENSTGUT00000000113	142.251	0.176132	0.135217	0.192715	0.36876
ENSTGUG00000000112	ENSTGUT00000000119	2146.91	0.216254	0.0773106	0.00515463	0.0192603		Uncharacterized protein [Source:UniProtKB/TrEMBL;Acc:H0YPC0]
ENSTGUG00000000113	ENSTGUT00000000114	460.563	-0.231593	0.0883981	0.0087959	0.0299396	NANS	N-acetylneuraminic acid synthase [Source:HGNC Symbol;Acc:19237]
ENSTGUG00000000114	ENSTGUT00000000120	2505.14	0.432681	0.100461	1.6551e-05	0.00019947	CLTA	clathrin, light chain A [Source:HGNC Symbol;Acc:2090]
ENSTGUG00000000115	ENSTGUT00000000116	28.6534	-0.0423732	0.234064	0.856342	0.923044		Uncharacterized protein [Source:UniProtKB/TrEMBL;Acc:H0YPB7]
ENSTGUG00000000116	ENSTGUT00000000117	117.643	-0.222456	0.184202	0.227175	0.412637		Uncharacterized protein [Source:UniProtKB/TrEMBL;Acc:H0YPB8]
ENSTGUG00000000117	ENSTGUT00000000121	260.329	0.715185	0.109838	7.45275e-11	3.10262e-08		Uncharacterized protein [Source:UniProtKB/TrEMBL;Acc:H0YPC2]
ENSTGUG00000000118	ENSTGUT00000000123	751.284	-0.22503	0.0907887	0.0131896	0.0419954	ELAVL1	ELAV (embryonic lethal, abnormal vision, Drosophila)-like 1 (Hu antigen R) [Source:HGNC Symbol;Acc:3312]
ENSTGUG00000000119	ENSTGUT00000000145	1520.32	0.125944	0.0491461	0.0103876	0.0344118		Uncharacterized protein [Source:UniProtKB/TrEMBL;Acc:H0YPE4]
ENSTGUG00000000120	ENSTGUT00000000131	199.583	-0.77746	0.214573	NA	NA	GNE	glucosamine (UDP-N-acetyl)-2-epimerase/N-acetylmannosamine kinase [Source:HGNC Symbol;Acc:23657]
ENSTGUG00000000121	ENSTGUT00000000126	1315.29	0.545095	0.0776727	2.25315e-12	3.06981e-09	REXO2	RNA exonuclease 2 [Source:HGNC Symbol;Acc:17851]
ENSTGUG00000000122	ENSTGUT00000000124	7.37523	-0.0223956	0.319213	0.944067	0.964862	SH3RF2	SH3 domain containing ring finger 2 [Source:HGNC Symbol;Acc:26299]
ENSTGUG00000000123	ENSTGUT00000000138	9.06904	0.066205	0.323939	0.838061	0.91246	MATK	megakaryocyte-associated tyrosine kinase [Source:HGNC Symbol;Acc:6906]
ENSTGUG00000000124	ENSTGUT00000000125	8.75593	0.152806	0.310294	0.622398	0.756396		Uncharacterized protein [Source:UniProtKB/TrEMBL;Acc:H0YPC6]
ENSTGUG00000000125	ENSTGUT00000000127	0.167817	0.0750078	0.100551	0.455688	0.640116	GRXCR2	glutaredoxin, cysteine rich 2 [Source:HGNC Symbol;Acc:33862]
ENSTGUG00000000126	ENSTGUT00000000128	0	NA	NA	NA	NA		Uncharacterized protein [Source:UniProtKB/TrEMBL;Acc:H0YPC9]
ENSTGUG00000000127	ENSTGUT00000000129	0	NA	NA	NA	NA		Uncharacterized protein [Source:UniProtKB/TrEMBL;Acc:H0YPD0]
ENSTGUG00000000128	ENSTGUT00000000140	557.447	-0.0718756	0.0713504	0.313762	0.516571		Uncharacterized protein [Source:UniProtKB/TrEMBL;Acc:H0YPE1]
ENSTGUG00000000129	ENSTGUT00000000130	0	NA	NA	NA	NA	KCTD16	potassium channel tetramerization domain containing 16 [Source:HGNC Symbol;Acc:29244]
ENSTGUG00000000130	ENSTGUT00000000134	12.2805	-0.448194	0.306778	0.144023	0.295199		Uncharacterized protein [Source:UniProtKB/TrEMBL;Acc:H0YPD5]
ENSTGUG00000000131	ENSTGUT00000000132	0	NA	NA	NA	NA	CPLX1	complexin 1 [Source:HGNC Symbol;Acc:2309]
ENSTGUG00000000132	ENSTGUT00000000133	91.9797	-0.301571	0.148378	0.0421084	0.10981	PCGF3	polycomb group ring finger 3 [Source:HGNC Symbol;Acc:10066]
ENSTGUG00000000133	ENSTGUT00000000135	46.9293	-0.396405	0.233353	0.0893688	0.203002	MFSD7	major facilitator superfamily domain containing 7 [Source:HGNC Symbol;Acc:26177]
ENSTGUG00000000134	ENSTGUT00000000137	1133.16	0.00690535	0.073528	0.925177	0.956712	YIPF5	Yip1 domain family, member 5 [Source:HGNC Symbol;Acc:24877]
ENSTGUG00000000135	ENSTGUT00000000146	0.344627	-0.100551	0.120063	0.402317	0.611389		Uncharacterized protein [Source:UniProtKB/TrEMBL;Acc:H0YPE5]
ENSTGUG00000000137	ENSTGUT00000000139	0	NA	NA	NA	NA	RAX2	retina and anterior neural fold homeobox 2 (RAX2), mRNA [Source:RefSeq mRNA;Acc:NM_001243735]
ENSTGUG00000000138	ENSTGUT00000000143	0.361631	0.00973712	0.138729	0.944044	0.964862		Uncharacterized protein [Source:UniProtKB/TrEMBL;Acc:H0YPE2]
ENSTGUG00000000139	ENSTGUT00000000142	0	NA	NA	NA	NA
ENSTGUG00000000140	ENSTGUT00000000150	113.9	-0.636383	0.166005	0.000126328	0.000963007		Uncharacterized protein [Source:UniProtKB/TrEMBL;Acc:H0YPE9]
ENSTGUG00000000141	ENSTGUT00000000144	343.114	0.323504	0.103596	0.00179172	0.00805416		Uncharacterized protein [Source:UniProtKB/TrEMBL;Acc:H0YPE3]
ENSTGUG00000000142	ENSTGUT00000000149	598.223	0.332618	0.0880651	0.000158755	0.00115892	APBA3	amyloid beta (A4) precursor protein-binding, family A, member 3 [Source:HGNC Symbol;Acc:580]
ENSTGUG00000000143	ENSTGUT00000000154	973.034	0.566901	0.118347	1.66659e-06	3.73911e-05	ZNF259	zinc finger protein 259 [Source:HGNC Symbol;Acc:13051]
ENSTGUG00000000144	ENSTGUT00000000151	376.05	0.570658	0.111607	3.16898e-07	1.1335e-05	ELP6	elongator acetyltransferase complex subunit 6 [Source:HGNC Symbol;Acc:25976]
ENSTGUG00000000145	ENSTGUT00000000147	0	NA	NA	NA	NA	TRABD2A	TraB domain containing 2A [Source:HGNC Symbol;Acc:27013]
ENSTGUG00000000146	ENSTGUT00000000157	380.957	0.0163777	0.0849187	0.847066	0.916922	PIGG	phosphatidylinositol glycan anchor biosynthesis, class G [Source:HGNC Symbol;Acc:25985]
ENSTGUG00000000147	ENSTGUT00000000158	22.7784	0.169808	0.255818	0.506828	0.678856	TJP3	tight junction protein 3 [Source:HGNC Symbol;Acc:11829]
ENSTGUG00000000148	ENSTGUT00000000159	34.5307	-0.392657	0.24175	0.104327	0.229394		Uncharacterized protein [Source:UniProtKB/TrEMBL;Acc:H0YPF8]
ENSTGUG00000000149	ENSTGUT00000000153	13.5846	0.118431	0.287425	0.680309	0.800235		Uncharacterized protein [Source:UniProtKB/TrEMBL;Acc:H0YPF2]
ENSTGUG00000000150	ENSTGUT00000000160	408.242	0.112793	0.101034	0.264255	0.459543	KLHL18	kelch-like family member 18 [Source:HGNC Symbol;Acc:29120]
ENSTGUG00000000151	ENSTGUT00000000155	0	NA	NA	NA	NA		apolipoprotein A-I-like (LOC100190481), mRNA [Source:RefSeq mRNA;Acc:NM_001245171]
ENSTGUG00000000152	ENSTGUT00000000156	0	NA	NA	NA	NA		Uncharacterized protein [Source:UniProtKB/TrEMBL;Acc:H0YPF5]
ENSTGUG00000000153	ENSTGUT00000000165	276.141	-0.0292893	0.0999961	0.769596	0.866756	SIK3	SIK family kinase 3 [Source:HGNC Symbol;Acc:29165]
ENSTGUG00000000154	ENSTGUT00000000172	77.6376	-0.776217	0.200087	0.000104717	0.000829929	GAK	cyclin G associated kinase [Source:HGNC Symbol;Acc:4113]
ENSTGUG00000000155	ENSTGUT00000000166	540.95	-0.021399	0.0680235	0.753079	0.855484	PIP5K1C	phosphatidylinositol-4-phosphate 5-kinase, type I, gamma [Source:HGNC Symbol;Acc:8996]
ENSTGUG00000000156	ENSTGUT00000000161	4.10006	0.118383	0.322568	0.713619	0.826443		Uncharacterized protein [Source:UniProtKB/TrEMBL;Acc:H0YPG0]
ENSTGUG00000000157	ENSTGUT00000000167	94.8458	0.320247	0.170409	0.060206	0.146887	KIF9	kinesin family member 9 [Source:HGNC Symbol;Acc:16666]
ENSTGUG00000000158	ENSTGUT00000000162	0.320007	0.0194877	0.137092	0.886961	0.938299	FGF1	fibroblast growth factor 1 (acidic) [Source:HGNC Symbol;Acc:3665]
ENSTGUG00000000159	ENSTGUT00000000163	0	NA	NA	NA	NA		Uncharacterized protein [Source:UniProtKB/TrEMBL;Acc:H0YPG2]
ENSTGUG00000000160	ENSTGUT00000000164	1.52488	-0.184613	0.268135	0.491133	0.672448	SPRY4	sprouty homolog 4 (Drosophila) [Source:HGNC Symbol;Acc:15533]
ENSTGUG00000000161	ENSTGUT00000000169	1775.8	0.200086	0.0600359	0.000859872	0.00441938	NDFIP1	Nedd4 family interacting protein 1 [Source:HGNC Symbol;Acc:17592]
ENSTGUG00000000162	ENSTGUT00000000168	356.712	-0.115822	0.0817369	0.156479	0.314152	PAFAH1B2	platelet-activating factor acetylhydrolase 1b, catalytic subunit 2 (30kDa) [Source:HGNC Symbol;Acc:8575]
ENSTGUG00000000163	ENSTGUT00000000170	1510.83	0.438145	0.105917	3.52361e-05	0.000356077	CACTIN	cactin, spliceosome C complex subunit [Source:HGNC Symbol;Acc:29938]
ENSTGUG00000000164	ENSTGUT00000000175	1433.96	0.0269341	0.0625715	0.666866	0.790014	SETD2	SET domain containing 2 [Source:HGNC Symbol;Acc:18420]
ENSTGUG00000000166	ENSTGUT00000000174	132.169	0.0261602	0.148977	0.860609	0.92538	GNPDA1	glucosamine-6-phosphate deaminase 1 [Source:HGNC Symbol;Acc:4417]
ENSTGUG00000000167	ENSTGUT00000000171	24.2918	0.412493	0.283245	0.145307	0.297338	TBXA2R	thromboxane A2 receptor [Source:HGNC Symbol;Acc:11608]
ENSTGUG00000000168	ENSTGUT00000000173	19.8842	0.452433	0.258236	0.0797719	0.185212	GIPC3	GIPC PDZ domain containing family, member 3 [Source:HGNC Symbol;Acc:18183]
ENSTGUG00000000169	ENSTGUT00000000180	916.328	0.250596	0.0852505	0.00328709	0.0132643	HMG20B	high mobility group 20B [Source:HGNC Symbol;Acc:5002]
ENSTGUG00000000170	ENSTGUT00000000181	60.2041	-0.74309	0.182616	4.71869e-05	0.000446459		Uncharacterized protein [Source:UniProtKB/TrEMBL;Acc:H0YPH9]
ENSTGUG00000000171	ENSTGUT00000000179	2423.09	0.24615	0.0728068	0.00072257	0.00382926	RNF14	ring finger protein 14 [Source:HGNC Symbol;Acc:10058]
ENSTGUG00000000172	ENSTGUT00000000178	199.362	0.483182	0.11046	1.21846e-05	0.000158951	SIDT2	SID1 transmembrane family, member 2 [Source:HGNC Symbol;Acc:24272]
ENSTGUG00000000173	ENSTGUT00000000177	0.13069	-0.057961	0.0929413	0.53287	0.686211		Uncharacterized protein [Source:UniProtKB/TrEMBL;Acc:H0YPH5]
ENSTGUG00000000174	ENSTGUT00000000188	94.7239	0.0284795	0.16207	0.860511	0.925341	NBEAL2	neurobeachin-like 2 [Source:HGNC Symbol;Acc:31928]
ENSTGUG00000000175	ENSTGUT00000000183	248.852	0.598926	0.145574	3.88456e-05	0.000382761	TAGLN	transgelin (TAGLN), mRNA [Source:RefSeq mRNA;Acc:NM_001245252]
ENSTGUG00000000176	ENSTGUT00000000190	4132.53	0.154756	0.0554619	0.00526563	0.0195961	HSPA4	heat shock 70kDa protein 4 [Source:HGNC Symbol;Acc:5237]
ENSTGUG00000000177	ENSTGUT00000000184	345.02	0.403413	0.112586	0.000339463	0.00210489	MFSD12	major facilitator superfamily domain containing 12 [Source:HGNC Symbol;Acc:28299]
ENSTGUG00000000178	ENSTGUT00000000182	1339.28	0.516754	0.111793	3.79306e-06	6.76745e-05	ATP5I	ATP synthase, H+ transporting, mitochondrial Fo complex, subunit E [Source:HGNC Symbol;Acc:846]
ENSTGUG00000000179	ENSTGUT00000000206	0	NA	NA	NA	NA		Uncharacterized protein [Source:UniProtKB/TrEMBL;Acc:H0YPK4]
ENSTGUG00000000180	ENSTGUT00000000186	111.445	0.203492	0.138207	0.140921	0.290166	PCSK7	proprotein convertase subtilisin/kexin type 7 [Source:HGNC Symbol;Acc:8748]
ENSTGUG00000000181	ENSTGUT00000000185	759.045	0.0269792	0.0705157	0.702018	0.81749	FZR1	fizzy/cell division cycle 20 related 1 (Drosophila) [Source:HGNC Symbol;Acc:24824]
ENSTGUG00000000182	ENSTGUT00000000192	2742.74	0.420648	0.093748	7.22307e-06	0.000107714	NFIC	nuclear factor I/C (CCAAT-binding transcription factor) [Source:HGNC Symbol;Acc:7786]
ENSTGUG00000000183	ENSTGUT00000000187	468.16	0.341152	0.0858306	7.04628e-05	0.000609369	RNF214	ring finger protein 214 [Source:HGNC Symbol;Acc:25335]
ENSTGUG00000000184	ENSTGUT00000000193	340.549	0.120947	0.0865282	0.162179	0.323603	BACE1	beta-site APP-cleaving enzyme 1 [Source:HGNC Symbol;Acc:933]
ENSTGUG00000000185	ENSTGUT00000000189	0	NA	NA	NA	NA		Uncharacterized protein [Source:UniProtKB/TrEMBL;Acc:H0YPI7]
ENSTGUG00000000186	ENSTGUT00000000191	50.9703	0.569001	0.19743	0.00395111	0.0154852	CCDC12	coiled-coil domain containing 12 [Source:HGNC Symbol;Acc:28332]
ENSTGUG00000000187	ENSTGUT00000000195	331.034	-1.02888	0.180802	NA	NA	AFF4	AF4/FMR2 family, member 4 [Source:HGNC Symbol;Acc:17869]
ENSTGUG00000000188	ENSTGUT00000000210	2.60103	0.101211	0.263846	0.701275	0.816883	PTH1R	parathyroid hormone 1 receptor [Source:HGNC Symbol;Acc:9608]
ENSTGUG00000000189	ENSTGUT00000000204	28.9486	-0.40165	0.234638	0.0869362	0.198252		Uncharacterized protein [Source:UniProtKB/TrEMBL;Acc:H0YPK2]
ENSTGUG00000000190	ENSTGUT00000000194	32.6377	0.510161	0.232583	0.0282748	0.0793398		Uncharacterized protein [Source:UniProtKB/TrEMBL;Acc:H0YPJ2]
ENSTGUG00000000191	ENSTGUT00000000199	131.67	0.251353	0.136275	0.0651173	0.156482		Uncharacterized protein [Source:UniProtKB/TrEMBL;Acc:H0YPJ7]
ENSTGUG00000000192	ENSTGUT00000000196	1.13995	-0.236786	0.213197	0.266722	0.462819	LEAP2	liver expressed antimicrobial peptide 2 [Source:HGNC Symbol;Acc:29571]
ENSTGUG00000000193	ENSTGUT00000000197	1763.26	0.599757	0.131085	4.75462e-06	8.09745e-05	UQCRQ	ubiquinol-cytochrome c reductase, complex III subunit VII, 9.5kDa [Source:HGNC Symbol;Acc:29594]
ENSTGUG00000000194	ENSTGUT00000000198	22.0353	0.0999552	0.289205	0.729628	0.839193	GDF9	growth differentiation factor 9 [Source:HGNC Symbol;Acc:4224]
ENSTGUG00000000195	ENSTGUT00000000200	37.0217	0.207663	0.244276	0.39526	0.604774		Uncharacterized protein [Source:UniProtKB/TrEMBL;Acc:H0YPJ8]
ENSTGUG00000000196	ENSTGUT00000000201	17.1437	0.770371	0.290014	0.00789982	0.0274125		Uncharacterized protein [Source:UniProtKB/TrEMBL;Acc:H0YPJ9]
ENSTGUG00000000197	ENSTGUT00000000202	26.4315	0.26167	0.246652	0.28874	0.492136	FABP6	fatty acid binding protein 6, ileal [Source:HGNC Symbol;Acc:3561]
ENSTGUG00000000198	ENSTGUT00000000219	0.189317	0.0792046	0.103228	0.442916	0.637104	DSCAML1	Down syndrome cell adhesion molecule like 1 [Source:HGNC Symbol;Acc:14656]
ENSTGUG00000000199	ENSTGUT00000000203	256.667	0.0250223	0.0957728	0.793886	0.882393	PWWP2A	PWWP domain containing 2A [Source:HGNC Symbol;Acc:29406]
ENSTGUG00000000200	ENSTGUT00000000209	1212.39	0.390781	0.0800457	1.05031e-06	2.71395e-05		putative tetratricopeptide repeat domain 1 (LOC100220376), mRNA [Source:RefSeq mRNA;Acc:NM_001245868]
ENSTGUG00000000201	ENSTGUT00000000205	229.588	-0.094895	0.0996024	0.340723	0.547565	MEX3D	mex-3 homolog D (C. elegans) [Source:HGNC Symbol;Acc:16734]
ENSTGUG00000000202	ENSTGUT00000000208	129.087	-0.262224	0.125498	0.0366657	0.0979343		Uncharacterized protein [Source:UniProtKB/TrEMBL;Acc:H0YPK6]
ENSTGUG00000000203	ENSTGUT00000000207	0.852168	-0.0477083	0.219015	0.82756	0.905355		Uncharacterized protein [Source:UniProtKB/TrEMBL;Acc:H0YPK5]
ENSTGUG00000000204	ENSTGUT00000000211	908.021	0.64701	0.125264	2.40201e-07	9.30205e-06	B5G078_TAEGU	ubiquinol-cytochrome c reductase, complex III subunit XI (UQCR11), nuclear gene encoding mitochondrial protein, mRNA [Source:RefSeq mRNA;Acc:NM_001246260]
ENSTGUG00000000205	ENSTGUT00000000217	362.496	-0.611856	0.169089	NA	NA	IDUA	iduronidase, alpha-L- [Source:HGNC Symbol;Acc:5391]
ENSTGUG00000000206	ENSTGUT00000000212	2.91533	0.0285777	0.29958	0.924003	0.956092	ADRA1B	adrenoceptor alpha 1B [Source:HGNC Symbol;Acc:278]
ENSTGUG00000000207	ENSTGUT00000000213	0	NA	NA	NA	NA	MYL3	myosin, light chain 3, alkali; ventricular, skeletal, slow [Source:HGNC Symbol;Acc:7584]
ENSTGUG00000000208	ENSTGUT00000000216	2310.71	0.158827	0.0567637	0.00514129	0.0192199	TCF3	transcription factor 3 [Source:HGNC Symbol;Acc:11633]
ENSTGUG00000000209	ENSTGUT00000000214	8.93352	0.291349	0.322462	0.366253	0.572968	IL12B	interleukin 12B (natural killer cell stimulatory factor 2, cytotoxic lymphocyte maturation factor 2, p40) [Source:HGNC Symbol;Acc:5970]
ENSTGUG00000000210	ENSTGUT00000000215	0.193761	0.0801217	0.103799	0.44018	0.637104	TMIE	transmembrane inner ear [Source:HGNC Symbol;Acc:30800]
ENSTGUG00000000211	ENSTGUT00000000222	593.222	-0.049275	0.0693871	0.477613	0.660071	ALS2CL	ALS2 C-terminal like [Source:HGNC Symbol;Acc:20605]
ENSTGUG00000000212	ENSTGUT00000000221	951.982	-0.0386438	0.0690708	0.575833	0.721728		Uncharacterized protein [Source:UniProtKB/TrEMBL;Acc:H0YPL9]
ENSTGUG00000000213	ENSTGUT00000000218	3.55523	0.523053	0.320871	0.10308	0.226984	ONECUT3	one cut homeobox 3 [Source:HGNC Symbol;Acc:13399]
ENSTGUG00000000214	ENSTGUT00000000220	2.49564	-0.413782	0.285946	0.147879	0.300934	SLC26A1	solute carrier family 26 (sulfate transporter), member 1 [Source:HGNC Symbol;Acc:10993]
ENSTGUG00000000215	ENSTGUT00000000254	0.172314	-0.0664213	0.0992206	0.503221	0.675847	ATP8B3	ATPase, aminophospholipid transporter, class I, type 8B, member 3 [Source:HGNC Symbol;Acc:13535]
ENSTGUG00000000216	ENSTGUT00000000230	0.150407	-0.0622702	0.0962013	0.517444	0.680197		Uncharacterized protein [Source:UniProtKB/TrEMBL;Acc:H0YPM6]
ENSTGUG00000000217	ENSTGUT00000000223	0	NA	NA	NA	NA	IL10RA	interleukin 10 receptor, alpha [Source:HGNC Symbol;Acc:5964]
ENSTGUG00000000218	ENSTGUT00000000229	0.150407	-0.0622702	0.0962013	0.517444	0.680197		Uncharacterized protein [Source:UniProtKB/TrEMBL;Acc:H0YPM5]
ENSTGUG00000000219	ENSTGUT00000000224	181.106	-0.0178927	0.124	0.885267	0.938299		Uncharacterized protein [Source:UniProtKB/TrEMBL;Acc:H0YPM2]
ENSTGUG00000000220	ENSTGUT00000000233	0	NA	NA	NA	NA	TMPRSS4	transmembrane protease, serine 4 [Source:HGNC Symbol;Acc:11878]
ENSTGUG00000000221	ENSTGUT00000000225	103.625	-0.0672572	0.149681	0.653189	0.779158	SNAP47	synaptosomal-associated protein, 47kDa [Source:HGNC Symbol;Acc:30669]
ENSTGUG00000000222	ENSTGUT00000000226	0	NA	NA	NA	NA
ENSTGUG00000000223	ENSTGUT00000000227	0	NA	NA	NA	NA		Uncharacterized protein [Source:UniProtKB/TrEMBL;Acc:H0YPM4]
ENSTGUG00000000225	ENSTGUT00000000232	1.04547	0.190134	0.233754	0.415992	0.625091	WNT9A	wingless-type MMTV integration site family, member 9A [Source:HGNC Symbol;Acc:12778]
ENSTGUG00000000226	ENSTGUT00000000231	0	NA	NA	NA	NA		Uncharacterized protein [Source:UniProtKB/TrEMBL;Acc:H0YPM7]
ENSTGUG00000000227	ENSTGUT00000000240	0	NA	NA	NA	NA	CHRNB3	cholinergic receptor, nicotinic, beta 3 (neuronal) [Source:HGNC Symbol;Acc:1963]
ENSTGUG00000000228	ENSTGUT00000000234	0	NA	NA	NA	NA		Uncharacterized protein [Source:UniProtKB/TrEMBL;Acc:H0YPN0]
ENSTGUG00000000229	ENSTGUT00000000236	0	NA	NA	NA	NA	WNT3A	wingless-type MMTV integration site family, member 3A [Source:HGNC Symbol;Acc:15983]
ENSTGUG00000000230	ENSTGUT00000000237	0	NA	NA	NA	NA	SCN4B	sodium channel, voltage-gated, type IV, beta subunit [Source:HGNC Symbol;Acc:10592]
ENSTGUG00000000231	ENSTGUT00000000235	0	NA	NA	NA	NA		Uncharacterized protein [Source:UniProtKB/TrEMBL;Acc:H0YPN1]
ENSTGUG00000000232	ENSTGUT00000000244	2.86085	-0.375965	0.313337	0.230188	0.41715	PPARGC1B	peroxisome proliferator-activated receptor gamma, coactivator 1 beta [Source:HGNC Symbol;Acc:30022]
ENSTGUG00000000233	ENSTGUT00000000239	2593.18	-0.359758	0.0652695	3.55009e-08	2.59537e-06	ARF1	ADP-ribosylation factor 1 [Source:HGNC Symbol;Acc:652]
ENSTGUG00000000234	ENSTGUT00000000238	0	NA	NA	NA	NA		Uncharacterized protein [Source:UniProtKB/TrEMBL;Acc:H0YPN4]
ENSTGUG00000000235	ENSTGUT00000000241	0	NA	NA	NA	NA	MPZL2	myelin protein zero-like 2 [Source:HGNC Symbol;Acc:3496]
ENSTGUG00000000236	ENSTGUT00000000249	788.889	0.437807	0.109879	6.76349e-05	0.000588644	GUK1	guanylate kinase 1 [Source:HGNC Symbol;Acc:4693]
ENSTGUG00000000237	ENSTGUT00000000242	44.8507	-0.138986	0.27372	0.611618	0.748026	THAP1	THAP domain containing, apoptosis associated protein 1 [Source:HGNC Symbol;Acc:20856]
ENSTGUG00000000238	ENSTGUT00000000245	9.88386	-0.275727	0.314162	0.380128	0.588106	JUND	jun D proto-oncogene [Source:HGNC Symbol;Acc:6206]
ENSTGUG00000000239	ENSTGUT00000000243	6.35655	0.471151	0.32519	0.14738	0.300678		Uncharacterized protein [Source:UniProtKB/TrEMBL;Acc:H0YPN9]
ENSTGUG00000000240	ENSTGUT00000000247	0.429198	-0.033526	0.144743	0.81683	0.897671		Uncharacterized protein [Source:UniProtKB/TrEMBL;Acc:H0YPP3]
ENSTGUG00000000241	ENSTGUT00000000246	0.511985	0.104718	0.181491	0.563946	0.711855		Uncharacterized protein [Source:UniProtKB/TrEMBL;Acc:H0YPP2]
ENSTGUG00000000242	ENSTGUT00000000248	81.9252	0.0635352	0.169928	0.708483	0.822529	RNF170	ring finger protein 170 [Source:HGNC Symbol;Acc:25358]
ENSTGUG00000000243	ENSTGUT00000000255	3181.32	-0.33842	0.0689261	9.11277e-07	2.43545e-05		Uncharacterized protein [Source:UniProtKB/TrEMBL;Acc:H0YPQ1]
ENSTGUG00000000244	ENSTGUT00000000262	441.426	-0.0967854	0.0762616	0.204397	0.38532	ZW10	zw10 kinetochore protein [Source:HGNC Symbol;Acc:13194]
ENSTGUG00000000245	ENSTGUT00000000273	215.028	-0.177456	0.136793	0.194541	0.370987	HOOK3	hook homolog 3 (Drosophila) [Source:HGNC Symbol;Acc:23576]
ENSTGUG00000000246	ENSTGUT00000000251	60.9783	-0.81088	0.214495	0.000156562	0.00114682	GJC2	gap junction protein, gamma 2, 47kDa [Source:HGNC Symbol;Acc:17494]
ENSTGUG00000000247	ENSTGUT00000000252	38.2216	0.24047	0.218634	0.271385	0.468469	IBA57	IBA57, iron-sulfur cluster assembly homolog (S. cerevisiae) [Source:HGNC Symbol;Acc:27302]
ENSTGUG00000000248	ENSTGUT00000000253	2.86073	0.166311	0.315013	0.597534	0.737204		Uncharacterized protein [Source:UniProtKB/TrEMBL;Acc:H0YPP9]
ENSTGUG00000000249	ENSTGUT00000000258	259.633	-0.813494	0.184701	1.06089e-05	0.000142854		Uncharacterized protein [Source:UniProtKB/TrEMBL;Acc:H0YPQ4]
ENSTGUG00000000250	ENSTGUT00000000260	773.812	-0.0879563	0.0640106	0.169414	0.334873		Uncharacterized protein [Source:UniProtKB/TrEMBL;Acc:H0YPQ6]
ENSTGUG00000000251	ENSTGUT00000000257	1.36906	-0.0806862	0.226503	0.721672	0.833066	IL17B	interleukin 17B [Source:HGNC Symbol;Acc:5982]
ENSTGUG00000000252	ENSTGUT00000000266	389.086	0.523155	0.146662	0.00036098	0.00220726	PCYOX1L	prenylcysteine oxidase 1 like [Source:HGNC Symbol;Acc:28477]
ENSTGUG00000000253	ENSTGUT00000000261	204.334	0.237626	0.120993	0.0495337	0.125675		Uncharacterized protein [Source:UniProtKB/TrEMBL;Acc:H0YPQ7]
ENSTGUG00000000254	ENSTGUT00000000263	2.67681	0.322809	0.288438	0.26307	0.458178	CYP8B1	cytochrome P450, family 8, subfamily B, polypeptide 1 [Source:HGNC Symbol;Acc:2653]
ENSTGUG00000000255	ENSTGUT00000000272	0.361631	0.00973712	0.138729	0.944044	0.964862	DRD2	dopamine receptor D2 [Source:HGNC Symbol;Acc:3023]
ENSTGUG00000000256	ENSTGUT00000000265	1.91724	0.259665	0.282645	0.358255	0.564097		Uncharacterized protein [Source:UniProtKB/TrEMBL;Acc:H0YPR1]
ENSTGUG00000000257	ENSTGUT00000000269	897.945	0.400959	0.109478	0.000249789	0.00166086	ABHD17A	abhydrolase domain containing 17A [Source:HGNC Symbol;Acc:28756]
ENSTGUG00000000258	ENSTGUT00000000267	573.616	0.131236	0.0841892	0.119039	0.25392	HIGD1A	HIG1 hypoxia inducible domain family, member 1A [Source:HGNC Symbol;Acc:29527]
ENSTGUG00000000259	ENSTGUT00000000270	60.6984	-0.631985	0.251565	0.0119977	0.0388189	GRPEL2	GrpE-like 2, mitochondrial (E. coli) [Source:HGNC Symbol;Acc:21060]
ENSTGUG00000000260	ENSTGUT00000000268	2.60563	0.148038	0.305215	0.627656	0.760746		Uncharacterized protein [Source:UniProtKB/TrEMBL;Acc:H0YPR4]
ENSTGUG00000000261	ENSTGUT00000000274	0.13069	-0.057961	0.0929413	0.53287	0.686211	HHATL	hedgehog acyltransferase-like [Source:HGNC Symbol;Acc:13242]
ENSTGUG00000000262	ENSTGUT00000000271	1424.94	0.185142	0.0674919	0.00608469	0.0220482		Uncharacterized protein [Source:UniProtKB/TrEMBL;Acc:H0YPR7]
ENSTGUG00000000263	ENSTGUT00000000276	0	NA	NA	NA	NA	AFAP1L1	actin filament associated protein 1-like 1 [Source:HGNC Symbol;Acc:26714]
ENSTGUG00000000264	ENSTGUT00000000275	15.8509	0.135915	0.276864	0.623491	0.757314		Uncharacterized protein [Source:UniProtKB/TrEMBL;Acc:H0YPS1]
ENSTGUG00000000265	ENSTGUT00000000280	1485.35	0.147416	0.0634753	0.0202102	0.0600139	KCMF1	potassium channel modulatory factor 1 [Source:HGNC Symbol;Acc:20589]
ENSTGUG00000000266	ENSTGUT00000000278	3.55078	0.101111	0.300557	0.73656	0.844528	KLHL40	kelch-like family member 40 [Source:HGNC Symbol;Acc:30372]
ENSTGUG00000000267	ENSTGUT00000000277	0	NA	NA	NA	NA	ANKK1	ankyrin repeat and kinase domain containing 1 [Source:HGNC Symbol;Acc:21027]
ENSTGUG00000000268	ENSTGUT00000000281	200.335	-0.304883	0.109143	0.00521518	0.0194524	SCAMP4	secretory carrier membrane protein 4 [Source:HGNC Symbol;Acc:30385]
ENSTGUG00000000269	ENSTGUT00000000284	0	NA	NA	NA	NA	ABLIM3	actin binding LIM protein family, member 3 [Source:HGNC Symbol;Acc:29132]
ENSTGUG00000000270	ENSTGUT00000000283	0.261381	-0.0917631	0.115214	0.425766	0.634922	TTC12	tetratricopeptide repeat domain 12 [Source:HGNC Symbol;Acc:23700]
ENSTGUG00000000271	ENSTGUT00000000279	11.5068	-0.289804	0.301961	0.337185	0.54361		Uncharacterized protein [Source:UniProtKB/TrEMBL;Acc:H0YPS5]
ENSTGUG00000000272	ENSTGUT00000000282	306.6	0.551369	0.10628	2.12704e-07	8.639e-06		Uncharacterized protein [Source:UniProtKB/TrEMBL;Acc:H0YPS8]
ENSTGUG00000000273	ENSTGUT00000000286	1621.52	0.102393	0.0492397	0.0375737	0.100074		Uncharacterized protein [Source:UniProtKB/TrEMBL;Acc:H0YPT2]
ENSTGUG00000000274	ENSTGUT00000000285	335.116	-0.0255872	0.0839644	0.760565	0.859752	BTBD2	BTB (POZ) domain containing 2 [Source:HGNC Symbol;Acc:15504]
ENSTGUG00000000275	ENSTGUT00000000298	169.38	-0.194793	0.138699	0.16019	0.32035	NCAM1	neural cell adhesion molecule 1 [Source:HGNC Symbol;Acc:7656]
ENSTGUG00000000276	ENSTGUT00000000289	221.496	-0.415211	0.145544	0.00433337	0.0167022	NKTR	natural killer-tumor recognition sequence [Source:HGNC Symbol;Acc:7833]
ENSTGUG00000000277	ENSTGUT00000000293	3.47654	-0.18944	0.279566	0.498012	0.675847	SH3TC2	SH3 domain and tetratricopeptide repeats 2 [Source:HGNC Symbol;Acc:29427]
ENSTGUG00000000278	ENSTGUT00000000288	224.109	-0.356042	0.102675	0.000525001	0.00297474	MKNK2	MAP kinase interacting serine/threonine kinase 2 [Source:HGNC Symbol;Acc:7111]
ENSTGUG00000000279	ENSTGUT00000000287	59.0102	0.091934	0.203203	0.650963	0.777927	FUT10	fucosyltransferase 10 (alpha (1,3) fucosyltransferase) [Source:HGNC Symbol;Acc:19234]
ENSTGUG00000000280	ENSTGUT00000000294	165.991	0.253421	0.136071	0.0625456	0.151335	NRG1	neuregulin 1 [Source:HGNC Symbol;Acc:7997]
ENSTGUG00000000281	ENSTGUT00000000291	780.564	0.118361	0.0922376	0.199415	0.378308	MOB3A	MOB kinase activator 3A [Source:HGNC Symbol;Acc:29802]
ENSTGUG00000000282	ENSTGUT00000000290	12.3628	0.0555238	0.295003	0.850709	0.919551		Uncharacterized protein [Source:UniProtKB/TrEMBL;Acc:H0YPT6]
ENSTGUG00000000283	ENSTGUT00000000292	24.2844	0.0337808	0.247363	0.891376	0.94137		Uncharacterized protein [Source:UniProtKB/TrEMBL;Acc:H0YPT8]
ENSTGUG00000000284	ENSTGUT00000000302	1336.11	-0.3781	0.101867	0.000205878	0.0014232	AP3D1	adaptor-related protein complex 3, delta 1 subunit [Source:HGNC Symbol;Acc:568]
ENSTGUG00000000285	ENSTGUT00000000297	29.3413	0.314091	0.23406	0.17962	0.349425	VIPR1	vasoactive intestinal peptide receptor 1 [Source:HGNC Symbol;Acc:12694]
ENSTGUG00000000286	ENSTGUT00000000295	0.189317	0.0792046	0.103228	0.442916	0.637104
ENSTGUG00000000287	ENSTGUT00000000300	97.7042	-0.701832	0.16985	3.59511e-05	0.000361368	LPL	lipoprotein lipase [Source:HGNC Symbol;Acc:6677]
ENSTGUG00000000288	ENSTGUT00000000296	73.8776	-0.660615	0.191462	0.000559805	0.00313403	UBTD2	ubiquitin domain containing 2 [Source:HGNC Symbol;Acc:24463]
ENSTGUG00000000289	ENSTGUT00000000303	672.447	-0.0632987	0.0624102	0.31047	0.512842	STK10	serine/threonine kinase 10 [Source:HGNC Symbol;Acc:11388]
ENSTGUG00000000290	ENSTGUT00000000314	0.453411	-0.256182	0.187695	0.17229	0.338592		Uncharacterized protein [Source:UniProtKB/TrEMBL;Acc:H0YPV9]
ENSTGUG00000000291	ENSTGUT00000000299	0	NA	NA	NA	NA		Uncharacterized protein [Source:UniProtKB/TrEMBL;Acc:H0YPU4]
ENSTGUG00000000292	ENSTGUT00000000301	146.21	0.624886	0.178661	0.000469459	0.00272178	PTS	6-pyruvoyltetrahydropterin synthase (PTS), mRNA [Source:RefSeq mRNA;Acc:NM_001245336]
ENSTGUG00000000293	ENSTGUT00000000311	30.1291	-0.449796	0.284759	0.114205	0.246025	PSD3	pleckstrin and Sec7 domain containing 3 [Source:HGNC Symbol;Acc:19093]
ENSTGUG00000000294	ENSTGUT00000000305	1.36415	0.0480362	0.261659	0.85434	0.921947		Uncharacterized protein [Source:UniProtKB/TrEMBL;Acc:H0YPV0]
ENSTGUG00000000295	ENSTGUT00000000309	625.897	-0.295651	0.0992131	0.00288289	0.0118959	DOT1L	DOT1-like histone H3K79 methyltransferase [Source:HGNC Symbol;Acc:24948]
ENSTGUG00000000296	ENSTGUT00000000304	14.2967	-0.202783	0.287497	0.480599	0.663114		Uncharacterized protein [Source:UniProtKB/TrEMBL;Acc:H0YPU9]
ENSTGUG00000000297	ENSTGUT00000000308	268.803	0.403015	0.0929478	1.45145e-05	0.000180672	IL18	interleukin 18 (interferon-gamma-inducing factor) [Source:HGNC Symbol;Acc:5986]
ENSTGUG00000000298	ENSTGUT00000000306	1.20764	-0.562215	0.254677	0.0272749	0.0769663	NEURL1B	neuralized homolog 1B (Drosophila) [Source:HGNC Symbol;Acc:35422]
ENSTGUG00000000299	ENSTGUT00000000307	405.501	0.0599383	0.107196	0.576061	0.721858	DUSP1	dual specificity phosphatase 1 [Source:HGNC Symbol;Acc:3064]
ENSTGUG00000000300	ENSTGUT00000000317	268.589	-0.394006	0.155586	0.0113286	0.0369814	ERGIC1	endoplasmic reticulum-golgi intermediate compartment (ERGIC) 1 [Source:HGNC Symbol;Acc:29205]
ENSTGUG00000000301	ENSTGUT00000000310	1838.8	0.365459	0.0984893	0.000206727	0.00142807	SDHD	succinate dehydrogenase complex subunit D-like (LOC100190674), mRNA [Source:RefSeq mRNA;Acc:NM_001245709]
ENSTGUG00000000302	ENSTGUT00000000312	318.295	0.0975742	0.117071	0.404586	0.614091	PLEKHJ1	pleckstrin homology domain containing, family J member 1 [Source:HGNC Symbol;Acc:18211]
ENSTGUG00000000303	ENSTGUT00000000313	393.783	0.448162	0.105317	2.08697e-05	0.000237851	C11orf57	chromosome 11 open reading frame 57 [Source:HGNC Symbol;Acc:25569]
ENSTGUG00000000304	ENSTGUT00000000315	4.6	-0.170493	0.325411	0.600326	0.739752		Uncharacterized protein [Source:UniProtKB/TrEMBL;Acc:H0YPW0]
ENSTGUG00000000305	ENSTGUT00000000319	1191.63	0.455465	0.122796	0.000207982	0.0014351	SF3A2	splicing factor 3a, subunit 2, 66kDa [Source:HGNC Symbol;Acc:10766]
ENSTGUG00000000306	ENSTGUT00000000342	0	NA	NA	NA	NA	ADCYAP1R1	adenylate cyclase activating polypeptide 1 (pituitary) receptor type I [Source:HGNC Symbol;Acc:242]
ENSTGUG00000000307	ENSTGUT00000000318	139.152	-0.0938279	0.124867	0.452399	0.640116		Uncharacterized protein [Source:UniProtKB/TrEMBL;Acc:H0YPW3]
ENSTGUG00000000308	ENSTGUT00000000323	1007.13	-0.0831005	0.0782594	0.288299	0.491496	DLAT	dihydrolipoamide S-acetyltransferase [Source:HGNC Symbol;Acc:2896]
ENSTGUG00000000309	ENSTGUT00000000321	14118.3	0.583374	0.121536	1.58647e-06	3.63673e-05		ribosomal protein L26-like (LOC100190317), mRNA [Source:RefSeq mRNA;Acc:NM_001245434]
ENSTGUG00000000310	ENSTGUT00000000346	766.45	-1.33077	0.175199	NA	NA	ABCA1	ATP-binding cassette, sub-family A (ABC1), member 1 [Source:HGNC Symbol;Acc:29]
ENSTGUG00000000311	ENSTGUT00000000320	1.00477	-0.10268	0.222767	0.644848	0.773085	AMH	anti-Mullerian hormone [Source:HGNC Symbol;Acc:464]
ENSTGUG00000000312	ENSTGUT00000000329	24860.9	0.256691	0.0702969	0.000260684	0.00171129	OAZ1	ornithine decarboxylase antizyme 1 (OAZ1), mRNA [Source:RefSeq mRNA;Acc:NM_001172764]
ENSTGUG00000000313	ENSTGUT00000000322	1451.22	0.315763	0.116502	0.00672072	0.0239818	ATP6V0E1	ATPase, H+ transporting, lysosomal 9kDa, V0 subunit e1 [Source:HGNC Symbol;Acc:863]
ENSTGUG00000000314	ENSTGUT00000000324	18.9066	-1.11106	0.318342	0.000482739	0.00278272	CREBRF	CREB3 regulatory factor [Source:HGNC Symbol;Acc:24050]
ENSTGUG00000000315	ENSTGUT00000000326	139.855	0.0105079	0.126595	0.933848	0.962359		Uncharacterized protein [Source:UniProtKB/TrEMBL;Acc:H0YPX1]
ENSTGUG00000000316	ENSTGUT00000000325	543.168	0.325836	0.117946	0.00573468	0.0210496	BNIP1	BCL2/adenovirus E1B 19kDa interacting protein 1 [Source:HGNC Symbol;Acc:1082]
ENSTGUG00000000317	ENSTGUT00000000330	0.335634	0.115627	0.123998	0.351083	0.556733	NKX2-5	NK2 homeobox 5 (NKX2-5), mRNA [Source:RefSeq mRNA;Acc:NM_001171774]
ENSTGUG00000000319	ENSTGUT00000000328	0	NA	NA	NA	NA		Uncharacterized protein [Source:UniProtKB/TrEMBL;Acc:H0YPX2]
ENSTGUG00000000320	ENSTGUT00000000334	1.05435	0.493262	0.233396	0.034565	0.0935403	CRYAB	crystallin, alpha B [Source:HGNC Symbol;Acc:2389]
ENSTGUG00000000321	ENSTGUT00000000331	0	NA	NA	NA	NA		Uncharacterized protein [Source:UniProtKB/TrEMBL;Acc:H0YPX5]
ENSTGUG00000000322	ENSTGUT00000000333	179.317	-0.630371	0.210479	0.00274497	0.0114338	STC2	stanniocalcin 2 [Source:HGNC Symbol;Acc:11374]
ENSTGUG00000000323	ENSTGUT00000000332	0.167817	0.0750078	0.100551	0.455688	0.640116	LINGO3	leucine rich repeat and Ig domain containing 3 [Source:HGNC Symbol;Acc:21206]
ENSTGUG00000000324	ENSTGUT00000000336	520.982	0.37875	0.124374	0.00232483	0.00994197		Uncharacterized protein [Source:UniProtKB/TrEMBL;Acc:H0YPY0]
ENSTGUG00000000325	ENSTGUT00000000335	0	NA	NA	NA	NA		Uncharacterized protein [Source:UniProtKB/TrEMBL;Acc:H0YPX9]
ENSTGUG00000000326	ENSTGUT00000000338	371.914	0.380291	0.117454	0.00120466	0.00581455		Uncharacterized protein [Source:UniProtKB/TrEMBL;Acc:H0YPY2]
ENSTGUG00000000327	ENSTGUT00000000339	0	NA	NA	NA	NA		Uncharacterized protein [Source:UniProtKB/TrEMBL;Acc:H0YPY3]
ENSTGUG00000000328	ENSTGUT00000000337	145.746	0.249077	0.139444	0.0740653	0.173984		Uncharacterized protein [Source:UniProtKB/TrEMBL;Acc:H0YPY1]
ENSTGUG00000000329	ENSTGUT00000000343	44.0428	-0.640751	0.262399	0.0146104	0.0457226	CPEB4	cytoplasmic polyadenylation element binding protein 4 [Source:HGNC Symbol;Acc:21747]
ENSTGUG00000000330	ENSTGUT00000000344	0.324452	0.0203036	0.137321	0.882457	0.937778	ZAP70	zeta-chain (TCR) associated protein kinase 70kDa [Source:HGNC Symbol;Acc:12858]
ENSTGUG00000000331	ENSTGUT00000000345	459.293	0.0787702	0.104267	0.44997	0.640116	ALG9	ALG9, alpha-1,2-mannosyltransferase [Source:HGNC Symbol;Acc:15672]
ENSTGUG00000000332	ENSTGUT00000000352	0	NA	NA	NA	NA		Uncharacterized protein [Source:UniProtKB/TrEMBL;Acc:H0YPZ5]
ENSTGUG00000000333	ENSTGUT00000000348	5.85589	-0.171865	0.325552	0.597555	0.737204		HMP19 protein-like (LOC100190475), mRNA [Source:RefSeq mRNA;Acc:NM_001245149]
ENSTGUG00000000334	ENSTGUT00000000357	53.187	-0.0526667	0.205287	0.797525	0.885305	ADAMTS10	ADAM metallopeptidase with thrombospondin type 1 motif, 10 [Source:HGNC Symbol;Acc:13201]
ENSTGUG00000000335	ENSTGUT00000000354	173.409	0.0463863	0.118081	0.694441	0.811843		Uncharacterized protein [Source:UniProtKB/TrEMBL;Acc:H0YPZ7]
ENSTGUG00000000336	ENSTGUT00000000347	31.3864	-1.26945	0.300386	2.37804e-05	0.000263217		Uncharacterized protein [Source:UniProtKB/TrEMBL;Acc:H0YPZ1]
ENSTGUG00000000337	ENSTGUT00000000353	25.5111	-0.368347	0.318142	0.246943	0.438551	SLC44A1	solute carrier family 44 (choline transporter), member 1 [Source:HGNC Symbol;Acc:18798]
ENSTGUG00000000339	ENSTGUT00000000350	93.7506	0.101779	0.148871	0.494183	0.675451	MSX2	msh homeobox 2 [Source:HGNC Symbol;Acc:7392]
ENSTGUG00000000340	ENSTGUT00000000351	3.06849	-0.375127	0.297828	0.207835	0.390279	D1AR	dopamine receptor D1 (DRD1), mRNA [Source:RefSeq mRNA;Acc:NM_001243833]
ENSTGUG00000000341	ENSTGUT00000000355	2527.25	0.101262	0.0445086	0.0228996	0.0668346	SFXN1	sideroflexin 1 [Source:HGNC Symbol;Acc:16085]
ENSTGUG00000000342	ENSTGUT00000000356	71.5628	-0.384271	0.164055	0.0191636	0.0574408		Uncharacterized protein [Source:UniProtKB/TrEMBL;Acc:H0YPZ9]
ENSTGUG00000000343	ENSTGUT00000000372	7.60098	-0.453315	0.324592	0.162542	0.324198	SLC27A6	solute carrier family 27 (fatty acid transporter), member 6 [Source:HGNC Symbol;Acc:11000]
ENSTGUG00000000344	ENSTGUT00000000358	4.94738	0.0463271	0.325342	0.886768	0.938299	LAYN	layilin [Source:HGNC Symbol;Acc:29471]
ENSTGUG00000000345	ENSTGUT00000000364	492.115	-0.173125	0.0824034	0.0356463	0.0959122		Uncharacterized protein [Source:UniProtKB/TrEMBL;Acc:H0YQ07]
ENSTGUG00000000346	ENSTGUT00000000361	0.679854	0.0277308	0.208883	0.894385	0.942693	MYO1F	myosin IF [Source:HGNC Symbol;Acc:7600]
ENSTGUG00000000347	ENSTGUT00000000363	75.4281	-0.053362	0.205345	0.794967	0.883382		Uncharacterized protein [Source:UniProtKB/TrEMBL;Acc:H0YQ06]
ENSTGUG00000000348	ENSTGUT00000000359	0	NA	NA	NA	NA	BTG4	B-cell translocation gene 4 [Source:HGNC Symbol;Acc:13862]
ENSTGUG00000000349	ENSTGUT00000000360	2.30712	0.109456	0.278211	0.694004	0.811693		Uncharacterized protein [Source:UniProtKB/TrEMBL;Acc:H0YQ03]
ENSTGUG00000000350	ENSTGUT00000000366	0	NA	NA	NA	NA		Uncharacterized protein [Source:UniProtKB/TrEMBL;Acc:H0YQ09]
ENSTGUG00000000351	ENSTGUT00000000362	122.055	0.514716	0.203391	0.0113845	0.0371398	ZNF414	zinc finger protein 414 [Source:HGNC Symbol;Acc:20630]
ENSTGUG00000000352	ENSTGUT00000000368	1882.76	0.241059	0.0498335	1.31617e-06	3.17639e-05		Uncharacterized protein [Source:UniProtKB/TrEMBL;Acc:H0YQ11]
ENSTGUG00000000353	ENSTGUT00000000365	31.3092	-0.39812	0.22723	0.0797647	0.185212		Uncharacterized protein [Source:UniProtKB/TrEMBL;Acc:H0YQ08]
ENSTGUG00000000354	ENSTGUT00000000377	823.561	0.231955	0.0890178	0.00916828	0.030961	BRD8	bromodomain containing 8 [Source:HGNC Symbol;Acc:19874]
ENSTGUG00000000355	ENSTGUT00000000369	0	NA	NA	NA	NA		Uncharacterized protein [Source:UniProtKB/TrEMBL;Acc:H0YQ12]
ENSTGUG00000000356	ENSTGUT00000000367	0.189317	0.0792046	0.103228	0.442916	0.637104	C11orf53	chromosome 11 open reading frame 53 [Source:HGNC Symbol;Acc:30527]
ENSTGUG00000000357	ENSTGUT00000000371	112.173	0.584536	0.18236	0.00134879	0.00634274	HINFP	histone H4 transcription factor [Source:HGNC Symbol;Acc:17850]
ENSTGUG00000000358	ENSTGUT00000000370	2.15717	-0.0193794	0.235017	0.934281	0.962606	ACER1	alkaline ceramidase 1 [Source:HGNC Symbol;Acc:18356]
ENSTGUG00000000359	ENSTGUT00000000374	0	NA	NA	NA	NA	CRHR2	corticotropin releasing hormone receptor 2 [Source:HGNC Symbol;Acc:2358]
ENSTGUG00000000360	ENSTGUT00000000373	248.345	-0.685194	0.101248	1.31063e-11	9.82123e-09	MLLT1	myeloid/lymphoid or mixed-lineage leukemia (trithorax homolog, Drosophila); translocated to, 1 [Source:HGNC Symbol;Acc:7134]
ENSTGUG00000000361	ENSTGUT00000000376	2.06096	-0.103346	0.294712	0.725839	0.836716	ABCG4	ATP-binding cassette, sub-family G (WHITE), member 4 [Source:HGNC Symbol;Acc:13884]
ENSTGUG00000000362	ENSTGUT00000000375	108.107	-0.581697	0.16875	0.000566636	0.00315584	ISOC1	isochorismatase domain containing 1 [Source:HGNC Symbol;Acc:24254]
ENSTGUG00000000363	ENSTGUT00000000379	1840.6	0.120345	0.0441227	0.00638159	0.02293	ACSBG2	acyl-CoA synthetase bubblegum family member 2 [Source:HGNC Symbol;Acc:24174]
ENSTGUG00000000364	ENSTGUT00000000383	8167.91	0.202819	0.0545345	0.000199943	0.0013918	GARS	glycyl-tRNA synthetase [Source:HGNC Symbol;Acc:4162]
ENSTGUG00000000365	ENSTGUT00000000389	7.133	-0.637093	0.32041	0.0467711	0.11974	ADAMTS19	ADAM metallopeptidase with thrombospondin type 1 motif, 19 [Source:HGNC Symbol;Acc:17111]
ENSTGUG00000000366	ENSTGUT00000000381	435.611	0.356688	0.144446	0.0135358	0.0429245	NLRX1	NLR family member X1 [Source:HGNC Symbol;Acc:29890]
ENSTGUG00000000368	ENSTGUT00000000380	1081.66	0.586007	0.122398	1.68685e-06	3.76764e-05	NHP2	NHP2 ribonucleoprotein [Source:HGNC Symbol;Acc:14377]
ENSTGUG00000000369	ENSTGUT00000000396	174.696	-0.113368	0.109215	0.299258	0.500177	RFX2	regulatory factor X, 2 (influences HLA class II expression) [Source:HGNC Symbol;Acc:9983]
ENSTGUG00000000370	ENSTGUT00000000386	1282.84	0.528664	0.121096	1.26747e-05	0.00016418	B4GALT7	xylosylprotein beta 1,4-galactosyltransferase, polypeptide 7 [Source:HGNC Symbol;Acc:930]
ENSTGUG00000000371	ENSTGUT00000000382	0	NA	NA	NA	NA		Uncharacterized protein [Source:UniProtKB/TrEMBL;Acc:H0YQ24]
ENSTGUG00000000372	ENSTGUT00000000385	43.0044	0.283008	0.250625	0.25881	0.452864	PDZD3	PDZ domain containing 3 [Source:HGNC Symbol;Acc:19891]
ENSTGUG00000000373	ENSTGUT00000000384	0.939452	-0.109555	0.231372	0.635857	0.766414		Uncharacterized protein [Source:UniProtKB/TrEMBL;Acc:H0YQ26]
ENSTGUG00000000374	ENSTGUT00000000387	67.056	-0.694091	0.194678	0.000363387	0.0022181		Uncharacterized protein [Source:UniProtKB/TrEMBL;Acc:H0YQ29]
ENSTGUG00000000375	ENSTGUT00000000388	162.343	-0.82037	0.130063	2.83581e-10	8.17312e-08		Uncharacterized protein [Source:UniProtKB/TrEMBL;Acc:H0YQ30]
ENSTGUG00000000376	ENSTGUT00000000390	3337.36	0.54136	0.118901	5.28753e-06	8.66057e-05	LMAN2L	lectin, mannose-binding 2-like (LMAN2L), mRNA [Source:RefSeq mRNA;Acc:NM_001245319]
ENSTGUG00000000377	ENSTGUT00000000402	0.339724	0.0145382	0.137875	0.916023	0.951514		Uncharacterized protein [Source:UniProtKB/TrEMBL;Acc:H0YQ44]
ENSTGUG00000000378	ENSTGUT00000000391	16.0239	0.57996	0.273795	0.0341559	0.0927148		Uncharacterized protein [Source:UniProtKB/TrEMBL;Acc:H0YQ33]
ENSTGUG00000000379	ENSTGUT00000000394	609.394	0.148553	0.0821008	0.0703898	0.166882	MCAM	melanoma cell adhesion molecule [Source:HGNC Symbol;Acc:6934]
ENSTGUG00000000380	ENSTGUT00000000392	52.7302	-1.10392	0.233886	2.35964e-06	4.81425e-05	CHSY3	chondroitin sulfate synthase 3 [Source:HGNC Symbol;Acc:24293]
ENSTGUG00000000381	ENSTGUT00000000399	199.32	0.281124	0.118391	0.0175715	0.0535251	RGS14	regulator of G-protein signaling 14 [Source:HGNC Symbol;Acc:9996]
ENSTGUG00000000382	ENSTGUT00000000393	0.150407	-0.0622702	0.0962013	0.517444	0.680197		Uncharacterized protein [Source:UniProtKB/TrEMBL;Acc:H0YQ35]
ENSTGUG00000000383	ENSTGUT00000000404	0	NA	NA	NA	NA		Uncharacterized protein [Source:UniProtKB/TrEMBL;Acc:H0YQ46]
ENSTGUG00000000384	ENSTGUT00000000395	34.8429	0.161675	0.222074	0.466598	0.650261	RNF26	ring finger protein 26 [Source:HGNC Symbol;Acc:14646]
ENSTGUG00000000385	ENSTGUT00000000397	15.7991	0.119657	0.295139	0.685165	0.804368	C1QTNF5	C1q and tumor necrosis factor related protein 5 [Source:HGNC Symbol;Acc:14344]
ENSTGUG00000000386	ENSTGUT00000000398	0.895522	0.103931	0.22088	0.637975	0.767609		Uncharacterized protein [Source:UniProtKB/TrEMBL;Acc:H0YQ40]
ENSTGUG00000000387	ENSTGUT00000000400	0	NA	NA	NA	NA		Uncharacterized protein [Source:UniProtKB/TrEMBL;Acc:H0YQ42]
ENSTGUG00000000388	ENSTGUT00000000403	1271.76	0.650242	0.126158	2.54737e-07	9.73916e-06	IFI30	interferon, gamma-inducible protein 30 [Source:HGNC Symbol;Acc:5398]
ENSTGUG00000000389	ENSTGUT00000000405	1.23075	0.293897	0.258721	0.255974	0.449739	SLC34A1	solute carrier family 34 (type II sodium/phosphate contransporter), member 1 [Source:HGNC Symbol;Acc:11019]
ENSTGUG00000000390	ENSTGUT00000000409	1.47063	0.143796	0.276318	0.602785	0.741034	USP2	ubiquitin specific peptidase 2 [Source:HGNC Symbol;Acc:12618]
ENSTGUG00000000391	ENSTGUT00000000408	2030.58	0.0131101	0.0791552	0.868452	0.92996	PLCD1	phospholipase C, delta 1 [Source:HGNC Symbol;Acc:9060]
ENSTGUG00000000392	ENSTGUT00000000415	1887.21	-0.0708829	0.060056	0.237888	0.426907		Uncharacterized protein [Source:UniProtKB/TrEMBL;Acc:H0YQ56]
ENSTGUG00000000393	ENSTGUT00000000406	0	NA	NA	NA	NA		Uncharacterized protein [Source:UniProtKB/TrEMBL;Acc:H0YQ48]
ENSTGUG00000000394	ENSTGUT00000000407	0	NA	NA	NA	NA
ENSTGUG00000000395	ENSTGUT00000000410	581.563	0.275938	0.077031	0.000340762	0.00211207	HINT1	histidine triad nucleotide binding protein 1 (HINT1), mRNA [Source:RefSeq mRNA;Acc:NM_001145560]
ENSTGUG00000000396	ENSTGUT00000000419	171.152	0.209437	0.113539	0.0650914	0.156482	GRK6	G protein-coupled receptor kinase 6 [Source:HGNC Symbol;Acc:4545]
ENSTGUG00000000397	ENSTGUT00000000412	0.567951	0.142329	0.136906	0.298522	0.500177		Uncharacterized protein [Source:UniProtKB/TrEMBL;Acc:H0YQ53]
ENSTGUG00000000398	ENSTGUT00000000416	799.812	0.242052	0.0753939	0.00132506	0.00626455	THY1	Thy-1 cell surface antigen (THY1), mRNA [Source:RefSeq mRNA;Acc:NM_001245199]
ENSTGUG00000000399	ENSTGUT00000000411	264.509	0.256005	0.134039	0.0561431	0.139261	LYRM7	LYR motif containing 7 [Source:HGNC Symbol;Acc:28072]
ENSTGUG00000000400	ENSTGUT00000000413	215.848	-0.453028	0.112074	5.29471e-05	0.000485259	CDC42SE2	CDC42 small effector 2 [Source:HGNC Symbol;Acc:18547]
ENSTGUG00000000401	ENSTGUT00000000426	248.696	-1.06361	0.178612	2.60303e-09	4.2404e-07	SPTLC1	serine palmitoyltransferase, long chain base subunit 1 [Source:HGNC Symbol;Acc:11277]
ENSTGUG00000000402	ENSTGUT00000000421	598.069	0.0636812	0.0699622	0.362705	0.568426		Uncharacterized protein [Source:UniProtKB/TrEMBL;Acc:H0YQ62]
ENSTGUG00000000403	ENSTGUT00000000423	22.8847	0.177657	0.281076	0.527347	0.686211	MAST3	microtubule associated serine/threonine kinase 3 [Source:HGNC Symbol;Acc:19036]
ENSTGUG00000000404	ENSTGUT00000000417	146.417	0.0707857	0.148157	0.632811	0.763888	PVRL1	poliovirus receptor-related 1 (herpesvirus entry mediator C) [Source:HGNC Symbol;Acc:9706]
ENSTGUG00000000405	ENSTGUT00000000418	0	NA	NA	NA	NA		Uncharacterized protein [Source:UniProtKB/TrEMBL;Acc:H0YQ59]
ENSTGUG00000000406	ENSTGUT00000000420	0.13069	-0.057961	0.0929413	0.53287	0.686211		Uncharacterized protein [Source:UniProtKB/TrEMBL;Acc:H0YQ61]
ENSTGUG00000000407	ENSTGUT00000000422	529.146	0.178971	0.0977952	0.0672414	0.160751	OAF	OAF homolog (Drosophila) [Source:HGNC Symbol;Acc:28752]
ENSTGUG00000000408	ENSTGUT00000000424	1113.69	0.357207	0.0557288	1.45777e-10	4.96536e-08	PDLIM7	PDZ and LIM domain 7 (enigma) [Source:HGNC Symbol;Acc:22958]
ENSTGUG00000000409	ENSTGUT00000000432	252.16	-0.371721	0.109074	0.000654455	0.00353071		Uncharacterized protein [Source:UniProtKB/TrEMBL;Acc:H0YQ73]
ENSTGUG00000000410	ENSTGUT00000000431	0.189317	0.0792046	0.103228	0.442916	0.637104		Uncharacterized protein [Source:UniProtKB/TrEMBL;Acc:H0YQ72]
ENSTGUG00000000411	ENSTGUT00000000427	480.086	0.300699	0.115071	0.0089707	0.0304172	ARRDC2	arrestin domain containing 2 [Source:HGNC Symbol;Acc:25225]
ENSTGUG00000000412	ENSTGUT00000000425	0.908028	0.477838	0.23097	0.0385618	0.102017	DOK3	docking protein 3 [Source:HGNC Symbol;Acc:24583]
ENSTGUG00000000413	ENSTGUT00000000436	785.663	0.163221	0.0911604	0.0733767	0.172637	DDX41	DEAD (Asp-Glu-Ala-Asp) box polypeptide 41 [Source:HGNC Symbol;Acc:18674]
ENSTGUG00000000414	ENSTGUT00000000429	95.7172	-0.919273	0.240178	0.000129467	0.000982441	ROR2	receptor tyrosine kinase-like orphan receptor 2 [Source:HGNC Symbol;Acc:10257]
ENSTGUG00000000415	ENSTGUT00000000428	239.532	0.488627	0.106267	4.26371e-06	7.41301e-05		Uncharacterized protein [Source:UniProtKB/TrEMBL;Acc:H0YQ69]
ENSTGUG00000000416	ENSTGUT00000000438	106.323	-0.836188	0.199172	2.68891e-05	0.000288054		Uncharacterized protein [Source:UniProtKB/TrEMBL;Acc:H0YQ79]
ENSTGUG00000000417	ENSTGUT00000000430	1116.53	-0.330953	0.0967136	0.000621658	0.00339286	NFIL3	nuclear factor, interleukin 3 regulated [Source:HGNC Symbol;Acc:7787]
ENSTGUG00000000418	ENSTGUT00000000434	130.664	-0.232386	0.138477	0.0933181	0.210136	AUH	AU RNA binding protein/enoyl-CoA hydratase [Source:HGNC Symbol;Acc:890]
ENSTGUG00000000419	ENSTGUT00000000433	3.56837	0.143984	0.309021	0.641263	0.770204		Uncharacterized protein [Source:UniProtKB/TrEMBL;Acc:H0YQ74]
ENSTGUG00000000420	ENSTGUT00000000435	175.077	-0.49392	0.174459	0.00463804	0.0176781	MYD88	myeloid differentiation primary response 88 [Source:HGNC Symbol;Acc:7562]
ENSTGUG00000000421	ENSTGUT00000000444	839.715	0.0165708	0.0866746	0.848382	0.918095	ARHGEF12	Rho guanine nucleotide exchange factor (GEF) 12 [Source:HGNC Symbol;Acc:14193]
ENSTGUG00000000422	ENSTGUT00000000441	1.67251	0.280456	0.254643	0.270736	0.467564	SYK	spleen tyrosine kinase [Source:HGNC Symbol;Acc:11491]
ENSTGUG00000000423	ENSTGUT00000000442	525.756	-0.446776	0.151941	0.00327723	0.0132388	OXSR1	oxidative stress responsive 1 [Source:HGNC Symbol;Acc:8508]
ENSTGUG00000000424	ENSTGUT00000000437	1002.63	0.480755	0.118476	4.95351e-05	0.000461681	FAM193B	family with sequence similarity 193, member B [Source:HGNC Symbol;Acc:25524]
ENSTGUG00000000425	ENSTGUT00000000439	466.411	0.432833	0.0925805	2.93659e-06	5.64964e-05		Uncharacterized protein [Source:UniProtKB/TrEMBL;Acc:H0YQ80]
ENSTGUG00000000426	ENSTGUT00000000455	245.51	-0.493498	0.122897	5.93097e-05	0.000528777	INSR	insulin receptor [Source:HGNC Symbol;Acc:6091]
ENSTGUG00000000427	ENSTGUT00000000440	278.128	0.494222	0.156865	0.00162924	0.00744662		Uncharacterized protein [Source:UniProtKB/TrEMBL;Acc:H0YQ81]
ENSTGUG00000000428	ENSTGUT00000000443	180.561	0.510554	0.154593	0.000958058	0.00483123	MXD3	MAX dimerization protein 3 [Source:HGNC Symbol;Acc:14008]
ENSTGUG00000000429	ENSTGUT00000000445	0	NA	NA	NA	NA	DIRAS2	DIRAS family, GTP-binding RAS-like 2 [Source:HGNC Symbol;Acc:19323]
ENSTGUG00000000430	ENSTGUT00000000451	1.31135	-0.083701	0.263287	0.750555	0.853587		Uncharacterized protein [Source:UniProtKB/TrEMBL;Acc:H0YQ92]
ENSTGUG00000000431	ENSTGUT00000000447	1648.35	0.446403	0.124227	0.000326332	0.00203611	PRELID1	PRELI domain containing 1 [Source:HGNC Symbol;Acc:30255]
ENSTGUG00000000432	ENSTGUT00000000453	0	NA	NA	NA	NA	GRIK4	glutamate receptor, ionotropic, kainate 4 [Source:HGNC Symbol;Acc:4582]
ENSTGUG00000000433	ENSTGUT00000000446	209.925	0.278973	0.125621	0.0263682	0.0749441	GADD45G	growth arrest and DNA-damage-inducible, gamma [Source:HGNC Symbol;Acc:4097]
ENSTGUG00000000434	ENSTGUT00000000452	2.58591	0.152796	0.30572	0.617223	0.752287	SEMA4D	sema domain, immunoglobulin domain (Ig), transmembrane domain (TM) and short cytoplasmic domain, (semaphorin) 4D [Source:HGNC Symbol;Acc:10732]
ENSTGUG00000000435	ENSTGUT00000000448	109.925	0.435225	0.201826	0.0310496	0.0858879		Uncharacterized protein [Source:UniProtKB/TrEMBL;Acc:H0YQ89]
ENSTGUG00000000436	ENSTGUT00000000449	91.9126	0.416176	0.182776	0.0227877	0.066534		Uncharacterized protein [Source:UniProtKB/TrEMBL;Acc:H0YQ90]
ENSTGUG00000000437	ENSTGUT00000000450	129.832	-0.555655	0.156062	0.000370175	0.00225063	NSD1	nuclear receptor binding SET domain protein 1 [Source:HGNC Symbol;Acc:14234]
ENSTGUG00000000438	ENSTGUT00000000454	264.368	0.27808	0.143658	0.0529031	0.132607	FGFR4	fibroblast growth factor receptor 4 [Source:HGNC Symbol;Acc:3691]
ENSTGUG00000000439	ENSTGUT00000000459	0.841393	-0.156628	0.19664	0.425729	0.634922		Uncharacterized protein [Source:UniProtKB/TrEMBL;Acc:H0YQA0]
ENSTGUG00000000440	ENSTGUT00000000458	2259.74	-0.0927534	0.0638481	0.146302	0.298926	SECISBP2	SECIS binding protein 2 [Source:HGNC Symbol;Acc:30972]
ENSTGUG00000000441	ENSTGUT00000000457	51.6774	-0.158271	0.21787	0.467565	0.650967		Uncharacterized protein [Source:UniProtKB/TrEMBL;Acc:H0YQ98]
ENSTGUG00000000442	ENSTGUT00000000456	360.822	0.462367	0.116264	6.98274e-05	0.000604813	ZNF346	zinc finger protein 346 [Source:HGNC Symbol;Acc:16403]
ENSTGUG00000000443	ENSTGUT00000000465	50.1504	-0.134908	0.218577	0.537096	0.690052	USE1	unconventional SNARE in the ER 1 homolog (S. cerevisiae) [Source:HGNC Symbol;Acc:30882]
ENSTGUG00000000444	ENSTGUT00000000473	0.599321	-0.117474	0.192068	0.540785	0.693783	TECTA	tectorin alpha [Source:HGNC Symbol;Acc:11720]
ENSTGUG00000000445	ENSTGUT00000000462	453.923	0.194102	0.0868098	0.0253556	0.0726029	UIMC1	ubiquitin interaction motif containing 1 [Source:HGNC Symbol;Acc:30298]
ENSTGUG00000000446	ENSTGUT00000000460	2844.59	0.244244	0.0817112	0.00279788	0.0116181	CKS2	CDC28 protein kinase regulatory subunit 2 [Source:HGNC Symbol;Acc:2000]
ENSTGUG00000000447	ENSTGUT00000000461	0	NA	NA	NA	NA		Uncharacterized protein [Source:UniProtKB/TrEMBL;Acc:H0YQA2]
ENSTGUG00000000448	ENSTGUT00000000476	1.39407	0.490814	0.259077	0.0581631	0.143088	SHC3	SHC (Src homology 2 domain containing) transforming protein 3 [Source:HGNC Symbol;Acc:18181]
ENSTGUG00000000449	ENSTGUT00000000463	0	NA	NA	NA	NA		Uncharacterized protein [Source:UniProtKB/TrEMBL;Acc:H0YQA4]
ENSTGUG00000000451	ENSTGUT00000000502	3.23278	0.13021	0.302508	0.666879	0.790014	HK3	hexokinase 3 (white cell) [Source:HGNC Symbol;Acc:4925]
ENSTGUG00000000452	ENSTGUT00000000466	3.12885	-0.189706	0.304451	0.533212	0.686461	XIRP1	xin actin-binding repeat containing 1 [Source:HGNC Symbol;Acc:14301]
ENSTGUG00000000453	ENSTGUT00000000480	1875.23	-0.174996	0.0789408	0.0266368	0.0755785	MYO9B	myosin IXB [Source:HGNC Symbol;Acc:7609]
ENSTGUG00000000454	ENSTGUT00000000470	1907.16	0.409908	0.0940622	1.31351e-05	0.000167965	MRPS6	mitochondrial ribosomal protein S6 [Source:HGNC Symbol;Acc:14051]
ENSTGUG00000000455	ENSTGUT00000000467	1.80465	-0.389365	0.274411	0.155924	0.313242	XIRP2	xin actin-binding repeat containing 2 [Source:HGNC Symbol;Acc:14303]
ENSTGUG00000000456	ENSTGUT00000000468	0	NA	NA	NA	NA		Uncharacterized protein [Source:UniProtKB/TrEMBL;Acc:H0YQA8]
ENSTGUG00000000458	ENSTGUT00000000471	197.982	-1.11525	0.215478	NA	NA	CSRNP1	cysteine-serine-rich nuclear protein 1 [Source:HGNC Symbol;Acc:14300]
ENSTGUG00000000459	ENSTGUT00000000472	60.1663	-0.75265	0.209225	0.000321504	0.00201435	SLC5A3	solute carrier family 5 (sodium/myo-inositol cotransporter), member 3 [Source:HGNC Symbol;Acc:11038]
ENSTGUG00000000460	ENSTGUT00000000474	416.055	-0.249255	0.115371	0.0307367	0.0851479	GORASP1	golgi reassembly stacking protein 1, 65kDa [Source:HGNC Symbol;Acc:16769]
ENSTGUG00000000461	ENSTGUT00000000475	3452.15	0.522786	0.111923	2.9979e-06	5.71623e-05		mitochondrial ATP synthase O subunit-like (LOC100190523), nuclear gene encoding mitochondrial protein, mRNA [Source:RefSeq mRNA;Acc:NM_001245305]
ENSTGUG00000000462	ENSTGUT00000000489	13.5333	-0.233134	0.29146	0.423777	0.633911		Uncharacterized protein [Source:UniProtKB/TrEMBL;Acc:H0YQC7]
ENSTGUG00000000463	ENSTGUT00000000488	385.77	-0.267202	0.0782706	0.000640587	0.00347844	WDR48	WD repeat domain 48 [Source:HGNC Symbol;Acc:30914]
ENSTGUG00000000464	ENSTGUT00000000484	1.97576	0.637251	0.275657	0.0207912	0.061544		Uncharacterized protein [Source:UniProtKB/TrEMBL;Acc:H0YQC2]
ENSTGUG00000000465	ENSTGUT00000000477	0.664175	0.0403965	0.208871	0.846642	0.916808	S1PR3	sphingosine-1-phosphate receptor 3 [Source:HGNC Symbol;Acc:3167]
ENSTGUG00000000467	ENSTGUT00000000479	0.322721	-0.159721	0.151233	0.290909	0.493419	NXNL2	nucleoredoxin-like 2 [Source:HGNC Symbol;Acc:30482]
ENSTGUG00000000468	ENSTGUT00000000482	401.557	-0.890524	0.196315	NA	NA		Uncharacterized protein [Source:UniProtKB/TrEMBL;Acc:H0YQC0]
ENSTGUG00000000469	ENSTGUT00000000481	1163.24	0.274236	0.0890839	0.00208111	0.00907766	HAUS8	HAUS augmin-like complex, subunit 8 [Source:HGNC Symbol;Acc:30532]
ENSTGUG00000000470	ENSTGUT00000000483	55.8391	-0.331477	0.223733	0.138454	0.286643	CPAMD8	C3 and PZP-like, alpha-2-macroglobulin domain containing 8 [Source:HGNC Symbol;Acc:23228]
ENSTGUG00000000471	ENSTGUT00000000487	140.933	-0.810911	0.167601	1.30933e-06	3.17485e-05		Uncharacterized protein [Source:UniProtKB/TrEMBL;Acc:H0YQC5]
ENSTGUG00000000472	ENSTGUT00000000498	574.255	0.0163877	0.0859295	0.848752	0.918297	GART	phosphoribosylglycinamide formyltransferase, phosphoribosylglycinamide synthetase, phosphoribosylaminoimidazole synthetase [Source:HGNC Symbol;Acc:4163]
ENSTGUG00000000473	ENSTGUT00000000486	51.7277	-0.0251015	0.229497	0.912904	0.951175	F2RL3	coagulation factor II (thrombin) receptor-like 3 [Source:HGNC Symbol;Acc:3540]
ENSTGUG00000000474	ENSTGUT00000000492	724.087	-0.434614	0.0926391	2.71247e-06	5.33489e-05		Uncharacterized protein [Source:UniProtKB/TrEMBL;Acc:H0YQD0]
ENSTGUG00000000475	ENSTGUT00000000490	0.357134	0.193377	0.156519	0.21665	0.399672		Uncharacterized protein [Source:UniProtKB/TrEMBL;Acc:H0YQC8]
ENSTGUG00000000476	ENSTGUT00000000547	0	NA	NA	NA	NA		Uncharacterized protein [Source:UniProtKB/TrEMBL;Acc:H0YQI2]
ENSTGUG00000000477	ENSTGUT00000000491	11.8123	-0.0435518	0.310839	0.888573	0.93954		Uncharacterized protein [Source:UniProtKB/TrEMBL;Acc:H0YQC9]
ENSTGUG00000000478	ENSTGUT00000000505	0.492268	0.110443	0.181065	0.541885	0.694241		Uncharacterized protein [Source:UniProtKB/TrEMBL;Acc:H0YQE3]
ENSTGUG00000000479	ENSTGUT00000000493	13.357	-0.355901	0.297545	0.231647	0.419337	UBASH3B	ubiquitin associated and SH3 domain containing B [Source:HGNC Symbol;Acc:29884]
ENSTGUG00000000480	ENSTGUT00000000494	208.305	-0.143311	0.110397	0.194236	0.370593	TMEM38A	transmembrane protein 38A [Source:HGNC Symbol;Acc:28462]
ENSTGUG00000000481	ENSTGUT00000000497	0.701302	0.212708	0.214098	0.320463	0.523864	CRTAM	cytotoxic and regulatory T cell molecule [Source:HGNC Symbol;Acc:24313]
ENSTGUG00000000482	ENSTGUT00000000495	586.134	0.337424	0.0773663	1.29242e-05	0.000166509		Uncharacterized protein [Source:UniProtKB/TrEMBL;Acc:H0YQD3]
ENSTGUG00000000483	ENSTGUT00000000496	167.57	-0.0457109	0.131078	0.727293	0.837683		Uncharacterized protein [Source:UniProtKB/TrEMBL;Acc:H0YQD4]
ENSTGUG00000000484	ENSTGUT00000000501	193.392	-0.0464383	0.115326	0.687191	0.805611		Uncharacterized protein [Source:UniProtKB/TrEMBL;Acc:H0YQD9]
ENSTGUG00000000485	ENSTGUT00000000499	0.13069	-0.057961	0.0929413	0.53287	0.686211		Uncharacterized protein [Source:UniProtKB/TrEMBL;Acc:H0YQD7]
ENSTGUG00000000486	ENSTGUT00000000504	1428.51	0.178891	0.0701511	0.0107698	0.0354739	SON	SON DNA binding protein [Source:HGNC Symbol;Acc:11183]
ENSTGUG00000000487	ENSTGUT00000000500	0.335634	0.115627	0.123998	0.351083	0.556733		Uncharacterized protein [Source:UniProtKB/TrEMBL;Acc:H0YQD8]
ENSTGUG00000000488	ENSTGUT00000000503	0	NA	NA	NA	NA	BSX	brain-specific homeobox [Source:HGNC Symbol;Acc:20450]
ENSTGUG00000000489	ENSTGUT00000000515	1282.23	0.367673	0.113553	0.00120418	0.00581411		Uncharacterized protein [Source:UniProtKB/TrEMBL;Acc:H0YQF3]
ENSTGUG00000000490	ENSTGUT00000000517	28.6096	0.253214	0.24171	0.294826	0.496254	UNC5A	unc-5 homolog A (C. elegans) [Source:HGNC Symbol;Acc:12567]
ENSTGUG00000000491	ENSTGUT00000000509	38794.8	0.326128	0.0796902	4.26847e-05	0.000412192	HSPA8	heat shock 70kDa protein 8 [Source:HGNC Symbol;Acc:5241]
ENSTGUG00000000492	ENSTGUT00000000510	0.150407	-0.0622702	0.0962013	0.517444	0.680197	LRRC2	leucine rich repeat containing 2 [Source:HGNC Symbol;Acc:14676]
ENSTGUG00000000493	ENSTGUT00000000507	114.039	0.413597	0.143219	0.00387868	0.0152732	DONSON	downstream neighbor of SON [Source:HGNC Symbol;Acc:2993]
ENSTGUG00000000494	ENSTGUT00000000508	268.184	0.532155	0.148901	0.000351717	0.00215855	CRYZL1	crystallin, zeta (quinone reductase)-like 1 [Source:HGNC Symbol;Acc:2420]
ENSTGUG00000000495	ENSTGUT00000000542	1681.03	-0.131383	0.0695293	0.0588105	0.14403	ITSN1	intersectin 1 (SH3 domain protein) [Source:HGNC Symbol;Acc:6183]
ENSTGUG00000000496	ENSTGUT00000000511	35.7168	-0.441286	0.213551	0.0387889	0.102473		Uncharacterized protein [Source:UniProtKB/TrEMBL;Acc:H0YQE9]
ENSTGUG00000000497	ENSTGUT00000000516	19.0217	-0.479859	0.285436	0.0927341	0.209056		Uncharacterized protein [Source:UniProtKB/TrEMBL;Acc:H0YQF4]
ENSTGUG00000000498	ENSTGUT00000000512	0	NA	NA	NA	NA		Uncharacterized protein [Source:UniProtKB/TrEMBL;Acc:H0YQF0]
ENSTGUG00000000499	ENSTGUT00000000513	0	NA	NA	NA	NA		Uncharacterized protein [Source:UniProtKB/TrEMBL;Acc:H0YQF1]
ENSTGUG00000000500	ENSTGUT00000000514	64.3861	0.29271	0.165802	0.0774929	0.180648	AAED1	AhpC/TSA antioxidant enzyme domain containing 1 [Source:HGNC Symbol;Acc:16881]
ENSTGUG00000000501	ENSTGUT00000000521	36.4745	-0.207838	0.225179	0.35601	0.561989	CDC14B	cell division cycle 14B [Source:HGNC Symbol;Acc:1719]
ENSTGUG00000000502	ENSTGUT00000000522	1857.18	0.269172	0.0738191	0.000265969	0.00173169		Uncharacterized protein [Source:UniProtKB/TrEMBL;Acc:H0YQF9]
ENSTGUG00000000503	ENSTGUT00000000518	0	NA	NA	NA	NA
ENSTGUG00000000504	ENSTGUT00000000526	0	NA	NA	NA	NA	EIF4E1B	eukaryotic translation initiation factor 4E family member 1B [Source:HGNC Symbol;Acc:33179]
ENSTGUG00000000505	ENSTGUT00000000519	0.320007	0.0194877	0.137092	0.886961	0.938299		Uncharacterized protein [Source:UniProtKB/TrEMBL;Acc:H0ZVS4]
ENSTGUG00000000506	ENSTGUT00000000520	0	NA	NA	NA	NA		Uncharacterized protein [Source:UniProtKB/TrEMBL;Acc:H0YQF7]
ENSTGUG00000000507	ENSTGUT00000000524	0	NA	NA	NA	NA		Uncharacterized protein [Source:UniProtKB/TrEMBL;Acc:H0YQG1]
ENSTGUG00000000508	ENSTGUT00000000525	122.677	0.156176	0.131343	0.234413	0.422798	HABP4	hyaluronan binding protein 4 [Source:HGNC Symbol;Acc:17062]
ENSTGUG00000000509	ENSTGUT00000000523	264.236	0.421994	0.147492	0.00422132	0.0163625		Uncharacterized protein [Source:UniProtKB/TrEMBL;Acc:H0YQG0]
ENSTGUG00000000510	ENSTGUT00000000527	43.619	0.0873241	0.198082	0.659323	0.784166	HSD11B1L	hydroxysteroid (11-beta) dehydrogenase 1-like [Source:HGNC Symbol;Acc:30419]
ENSTGUG00000000511	ENSTGUT00000000528	0.172314	-0.0664213	0.0992206	0.503221	0.675847
ENSTGUG00000000512	ENSTGUT00000000529	2.91779	-0.454075	0.303659	0.134824	0.280757	SNCB	synuclein, beta (SNCB), mRNA [Source:RefSeq mRNA;Acc:NM_001245774]
ENSTGUG00000000513	ENSTGUT00000000531	234.248	-0.682502	0.137336	6.70992e-07	1.94368e-05	ZNF367	zinc finger protein 367 [Source:HGNC Symbol;Acc:18320]
ENSTGUG00000000514	ENSTGUT00000000534	22.2727	-0.0508714	0.282976	0.857331	0.923711	CELF5	CUGBP, Elav-like family member 5 [Source:HGNC Symbol;Acc:14058]
ENSTGUG00000000515	ENSTGUT00000000536	1255.37	-0.0594602	0.0491712	0.226567	0.411833	ST14	suppression of tumorigenicity 14 (colon carcinoma) [Source:HGNC Symbol;Acc:11344]
ENSTGUG00000000516	ENSTGUT00000000530	37.2762	-0.119336	0.210127	0.570088	0.716832		Uncharacterized protein [Source:UniProtKB/TrEMBL;Acc:H0YQG6]
ENSTGUG00000000517	ENSTGUT00000000535	2.66338	0.165297	0.275873	0.549054	0.700312	CDHR2	cadherin-related family member 2 [Source:HGNC Symbol;Acc:18231]
ENSTGUG00000000518	ENSTGUT00000000537	3.38233	-0.39455	0.316845	0.213042	0.396369	SLC35D2	solute carrier family 35 (UDP-GlcNAc/UDP-glucose transporter), member D2 [Source:HGNC Symbol;Acc:20799]
ENSTGUG00000000519	ENSTGUT00000000541	680.768	0.140128	0.0998715	0.160592	0.320992	NCLN	nicalin [Source:HGNC Symbol;Acc:26923]
ENSTGUG00000000520	ENSTGUT00000000543	226.307	-0.2603	0.116749	0.0257761	0.0735822	RNF44	ring finger protein 44 [Source:HGNC Symbol;Acc:19180]
ENSTGUG00000000522	ENSTGUT00000000539	298.939	0.289804	0.105874	0.00619547	0.022366		Uncharacterized protein [Source:UniProtKB/TrEMBL;Acc:H0YQH4]
ENSTGUG00000000523	ENSTGUT00000000546	797.578	-0.0322111	0.0979115	0.742169	0.848573	NFRKB	nuclear factor related to kappaB binding protein [Source:HGNC Symbol;Acc:7802]
ENSTGUG00000000524	ENSTGUT00000000548	149.483	-0.688439	0.147966	3.27662e-06	6.07756e-05	ERCC6L2	excision repair cross-complementing rodent repair deficiency, complementation group 6-like 2 [Source:HGNC Symbol;Acc:26922]
ENSTGUG00000000525	ENSTGUT00000000557	0	NA	NA	NA	NA		Uncharacterized protein [Source:UniProtKB/TrEMBL;Acc:H0YQJ2]
ENSTGUG00000000526	ENSTGUT00000000544	1.40485	0.0787498	0.204503	0.70018	0.816079		Uncharacterized protein [Source:UniProtKB/TrEMBL;Acc:H0YQH9]
ENSTGUG00000000527	ENSTGUT00000000552	1137.25	0.254544	0.0902181	0.00478096	0.0180666	FAF2	Fas associated factor family member 2 [Source:HGNC Symbol;Acc:24666]
ENSTGUG00000000528	ENSTGUT00000000545	504.698	0.24882	0.109737	0.023365	0.067968	DNAJC28	DnaJ (Hsp40) homolog, subfamily C, member 28 [Source:HGNC Symbol;Acc:1297]
ENSTGUG00000000529	ENSTGUT00000000551	2458.97	0.361172	0.098614	0.000249784	0.00166086	TMEM50B	transmembrane protein 50B-like (LOC100190166), mRNA [Source:RefSeq mRNA;Acc:NM_001245717]
ENSTGUG00000000530	ENSTGUT00000000564	207.464	-0.535776	0.142894	0.000177217	0.00126294	PRDM10	PR domain containing 10 [Source:HGNC Symbol;Acc:13995]
ENSTGUG00000000531	ENSTGUT00000000549	0.13069	-0.057961	0.0929413	0.53287	0.686211		Uncharacterized protein [Source:UniProtKB/TrEMBL;Acc:H0YQI4]
ENSTGUG00000000532	ENSTGUT00000000569	125.779	-0.351403	0.185867	0.0586759	0.143806	PTCH1	patched 1 [Source:HGNC Symbol;Acc:9585]
ENSTGUG00000000533	ENSTGUT00000000555	0	NA	NA	NA	NA	SCN5A	sodium channel, voltage-gated, type V, alpha subunit [Source:HGNC Symbol;Acc:10593]
ENSTGUG00000000534	ENSTGUT00000000553	309.072	-0.139354	0.091678	0.1285	0.270228	IFNGR2	interferon gamma receptor 2 (interferon gamma transducer 1) [Source:HGNC Symbol;Acc:5440]
ENSTGUG00000000535	ENSTGUT00000000559	1721.92	0.306627	0.0558742	4.06933e-08	2.84986e-06	CLTB	clathrin, light chain B [Source:HGNC Symbol;Acc:2091]
ENSTGUG00000000536	ENSTGUT00000000554	95.1783	-0.288992	0.14558	0.0471315	0.120506	IFNAR1	interferon (alpha, beta and omega) receptor 1 [Source:HGNC Symbol;Acc:5432]
ENSTGUG00000000537	ENSTGUT00000000556	174.435	0.0425552	0.148377	0.774261	0.869673		Uncharacterized protein [Source:UniProtKB/TrEMBL;Acc:H0YQJ1]
ENSTGUG00000000538	ENSTGUT00000000562	852.79	0.404932	0.0972299	3.11787e-05	0.000322704	EXOG	endo/exonuclease (5'-3'), endonuclease G-like [Source:HGNC Symbol;Acc:3347]
ENSTGUG00000000539	ENSTGUT00000000558	148.742	-0.0287541	0.118809	0.808764	0.892316	IFNAR2	interferon (alpha, beta and omega) receptor 2 [Source:HGNC Symbol;Acc:5433]
ENSTGUG00000000540	ENSTGUT00000000561	933.936	0.283189	0.127343	0.0261595	0.0744357		Uncharacterized protein [Source:UniProtKB/TrEMBL;Acc:H0YQJ6]
ENSTGUG00000000541	ENSTGUT00000000568	595.233	-0.59763	0.115011	2.03302e-07	8.34762e-06	GNA11	guanine nucleotide binding protein (G protein), alpha 11 (Gq class) [Source:HGNC Symbol;Acc:4379]
ENSTGUG00000000542	ENSTGUT00000000560	474.128	0.52974	0.13142	5.55684e-05	0.000503205		putative hypothetical protein MGC2198 (LOC100190097), mRNA [Source:RefSeq mRNA;Acc:NM_001245529]
ENSTGUG00000000543	ENSTGUT00000000566	1631.45	0.480911	0.0972365	7.58367e-07	2.1364e-05	NOP16	NOP16 nucleolar protein [Source:HGNC Symbol;Acc:26934]
ENSTGUG00000000544	ENSTGUT00000000563	939.104	0.0128261	0.095435	0.893089	0.942122	RRM1	ribonucleotide reductase M1 [Source:HGNC Symbol;Acc:10451]
ENSTGUG00000000545	ENSTGUT00000000570	4.85244	-0.11108	0.325178	0.732655	0.841919	ACVR2B	activin A receptor, type IIB [Source:HGNC Symbol;Acc:174]
ENSTGUG00000000546	ENSTGUT00000000565	0	NA	NA	NA	NA
ENSTGUG00000000547	ENSTGUT00000000573	405.062	-0.0238197	0.0854317	0.780386	0.873843	STIM1	stromal interaction molecule 1 [Source:HGNC Symbol;Acc:11386]
ENSTGUG00000000548	ENSTGUT00000000567	185.41	-0.177756	0.124981	0.15495	0.31171	KIAA1191	KIAA1191 [Source:HGNC Symbol;Acc:29209]
ENSTGUG00000000549	ENSTGUT00000000583	1839.64	-0.317337	0.0881286	0.000317192	0.00199236	APLP2	amyloid beta (A4) precursor-like protein 2 [Source:HGNC Symbol;Acc:598]
ENSTGUG00000000550	ENSTGUT00000000574	110.729	0.215467	0.135451	0.111669	0.241743		Uncharacterized protein [Source:UniProtKB/TrEMBL;Acc:H0YQK8]
ENSTGUG00000000551	ENSTGUT00000000589	319.708	0.37667	0.13791	0.00630908	0.0227021		Uncharacterized protein [Source:UniProtKB/TrEMBL;Acc:H0YQM1]
ENSTGUG00000000552	ENSTGUT00000000582	489.873	-0.0952905	0.0782606	0.223374	0.407266	FANCC	Fanconi anemia, complementation group C [Source:HGNC Symbol;Acc:3584]
ENSTGUG00000000553	ENSTGUT00000000571	0	NA	NA	NA	NA		Uncharacterized protein [Source:UniProtKB/TrEMBL;Acc:H0YQK5]
ENSTGUG00000000554	ENSTGUT00000000572	50.7903	0.477991	0.193603	0.0135522	0.0429491		Uncharacterized protein [Source:UniProtKB/TrEMBL;Acc:H0YQK6]
ENSTGUG00000000555	ENSTGUT00000000580	118.253	-0.151715	0.137101	0.26847	0.464721		Uncharacterized protein [Source:UniProtKB/TrEMBL;Acc:H0YQL3]
ENSTGUG00000000556	ENSTGUT00000000586	2399.13	0.186394	0.0546718	0.00065122	0.00351959	NUP98	nucleoporin 98kDa [Source:HGNC Symbol;Acc:8068]
ENSTGUG00000000557	ENSTGUT00000000575	1201.11	0.418522	0.0984587	2.13064e-05	0.000241908	THOC3	THO complex 3 [Source:HGNC Symbol;Acc:19072]
ENSTGUG00000000558	ENSTGUT00000000576	7.82136	0.564182	0.318585	0.0765778	0.178793		Uncharacterized protein [Source:UniProtKB/TrEMBL;Acc:H0YQL0]
ENSTGUG00000000559	ENSTGUT00000000577	3.78	0.177731	0.322032	0.581013	0.726459	HRH2	histamine receptor H2 [Source:HGNC Symbol;Acc:5183]
ENSTGUG00000000560	ENSTGUT00000000578	0	NA	NA	NA	NA		Uncharacterized protein [Source:UniProtKB/TrEMBL;Acc:H0YQL2]
ENSTGUG00000000561	ENSTGUT00000000579	5.12847	0.0575097	0.324802	0.859461	0.925158
ENSTGUG00000000562	ENSTGUT00000000584	8.7316	0.277482	0.324533	0.39254	0.601964		Uncharacterized protein [Source:UniProtKB/TrEMBL;Acc:H0YQL7]
ENSTGUG00000000563	ENSTGUT00000000581	0.533944	-0.0414415	0.145197	0.775326	0.870266	C9orf152	chromosome 9 open reading frame 152 [Source:HGNC Symbol;Acc:31455]
ENSTGUG00000000564	ENSTGUT00000000600	1170.63	0.0558113	0.0606148	0.35718	0.563123	NUB1	negative regulator of ubiquitin-like proteins 1 [Source:HGNC Symbol;Acc:17623]
ENSTGUG00000000565	ENSTGUT00000000596	92.4905	-0.414457	0.156187	0.00796398	0.0275904	C9orf3	chromosome 9 open reading frame 3 [Source:HGNC Symbol;Acc:1361]
ENSTGUG00000000566	ENSTGUT00000000585	280.816	0.152666	0.11685	0.191381	0.366594
ENSTGUG00000000567	ENSTGUT00000000587	0.366075	0.0105481	0.138914	0.939473	0.963844		Uncharacterized protein [Source:UniProtKB/TrEMBL;Acc:H0YQL9]
ENSTGUG00000000568	ENSTGUT00000000591	0.189317	0.0792046	0.103228	0.442916	0.637104	TMEM45B	transmembrane protein 45B [Source:HGNC Symbol;Acc:25194]
ENSTGUG00000000569	ENSTGUT00000000588	0	NA	NA	NA	NA		Uncharacterized protein [Source:UniProtKB/TrEMBL;Acc:H0YQM0]
ENSTGUG00000000570	ENSTGUT00000000590	175.554	0.975621	0.209448	NA	NA		Uncharacterized protein [Source:UniProtKB/TrEMBL;Acc:H0YQM2]
ENSTGUG00000000571	ENSTGUT00000000597	0.744656	0.394276	0.213781	0.0651389	0.156482		putative beta-globin [Source:RefSeq peptide;Acc:NP_001232396]
ENSTGUG00000000572	ENSTGUT00000000592	0	NA	NA	NA	NA		Uncharacterized protein [Source:UniProtKB/TrEMBL;Acc:H0YQM4]
ENSTGUG00000000573	ENSTGUT00000000610	389.296	0.210953	0.0923988	0.022426	0.0656313		Uncharacterized protein [Source:UniProtKB/TrEMBL;Acc:H0YQP2]
ENSTGUG00000000574	ENSTGUT00000000594	2.63023	0.173921	0.271094	0.521163	0.683887	BARX2	BARX homeobox 2 [Source:HGNC Symbol;Acc:956]
ENSTGUG00000000575	ENSTGUT00000000593	0	NA	NA	NA	NA		Uncharacterized protein [Source:UniProtKB/TrEMBL;Acc:H0YQM5]
ENSTGUG00000000576	ENSTGUT00000000595	0.496765	-0.0547414	0.179265	0.760088	0.859397		Uncharacterized protein [Source:UniProtKB/TrEMBL;Acc:H0YQM7]
ENSTGUG00000000577	ENSTGUT00000000598	3.83748	-0.325846	0.312695	0.297384	0.498966		Rho/Cdc42/Rac GTPase-activating protein RICS-like (LOC100189987), mRNA [Source:RefSeq mRNA;Acc:NM_001245234]
ENSTGUG00000000578	ENSTGUT00000000601	607.979	0.0228845	0.076261	0.764115	0.862854	UBLCP1	ubiquitin-like domain containing CTD phosphatase 1 (UBLCP1), mRNA [Source:RefSeq mRNA;Acc:NM_001160021]
ENSTGUG00000000579	ENSTGUT00000000608	459.578	0.19449	0.0890245	0.0289121	0.0808858	FBP1	fructose-1,6-bisphosphatase 1 [Source:HGNC Symbol;Acc:3606]
ENSTGUG00000000580	ENSTGUT00000000599	49.5115	0.598127	0.22954	0.00916685	0.030961		Uncharacterized protein [Source:UniProtKB/TrEMBL;Acc:H0YQN1]
ENSTGUG00000000581	ENSTGUT00000000603	75.3453	-0.630309	0.162049	0.000100406	0.000803712		Uncharacterized protein [Source:UniProtKB/TrEMBL;Acc:H0YQN5]
ENSTGUG00000000582	ENSTGUT00000000604	15372.8	0.587165	0.126762	3.62092e-06	6.52245e-05	RPS11	ribosomal protein S11 [Source:HGNC Symbol;Acc:10384]
ENSTGUG00000000583	ENSTGUT00000000602	438.19	0.111037	0.0828081	0.179954	0.349912	WDR86	WD repeat domain 86 [Source:HGNC Symbol;Acc:28020]
ENSTGUG00000000584	ENSTGUT00000000611	519.044	-0.339451	0.0767501	9.74272e-06	0.000134252	RNF145	ring finger protein 145 [Source:HGNC Symbol;Acc:20853]
ENSTGUG00000000585	ENSTGUT00000000612	848.699	0.151753	0.0658594	0.0212117	0.0625911		Ras homolog enriched in brain-like (LOC100190126), mRNA [Source:RefSeq mRNA;Acc:NM_001245610]
ENSTGUG00000000586	ENSTGUT00000000605	329.602	0.256549	0.0985834	0.00925851	0.0312165	KCNJ5	potassium inwardly-rectifying channel, subfamily J, member 5 [Source:HGNC Symbol;Acc:6266]
ENSTGUG00000000587	ENSTGUT00000000607	0.172314	-0.0664213	0.0992206	0.503221	0.675847	KCNJ1	potassium inwardly-rectifying channel, subfamily J, member 1 [Source:HGNC Symbol;Acc:6255]
ENSTGUG00000000588	ENSTGUT00000000609	197.077	0.34724	0.136929	0.0112158	0.0366772	FAM160A2	family with sequence similarity 160, member A2 [Source:HGNC Symbol;Acc:25378]
ENSTGUG00000000589	ENSTGUT00000000615	0.167817	0.0750078	0.100551	0.455688	0.640116	FLI1	Friend leukemia virus integration 1 [Source:HGNC Symbol;Acc:3749]
ENSTGUG00000000590	ENSTGUT00000000616	2.62753	0.0989868	0.309302	0.748944	0.852984	FBP2	fructose-1,6-bisphosphatase 2 [Source:HGNC Symbol;Acc:3607]
ENSTGUG00000000591	ENSTGUT00000000613	252.113	0.611343	0.139354	1.14931e-05	0.000151493	RRP8	ribosomal RNA processing 8, methyltransferase, homolog (yeast) [Source:HGNC Symbol;Acc:29030]
ENSTGUG00000000592	ENSTGUT00000000614	1443.38	0.294603	0.0792952	0.000202985	0.00140905	PPAP2C	phosphatidic acid phosphatase type 2C [Source:HGNC Symbol;Acc:9230]
ENSTGUG00000000593	ENSTGUT00000000629	95.1765	-0.547667	0.207014	0.00815572	0.0281571	EBF1	early B-cell factor 1 [Source:HGNC Symbol;Acc:3126]
ENSTGUG00000000594	ENSTGUT00000000626	796.403	0.0119176	0.0711481	0.866973	0.929156	PRKAG2	protein kinase, AMP-activated, gamma 2 non-catalytic subunit [Source:HGNC Symbol;Acc:9386]
ENSTGUG00000000595	ENSTGUT00000000620	4033.44	0.478077	0.103672	3.9992e-06	7.07494e-05	ILK	integrin-linked kinase [Source:HGNC Symbol;Acc:6040]
ENSTGUG00000000596	ENSTGUT00000000618	205.558	-0.0788818	0.105233	0.453502	0.640116	MIER2	mesoderm induction early response 1, family member 2 [Source:HGNC Symbol;Acc:29210]
ENSTGUG00000000597	ENSTGUT00000000617	0	NA	NA	NA	NA		Uncharacterized protein [Source:UniProtKB/TrEMBL;Acc:H0YQP9]
ENSTGUG00000000598	ENSTGUT00000000621	5811.14	0.131918	0.0582941	0.0236374	0.0686139		Uncharacterized protein [Source:UniProtKB/TrEMBL;Acc:H0YQQ3]
ENSTGUG00000000599	ENSTGUT00000000622	178.033	-0.609449	0.1382	1.03418e-05	0.000139923	ETS1	v-ets avian erythroblastosis virus E26 oncogene homolog 1 [Source:HGNC Symbol;Acc:3488]
ENSTGUG00000000600	ENSTGUT00000000619	1.24205	-0.247245	0.262493	0.346239	0.552006	C2CD4C	C2 calcium-dependent domain containing 4C [Source:HGNC Symbol;Acc:29417]
ENSTGUG00000000601	ENSTGUT00000000623	98.8658	0.148271	0.145019	0.30658	0.508152	SHC2	SHC (Src homology 2 domain containing) transforming protein 2 [Source:HGNC Symbol;Acc:29869]
ENSTGUG00000000602	ENSTGUT00000000628	393.743	0.546274	0.094399	7.17157e-09	8.23549e-07	TRIM3	tripartite motif containing 3 [Source:HGNC Symbol;Acc:10064]
ENSTGUG00000000603	ENSTGUT00000000624	180.943	-0.609994	0.119463	3.28808e-07	1.16223e-05		Uncharacterized protein [Source:UniProtKB/TrEMBL;Acc:H0YQQ6]
ENSTGUG00000000604	ENSTGUT00000000625	25.3789	-0.216195	0.245728	0.378961	0.587088		Uncharacterized protein [Source:UniProtKB/TrEMBL;Acc:H0YQQ7]
ENSTGUG00000000605	ENSTGUT00000000630	401.396	-0.384536	0.0916455	2.71787e-05	0.000290326		Uncharacterized protein [Source:UniProtKB/TrEMBL;Acc:H0YQR2]
ENSTGUG00000000606	ENSTGUT00000000640	113.073	-0.811722	0.198847	4.46238e-05	0.000426789		Uncharacterized protein [Source:UniProtKB/TrEMBL;Acc:H0YQS2]
ENSTGUG00000000607	ENSTGUT00000000627	4.19224	0.138004	0.317384	0.663695	0.787678		Uncharacterized protein [Source:UniProtKB/TrEMBL;Acc:H0YQQ9]
ENSTGUG00000000608	ENSTGUT00000000634	418.212	-0.05757	0.0755795	0.44623	0.640116	GALNT11	UDP-N-acetyl-alpha-D-galactosamine:polypeptide N-acetylgalactosaminyltransferase 11 (GalNAc-T11) [Source:HGNC Symbol;Acc:19875]
ENSTGUG00000000609	ENSTGUT00000000648	88.5598	0.289707	0.160387	0.0708717	0.167797		Uncharacterized protein [Source:UniProtKB/TrEMBL;Acc:H0YQT0]
ENSTGUG00000000610	ENSTGUT00000000637	401.827	0.410465	0.122339	0.000793247	0.00412792	TPP1	tripeptidyl peptidase I [Source:HGNC Symbol;Acc:2073]
ENSTGUG00000000611	ENSTGUT00000000633	2083.05	-0.457147	0.110882	3.74282e-05	0.00037222	CLINT1	clathrin interactor 1 [Source:HGNC Symbol;Acc:23186]
ENSTGUG00000000612	ENSTGUT00000000631	522.519	0.330637	0.159964	0.0387391	0.102427	CDC34	cell division cycle 34 [Source:HGNC Symbol;Acc:1734]
ENSTGUG00000000613	ENSTGUT00000000632	18.8744	-0.152649	0.261447	0.559312	0.709219		Uncharacterized protein [Source:UniProtKB/TrEMBL;Acc:H0YQR4]
ENSTGUG00000000614	ENSTGUT00000000635	10923	0.436349	0.0960577	5.55728e-06	8.94924e-05	BSG	basigin (Ok blood group) [Source:HGNC Symbol;Acc:1116]
ENSTGUG00000000615	ENSTGUT00000000636	20.7728	-0.58515	0.303935	0.0541987	0.135402	LSM11	LSM11, U7 small nuclear RNA associated [Source:HGNC Symbol;Acc:30860]
ENSTGUG00000000616	ENSTGUT00000000652	1140.75	-0.0168034	0.0603708	0.780754	0.873938		Uncharacterized protein [Source:UniProtKB/TrEMBL;Acc:H0YQT4]
ENSTGUG00000000617	ENSTGUT00000000639	115.332	0.407508	0.191375	0.0332237	0.090713	HCN2	hyperpolarization activated cyclic nucleotide-gated potassium channel 2 [Source:HGNC Symbol;Acc:4846]
ENSTGUG00000000618	ENSTGUT00000000638	699.4	-0.0188243	0.0736791	0.798345	0.885727	THG1L	tRNA-histidine guanylyltransferase 1-like (S. cerevisiae) [Source:HGNC Symbol;Acc:26053]
ENSTGUG00000000619	ENSTGUT00000000642	561.939	-0.620606	0.140164	9.52356e-06	0.000131791	DCHS1	dachsous 1 (Drosophila) [Source:HGNC Symbol;Acc:13681]
ENSTGUG00000000620	ENSTGUT00000000641	28.102	-0.127171	0.252707	0.6148	0.750194	SOX30	SRY (sex determining region Y)-box 30 [Source:HGNC Symbol;Acc:30635]
ENSTGUG00000000621	ENSTGUT00000000646	517.29	0.203272	0.0699175	0.00364543	0.0145065	POLRMT	polymerase (RNA) mitochondrial (DNA directed) [Source:HGNC Symbol;Acc:9200]
ENSTGUG00000000622	ENSTGUT00000000650	0.13069	-0.057961	0.0929413	0.53287	0.686211	ADAM19	ADAM metallopeptidase domain 19 [Source:HGNC Symbol;Acc:197]
ENSTGUG00000000623	ENSTGUT00000000643	87.1782	-0.131248	0.171936	0.445254	0.639448	GAS1	growth arrest-specific 1 [Source:HGNC Symbol;Acc:4165]
ENSTGUG00000000624	ENSTGUT00000000649	445.453	-0.510185	0.113642	7.14173e-06	0.000106919	ZCCHC6	zinc finger, CCHC domain containing 6 [Source:HGNC Symbol;Acc:25817]
ENSTGUG00000000625	ENSTGUT00000000644	101.305	0.398825	0.147343	0.00679388	0.0241853		Uncharacterized protein [Source:UniProtKB/TrEMBL;Acc:H0YQS6]
ENSTGUG00000000626	ENSTGUT00000000645	80.3064	-0.0082793	0.167398	0.960554	0.975439	LCMT2	leucine carboxyl methyltransferase 2 [Source:HGNC Symbol;Acc:17558]
ENSTGUG00000000627	ENSTGUT00000000647	1.82542	0.191631	0.225095	0.394584	0.604047	FGF22	fibroblast growth factor 22 [Source:HGNC Symbol;Acc:3679]
ENSTGUG00000000628	ENSTGUT00000000657	638.93	0.320193	0.0967306	0.00093244	0.00472909	RNF126	ring finger protein 126 [Source:HGNC Symbol;Acc:21151]
ENSTGUG00000000629	ENSTGUT00000000651	0	NA	NA	NA	NA		Uncharacterized protein [Source:UniProtKB/TrEMBL;Acc:H0YQT3]
ENSTGUG00000000630	ENSTGUT00000000655	792.151	0.214812	0.084675	0.0111838	0.0366044	ISCA1	iron-sulfur cluster assembly 1 homolog (S. cerevisiae) [Source:HGNC Symbol;Acc:28660]
ENSTGUG00000000631	ENSTGUT00000000656	0	NA	NA	NA	NA		Uncharacterized protein [Source:UniProtKB/TrEMBL;Acc:H0YQT8]
ENSTGUG00000000632	ENSTGUT00000000653	6.23234	-0.674448	0.324732	0.0378073	0.100518		Uncharacterized protein [Source:UniProtKB/TrEMBL;Acc:H0YQT5]
ENSTGUG00000000633	ENSTGUT00000000654	21.8877	-0.862864	0.284123	0.00238997	0.0101694	XRCC2	X-ray repair complementing defective repair in Chinese hamster cells 2 [Source:HGNC Symbol;Acc:12829]
ENSTGUG00000000634	ENSTGUT00000000667	610.107	0.213651	0.0893654	0.0168134	0.0515514		Uncharacterized protein [Source:UniProtKB/TrEMBL;Acc:H0YQU9]
ENSTGUG00000000635	ENSTGUT00000000665	385.231	0.0794805	0.110976	0.473869	0.656548		Uncharacterized protein [Source:UniProtKB/TrEMBL;Acc:H0YQU7]
ENSTGUG00000000636	ENSTGUT00000000662	1575.82	-0.0255676	0.0547805	0.640695	0.769707	SLC30A5	solute carrier family 30 (zinc transporter), member 5 [Source:HGNC Symbol;Acc:19089]
ENSTGUG00000000637	ENSTGUT00000000673	0.495035	-0.210751	0.170475	0.216362	0.399672	CYFIP2	cytoplasmic FMR1 interacting protein 2 [Source:HGNC Symbol;Acc:13760]
ENSTGUG00000000638	ENSTGUT00000000658	3.0908	-0.045386	0.313348	0.884835	0.938299	PRSS57	protease, serine, 57 [Source:HGNC Symbol;Acc:31397]
ENSTGUG00000000639	ENSTGUT00000000659	35.631	-0.0370014	0.250554	0.882597	0.937778	PALM	paralemmin [Source:HGNC Symbol;Acc:8594]
ENSTGUG00000000640	ENSTGUT00000000660	0.357134	0.193377	0.156519	0.21665	0.399672	MISP	mitotic spindle positioning [Source:HGNC Symbol;Acc:27000]
ENSTGUG00000000641	ENSTGUT00000000671	1968.67	-0.330841	0.118998	0.00543203	0.0201161	PTBP1	polypyrimidine tract binding protein 1 [Source:HGNC Symbol;Acc:9583]
ENSTGUG00000000642	ENSTGUT00000000661	49.3485	-0.441057	0.208637	0.0345162	0.0934926	ARHGAP35	Rho GTPase activating protein 35 [Source:HGNC Symbol;Acc:4591]
ENSTGUG00000000643	ENSTGUT00000000663	0	NA	NA	NA	NA		Uncharacterized protein [Source:UniProtKB/TrEMBL;Acc:H0YQU5]
ENSTGUG00000000644	ENSTGUT00000000664	0	NA	NA	NA	NA		Uncharacterized protein [Source:UniProtKB/TrEMBL;Acc:H0YQU6]
ENSTGUG00000000645	ENSTGUT00000000668	0.882609	-0.264814	0.233475	0.2567	0.450382		Uncharacterized protein [Source:UniProtKB/TrEMBL;Acc:H0YQV0]
ENSTGUG00000000646	ENSTGUT00000000666	0	NA	NA	NA	NA		Uncharacterized protein [Source:UniProtKB/TrEMBL;Acc:H0YQU8]
ENSTGUG00000000647	ENSTGUT00000000701	0.473128	-0.209767	0.170231	0.217857	0.40101	DPP6	dipeptidyl-peptidase 6 [Source:HGNC Symbol;Acc:3010]
ENSTGUG00000000648	ENSTGUT00000000670	266.851	0.35325	0.134687	0.00872256	0.0297305	ACAD8	acyl-CoA dehydrogenase family, member 8 [Source:HGNC Symbol;Acc:87]
ENSTGUG00000000649	ENSTGUT00000000669	63.1843	0.740498	0.196171	0.000160167	0.00116809		Uncharacterized protein [Source:UniProtKB/TrEMBL;Acc:H0YQV1]
ENSTGUG00000000650	ENSTGUT00000000678	15.4366	0.728447	0.284956	0.0105777	0.0349489	ALDOB	aldolase B, fructose-bisphosphate [Source:HGNC Symbol;Acc:417]
ENSTGUG00000000651	ENSTGUT00000000672	928.36	0.342714	0.0980261	0.000472025	0.00273559	THYN1	thymocyte nuclear protein 1 [Source:HGNC Symbol;Acc:29560]
ENSTGUG00000000652	ENSTGUT00000000675	27.7703	0.141265	0.251275	0.573984	0.720348		Uncharacterized protein [Source:UniProtKB/TrEMBL;Acc:H0YQV7]
ENSTGUG00000000653	ENSTGUT00000000676	397.681	-0.135248	0.0912289	0.138203	0.286241	VPS26B	vacuolar protein sorting 26 homolog B (S. pombe) [Source:HGNC Symbol;Acc:28119]
ENSTGUG00000000654	ENSTGUT00000000674	0	NA	NA	NA	NA	FNTM2	fibronectin type III and transmembrane containing protein 2 (FNTM2), mRNA [Source:RefSeq mRNA;Acc:NM_001080958]
ENSTGUG00000000655	ENSTGUT00000000690	0	NA	NA	NA	NA		Uncharacterized protein [Source:UniProtKB/TrEMBL;Acc:H0YQX2]
ENSTGUG00000000656	ENSTGUT00000000677	1.81071	0.235802	0.270393	0.383169	0.591589	CFD	complement factor D (adipsin) [Source:HGNC Symbol;Acc:2771]
ENSTGUG00000000657	ENSTGUT00000000681	958.078	-0.0465729	0.06263	0.457107	0.641395		Uncharacterized protein [Source:UniProtKB/TrEMBL;Acc:H0YQW3]
ENSTGUG00000000658	ENSTGUT00000000679	2.07618	0.0264269	0.297961	0.929326	0.959414	CMA1	chymase 1, mast cell [Source:HGNC Symbol;Acc:2097]
ENSTGUG00000000659	ENSTGUT00000000680	79.2413	-0.0821716	0.159785	0.607068	0.744771	TMEM246	transmembrane protein 246 [Source:HGNC Symbol;Acc:28180]
ENSTGUG00000000660	ENSTGUT00000000682	746.206	0.372013	0.0668305	2.59884e-08	2.15043e-06	MED16	mediator complex subunit 16 [Source:HGNC Symbol;Acc:17556]
ENSTGUG00000000661	ENSTGUT00000000684	0	NA	NA	NA	NA	GRIN3A	glutamate receptor, ionotropic, N-methyl-D-aspartate 3A [Source:HGNC Symbol;Acc:16767]
ENSTGUG00000000662	ENSTGUT00000000685	140.758	-0.261132	0.121956	0.0322578	0.0885761		Uncharacterized protein [Source:UniProtKB/TrEMBL;Acc:H0YQW7]
ENSTGUG00000000663	ENSTGUT00000000683	252.113	0.499805	0.124252	5.75802e-05	0.00051798	R3HDM4	R3H domain containing 4 [Source:HGNC Symbol;Acc:28270]
ENSTGUG00000000664	ENSTGUT00000000686	308.325	0.317443	0.108298	0.00337645	0.0135519	WDR18	WD repeat domain 18 [Source:HGNC Symbol;Acc:17956]
ENSTGUG00000000665	ENSTGUT00000000688	0	NA	NA	NA	NA	FCGBP	Fc fragment of IgG binding protein [Source:HGNC Symbol;Acc:13572]
ENSTGUG00000000666	ENSTGUT00000000689	1.24419	-0.0850711	0.259195	0.742751	0.848924	IGSF9B	immunoglobulin superfamily, member 9B [Source:HGNC Symbol;Acc:32326]
ENSTGUG00000000667	ENSTGUT00000000687	8.648	-0.426594	0.318369	0.180266	0.350135		Uncharacterized protein [Source:UniProtKB/TrEMBL;Acc:H0YQW9]
ENSTGUG00000000668	ENSTGUT00000000691	2.24907	-0.310858	0.300412	0.300774	0.501079	GRIN3B	glutamate receptor, ionotropic, N-methyl-D-aspartate 3B [Source:HGNC Symbol;Acc:16768]
ENSTGUG00000000669	ENSTGUT00000000692	46.4982	-0.326312	0.279594	NA	NA	TMEM161B	transmembrane protein 161B [Source:HGNC Symbol;Acc:28483]
ENSTGUG00000000670	ENSTGUT00000000713	0	NA	NA	NA	NA	OPCML	opioid binding protein/cell adhesion molecule-like [Source:HGNC Symbol;Acc:8143]
ENSTGUG00000000671	ENSTGUT00000000694	0	NA	NA	NA	NA		Uncharacterized protein [Source:UniProtKB/TrEMBL;Acc:H0YQX6]
ENSTGUG00000000672	ENSTGUT00000000693	0.193761	0.0801217	0.103799	0.44018	0.637104		Uncharacterized protein [Source:UniProtKB/TrEMBL;Acc:H0YQX5]
ENSTGUG00000000673	ENSTGUT00000000699	411.212	0.0321736	0.105243	0.759828	0.859397	TMEM259	transmembrane protein 259 [Source:HGNC Symbol;Acc:17039]
ENSTGUG00000000674	ENSTGUT00000000695	0.52495	0.256255	0.177755	0.14941	0.302596		Uncharacterized protein [Source:UniProtKB/TrEMBL;Acc:H0YQX7]
ENSTGUG00000000675	ENSTGUT00000000696	430.35	0.522019	0.0922961	1.55021e-08	1.45207e-06	MED7	mediator complex subunit 7 (MED7), mRNA [Source:RefSeq mRNA;Acc:NM_001245177]
ENSTGUG00000000676	ENSTGUT00000000702	115.829	-1.1586	0.249187	NA	NA	MEF2C	myocyte enhancer factor 2C [Source:HGNC Symbol;Acc:6996]
ENSTGUG00000000677	ENSTGUT00000000697	0	NA	NA	NA	NA		Uncharacterized protein [Source:UniProtKB/TrEMBL;Acc:H0YQX9]
ENSTGUG00000000678	ENSTGUT00000000698	0	NA	NA	NA	NA	TIMD4	T-cell immunoglobulin and mucin domain containing 4 [Source:HGNC Symbol;Acc:25132]
ENSTGUG00000000679	ENSTGUT00000000700	1.77957	-0.0774184	0.247027	0.753977	0.856308	SGCD	sarcoglycan, delta (35kDa dystrophin-associated glycoprotein) [Source:HGNC Symbol;Acc:10807]
ENSTGUG00000000680	ENSTGUT00000000705	2250.7	-0.0149383	0.0521233	0.774422	0.869708	CHERP	calcium homeostasis endoplasmic reticulum protein [Source:HGNC Symbol;Acc:16930]
ENSTGUG00000000681	ENSTGUT00000000703	242.793	0.45902	0.12617	0.000274646	0.00177726	FAXDC2	fatty acid hydroxylase domain containing 2 [Source:HGNC Symbol;Acc:1334]
ENSTGUG00000000682	ENSTGUT00000000709	452.798	-0.240651	0.102365	0.018727	0.0564256	PAXIP1	PAX interacting (with transcription-activation domain) protein 1 [Source:HGNC Symbol;Acc:8624]
ENSTGUG00000000683	ENSTGUT00000000707	1551.95	0.203513	0.0601192	0.000711354	0.00377907	CETN3	centrin, EF-hand protein, 3 [Source:HGNC Symbol;Acc:1868]
ENSTGUG00000000684	ENSTGUT00000000708	645.715	0.412359	0.0875527	2.47917e-06	4.98061e-05	MRPL22	mitochondrial ribosomal protein L22 [Source:HGNC Symbol;Acc:14480]
ENSTGUG00000000685	ENSTGUT00000000706	7.43633	-0.173899	0.323025	0.590339	0.733252		Uncharacterized protein [Source:UniProtKB/TrEMBL;Acc:H0YQY8]
ENSTGUG00000000686	ENSTGUT00000000720	234.767	-0.264193	0.129369	0.041135	0.107703	EPS15L1	epidermal growth factor receptor pathway substrate 15-like 1 [Source:HGNC Symbol;Acc:24634]
ENSTGUG00000000687	ENSTGUT00000000710	64.5962	-0.226257	0.207746	0.276109	0.4746	MBLAC2	metallo-beta-lactamase domain containing 2 [Source:HGNC Symbol;Acc:33711]
ENSTGUG00000000688	ENSTGUT00000000719	640.804	-0.0873296	0.0973483	0.369674	0.576814	GEMIN5	gem (nuclear organelle) associated protein 5 [Source:HGNC Symbol;Acc:20043]
ENSTGUG00000000689	ENSTGUT00000000711	0	NA	NA	NA	NA	HTR5A	5-hydroxytryptamine (serotonin) receptor 5A, G protein-coupled [Source:HGNC Symbol;Acc:5300]
ENSTGUG00000000690	ENSTGUT00000000712	9.32073	0.0870202	0.313673	0.781455	0.874165		Uncharacterized protein [Source:UniProtKB/TrEMBL;Acc:H0YQZ4]
ENSTGUG00000000691	ENSTGUT00000000715	297.194	-0.73201	0.205838	NA	NA	INSIG1	insulin induced gene 1 [Source:HGNC Symbol;Acc:6083]
ENSTGUG00000000692	ENSTGUT00000000714	104.239	-0.376493	0.187997	0.0452146	0.116432	LYSMD3	LysM, putative peptidoglycan-binding, domain containing 3 [Source:HGNC Symbol;Acc:26969]
ENSTGUG00000000693	ENSTGUT00000000723	710.106	0.330239	0.0876335	0.000164287	0.00119176	NTM	neurotrimin [Source:HGNC Symbol;Acc:17941]
ENSTGUG00000000694	ENSTGUT00000000725	21.749	-0.0295398	0.270593	0.91307	0.951281	GPR98	G protein-coupled receptor 98 [Source:HGNC Symbol;Acc:17416]
ENSTGUG00000000695	ENSTGUT00000000716	1.80234	-0.272395	0.269315	0.311807	0.514144	EN2	engrailed homeobox 2 [Source:HGNC Symbol;Acc:3343]
ENSTGUG00000000696	ENSTGUT00000000717	401.146	-0.546524	0.105593	2.26963e-07	8.90891e-06	RBM33	RNA binding motif protein 33 [Source:HGNC Symbol;Acc:27223]
ENSTGUG00000000697	ENSTGUT00000000718	31.2466	0.71837	0.227279	0.00157365	0.00723442	SHH	sonic hedgehog [Source:HGNC Symbol;Acc:10848]
ENSTGUG00000000698	ENSTGUT00000000722	36.3106	-0.644076	0.225573	0.00429987	0.016596	LMBR1	limb region 1 homolog (mouse) [Source:HGNC Symbol;Acc:13243]
ENSTGUG00000000699	ENSTGUT00000000724	260.398	-0.318702	0.100834	0.00157413	0.00723445	CNOT8	CCR4-NOT transcription complex, subunit 8 [Source:HGNC Symbol;Acc:9207]
ENSTGUG00000000700	ENSTGUT00000000721	92.8264	0.279108	0.156322	0.074186	0.17424	KLF2	Kruppel-like factor 2 (lung) [Source:HGNC Symbol;Acc:6347]
ENSTGUG00000000701	ENSTGUT00000000730	730.6	-0.339006	0.112516	0.00258707	0.0108728	AP1M1	adaptor-related protein complex 1, mu 1 subunit [Source:HGNC Symbol;Acc:13667]
ENSTGUG00000000702	ENSTGUT00000000726	218.551	0.0835443	0.10314	0.417935	0.627363		Uncharacterized protein [Source:UniProtKB/TrEMBL;Acc:H0YR08]
ENSTGUG00000000703	ENSTGUT00000000728	85.6999	-0.232296	0.170671	0.173491	0.340686	SNX19	sorting nexin 19 [Source:HGNC Symbol;Acc:21532]
ENSTGUG00000000704	ENSTGUT00000000731	519.342	-0.490933	0.16023	NA	NA	LARP1	La ribonucleoprotein domain family, member 1 [Source:HGNC Symbol;Acc:29531]
ENSTGUG00000000705	ENSTGUT00000000733	483.362	-0.970223	0.174546	NA	NA	ARRDC3	arrestin domain containing 3 [Source:HGNC Symbol;Acc:29263]
ENSTGUG00000000706	ENSTGUT00000000729	2.95787	0.102637	0.296344	0.729083	0.838949	MNX1	motor neuron and pancreas homeobox 1 [Source:HGNC Symbol;Acc:4979]
ENSTGUG00000000707	ENSTGUT00000000743	2.4713	0.0890252	0.26863	0.740339	0.847661	ADAMTS15	ADAM metallopeptidase with thrombospondin type 1 motif, 15 [Source:HGNC Symbol;Acc:16305]
ENSTGUG00000000708	ENSTGUT00000000739	495.101	-0.718501	0.18513	NA	NA	UBE3C	ubiquitin protein ligase E3C [Source:HGNC Symbol;Acc:16803]
ENSTGUG00000000709	ENSTGUT00000000736	2232.82	0.398659	0.104089	0.000128143	0.000973875	FAM32A	family with sequence similarity 32, member A [Source:HGNC Symbol;Acc:24563]
ENSTGUG00000000710	ENSTGUT00000000732	122.752	-0.396006	0.149486	0.00807009	0.0279219	SAP30L	SAP30-like [Source:HGNC Symbol;Acc:25663]
ENSTGUG00000000711	ENSTGUT00000000738	65.6383	-0.604481	0.237362	0.0108757	0.0357523	GALNT10	UDP-N-acetyl-alpha-D-galactosamine:polypeptide N-acetylgalactosaminyltransferase 10 (GalNAc-T10) [Source:HGNC Symbol;Acc:19873]
ENSTGUG00000000712	ENSTGUT00000000734	0	NA	NA	NA	NA		Uncharacterized protein [Source:UniProtKB/TrEMBL;Acc:H0YR16]
ENSTGUG00000000713	ENSTGUT00000000735	113.543	0.264184	0.14118	0.06131	0.148947	NR2F1	nuclear receptor subfamily 2, group F, member 1 [Source:HGNC Symbol;Acc:7975]
ENSTGUG00000000714	ENSTGUT00000000737	26.3077	0.297773	0.268948	0.268216	0.46439		Uncharacterized protein [Source:UniProtKB/TrEMBL;Acc:H0YR19]
ENSTGUG00000000715	ENSTGUT00000000741	1331.54	-0.329859	0.0756485	1.29811e-05	0.000166872	FAM172A	family with sequence similarity 172, member A [Source:HGNC Symbol;Acc:25365]
ENSTGUG00000000716	ENSTGUT00000000745	127.884	-0.363494	0.173182	0.0358242	0.09627	RAB8A	RAB8A, member RAS oncogene family [Source:HGNC Symbol;Acc:7007]
ENSTGUG00000000717	ENSTGUT00000000748	281.776	-0.338889	0.126263	0.00727475	0.0256232		Uncharacterized protein [Source:UniProtKB/TrEMBL;Acc:H0YR30]
ENSTGUG00000000718	ENSTGUT00000000740	91.8915	-1.07123	0.179714	2.51083e-09	4.18109e-07		Uncharacterized protein [Source:UniProtKB/TrEMBL;Acc:H0YR22]
ENSTGUG00000000719	ENSTGUT00000000742	719.024	0.0990851	0.0602304	0.099949	0.221649	FAM114A2	family with sequence similarity 114, member A2 [Source:HGNC Symbol;Acc:1333]
ENSTGUG00000000720	ENSTGUT00000000744	80.27	-0.871363	0.250222	0.000497015	0.00284757	KIAA0825	KIAA0825 [Source:HGNC Symbol;Acc:28532]
ENSTGUG00000000721	ENSTGUT00000000747	554.817	0.138406	0.0834127	0.097058	0.216923		Uncharacterized protein [Source:UniProtKB/TrEMBL;Acc:H0YR29]
ENSTGUG00000000722	ENSTGUT00000000754	0	NA	NA	NA	NA	ADAMTS8	ADAM metallopeptidase with thrombospondin type 1 motif, 8 [Source:HGNC Symbol;Acc:224]
ENSTGUG00000000723	ENSTGUT00000000746	159.502	-0.86552	0.197157	1.13347e-05	0.000149932		Uncharacterized protein [Source:UniProtKB/TrEMBL;Acc:H0YR28]
ENSTGUG00000000724	ENSTGUT00000000750	3746.9	0.39229	0.0724371	6.1083e-08	3.679e-06	TPM4	tropomyosin 4 [Source:HGNC Symbol;Acc:12013]
ENSTGUG00000000725	ENSTGUT00000000749	996.989	0.0560534	0.0530837	0.290995	0.493509	ANKRD32	ankyrin repeat domain 32 [Source:HGNC Symbol;Acc:25408]
ENSTGUG00000000726	ENSTGUT00000000768	1.03025	0.05218	0.243048	0.830009	0.90714	GRIA1	glutamate receptor, ionotropic, AMPA 1 [Source:HGNC Symbol;Acc:4571]
ENSTGUG00000000727	ENSTGUT00000000757	0.340131	0.00553264	0.137813	0.967977	0.978818	PTPRN2	protein tyrosine phosphatase, receptor type, N polypeptide 2 [Source:HGNC Symbol;Acc:9677]
ENSTGUG00000000728	ENSTGUT00000000753	0.677141	0.180855	0.196589	0.357592	0.563419	MCTP1	multiple C2 domains, transmembrane 1 [Source:HGNC Symbol;Acc:26183]
ENSTGUG00000000729	ENSTGUT00000000800	1159.7	-0.466744	0.080545	6.83951e-09	8.13521e-07	PTPRS	protein tyrosine phosphatase, receptor type, S [Source:HGNC Symbol;Acc:9681]
ENSTGUG00000000730	ENSTGUT00000000751	1411.12	0.202393	0.0860371	0.0186531	0.0562483	TAF12	TAF12 RNA polymerase II, TATA box binding protein (TBP)-associated factor, 20kDa [Source:HGNC Symbol;Acc:11545]
ENSTGUG00000000731	ENSTGUT00000000756	173.201	0.100718	0.1282	0.432081	0.637104	GMEB1	glucocorticoid modulatory element binding protein 1 [Source:HGNC Symbol;Acc:4370]
ENSTGUG00000000732	ENSTGUT00000000760	722.224	-0.0990521	0.075707	0.190751	0.365803		Uncharacterized protein [Source:UniProtKB/TrEMBL;Acc:H0YR41]
ENSTGUG00000000733	ENSTGUT00000000755	28.8237	-0.790992	0.288058	0.00603362	0.0219002	ZBTB44	zinc finger and BTB domain containing 44 [Source:HGNC Symbol;Acc:25001]
ENSTGUG00000000734	ENSTGUT00000000761	0.490538	-0.0637189	0.17885	0.721638	0.833066		Uncharacterized protein [Source:UniProtKB/TrEMBL;Acc:H0YR42]
ENSTGUG00000000735	ENSTGUT00000000762	141.295	0.113017	0.132659	0.394249	0.603895	TRNAU1AP	tRNA selenocysteine 1 associated protein 1 [Source:HGNC Symbol;Acc:30813]
ENSTGUG00000000737	ENSTGUT00000000759	0	NA	NA	NA	NA		Uncharacterized protein [Source:UniProtKB/TrEMBL;Acc:H0YR40]
ENSTGUG00000000738	ENSTGUT00000000767	506.151	-0.458847	0.14852	0.00200526	0.00881316	NCAPG2	non-SMC condensin II complex, subunit G2 [Source:HGNC Symbol;Acc:21904]
ENSTGUG00000000739	ENSTGUT00000000763	203.191	-0.933492	0.167882	2.69138e-08	2.15043e-06		Uncharacterized protein [Source:UniProtKB/TrEMBL;Acc:H0YR44]
ENSTGUG00000000740	ENSTGUT00000000765	157.808	0.571696	0.153339	0.000192775	0.00135132	FEZ1	fasciculation and elongation protein zeta 1 (zygin I) [Source:HGNC Symbol;Acc:3659]
ENSTGUG00000000741	ENSTGUT00000000764	2.82747	0.224203	0.288109	0.436457	0.637104	TMEM200B	transmembrane protein 200B [Source:HGNC Symbol;Acc:33785]
ENSTGUG00000000742	ENSTGUT00000000769	68.9002	-0.283395	0.225085	0.208009	0.390509	ARSK	arylsulfatase family, member K [Source:HGNC Symbol;Acc:25239]
ENSTGUG00000000743	ENSTGUT00000000766	1.22464	-0.373062	0.251982	0.138737	0.28711		Uncharacterized protein [Source:UniProtKB/TrEMBL;Acc:H0YR47]
ENSTGUG00000000744	ENSTGUT00000000771	53.2257	0.12019	0.193819	0.535182	0.688124	PKNOX2	PBX/knotted 1 homeobox 2 [Source:HGNC Symbol;Acc:16714]
ENSTGUG00000000745	ENSTGUT00000000780	31.2737	-0.429366	0.268567	0.109881	0.238803	EPB41	erythrocyte membrane protein band 4.1 (elliptocytosis 1, RH-linked) [Source:HGNC Symbol;Acc:3377]
ENSTGUG00000000746	ENSTGUT00000000772	380.59	-1.01468	0.202793	NA	NA		Uncharacterized protein [Source:UniProtKB/TrEMBL;Acc:H0YR53]
ENSTGUG00000000747	ENSTGUT00000000770	0.344168	0.0153522	0.138082	0.911472	0.950257	NMUR2	neuromedin U receptor 2 [Source:HGNC Symbol;Acc:16454]
ENSTGUG00000000748	ENSTGUT00000000784	213.975	-0.316923	0.102062	0.00190156	0.00845657	PCSK5	proprotein convertase subtilisin/kexin type 5 [Source:HGNC Symbol;Acc:8747]
ENSTGUG00000000749	ENSTGUT00000000774	0	NA	NA	NA	NA		Uncharacterized protein [Source:UniProtKB/TrEMBL;Acc:H0YR55]
ENSTGUG00000000750	ENSTGUT00000000773	7.84189	0.570274	0.31625	0.0713505	0.168715	SLC37A2	solute carrier family 37 (glucose-6-phosphate transporter), member 2 [Source:HGNC Symbol;Acc:20644]
ENSTGUG00000000751	ENSTGUT00000000776	308.62	-0.0642153	0.101299	0.526133	0.686211		Uncharacterized protein [Source:UniProtKB/TrEMBL;Acc:H0YR57]
ENSTGUG00000000752	ENSTGUT00000000775	349.513	0.448493	0.123076	0.000268392	0.00174507		Uncharacterized protein [Source:UniProtKB/TrEMBL;Acc:H0YR56]
ENSTGUG00000000753	ENSTGUT00000000790	2211.54	-0.0994672	0.0485088	0.040316	0.10591	G3BP1	GTPase activating protein (SH3 domain) binding protein 1 [Source:HGNC Symbol;Acc:30292]
ENSTGUG00000000754	ENSTGUT00000000787	0.193761	0.0801217	0.103799	0.44018	0.637104		Uncharacterized protein [Source:UniProtKB/TrEMBL;Acc:H0YR68]
ENSTGUG00000000755	ENSTGUT00000000778	0	NA	NA	NA	NA	HEPACAM	hepatic and glial cell adhesion molecule [Source:HGNC Symbol;Acc:26361]
ENSTGUG00000000756	ENSTGUT00000000779	0	NA	NA	NA	NA		Uncharacterized protein [Source:UniProtKB/TrEMBL;Acc:H0YR60]
ENSTGUG00000000757	ENSTGUT00000000781	3.14597	-0.179236	0.314793	0.5691	0.71607	ROBO4	roundabout, axon guidance receptor, homolog 4 (Drosophila) [Source:HGNC Symbol;Acc:17985]
ENSTGUG00000000758	ENSTGUT00000000788	76.5336	-0.241535	0.172929	0.162495	0.324147		Uncharacterized protein [Source:UniProtKB/TrEMBL;Acc:H0YR69]
ENSTGUG00000000759	ENSTGUT00000000783	49.1954	-0.042669	0.191099	0.823316	0.902731	MSANTD2	Myb/SANT-like DNA-binding domain containing 2 [Source:HGNC Symbol;Acc:26266]
ENSTGUG00000000760	ENSTGUT00000000785	1.92939	0.411042	0.283766	0.14747	0.300781	ESAM	endothelial cell adhesion molecule [Source:HGNC Symbol;Acc:17474]
ENSTGUG00000000761	ENSTGUT00000000789	514.876	-0.691745	0.115838	2.34823e-09	4.04517e-07	OSTF1	osteoclast stimulating factor 1 [Source:HGNC Symbol;Acc:8510]
ENSTGUG00000000762	ENSTGUT00000000786	4.94514	-0.137557	0.325514	0.672598	0.794094	SPA17	sperm autoantigenic protein 17 [Source:HGNC Symbol;Acc:11210]
ENSTGUG00000000763	ENSTGUT00000000793	180.674	0.336819	0.149979	0.0247179	0.0710347	SIAE	sialic acid acetylesterase [Source:HGNC Symbol;Acc:18187]
ENSTGUG00000000764	ENSTGUT00000000809	299.052	-0.793047	0.171309	3.66853e-06	6.58446e-05		Uncharacterized protein [Source:UniProtKB/TrEMBL;Acc:H0YR90]
ENSTGUG00000000765	ENSTGUT00000000796	1559.63	0.181917	0.081172	0.0250174	0.0717442	SRSF4	serine/arginine-rich splicing factor 4 [Source:HGNC Symbol;Acc:10786]
ENSTGUG00000000766	ENSTGUT00000000792	226.868	0.124687	0.101643	0.21993	0.403933	NMRK1	nicotinamide riboside kinase 1 [Source:HGNC Symbol;Acc:26057]
ENSTGUG00000000767	ENSTGUT00000000791	703.644	0.478904	0.142116	0.000752212	0.00396253	ATOX1	antioxidant 1 copper chaperone [Source:HGNC Symbol;Acc:798]
ENSTGUG00000000768	ENSTGUT00000000797	129.9	-1.00278	0.167999	2.38811e-09	4.06711e-07	C9orf41	chromosome 9 open reading frame 41 [Source:HGNC Symbol;Acc:23435]
ENSTGUG00000000769	ENSTGUT00000000798	0.189317	0.0792046	0.103228	0.442916	0.637104		Uncharacterized protein [Source:UniProtKB/TrEMBL;Acc:H0YR79]
ENSTGUG00000000770	ENSTGUT00000000801	31883.9	0.231243	0.0787851	0.0033343	0.0134223	SPARC	secreted protein, acidic, cysteine-rich (osteonectin) [Source:HGNC Symbol;Acc:11219]
ENSTGUG00000000771	ENSTGUT00000000803	387.01	0.385783	0.0889511	1.44426e-05	0.000180208	MECR	mitochondrial trans-2-enoyl-CoA reductase [Source:HGNC Symbol;Acc:19691]
ENSTGUG00000000772	ENSTGUT00000000799	85.5399	-0.128998	0.207011	0.533188	0.686461		Uncharacterized protein [Source:UniProtKB/TrEMBL;Acc:H0YR80]
ENSTGUG00000000773	ENSTGUT00000000804	188.669	0.459697	0.126771	0.000287627	0.00184217	RPUSD4	RNA pseudouridylate synthase domain containing 4 [Source:HGNC Symbol;Acc:25898]
ENSTGUG00000000774	ENSTGUT00000000811	1.94513	-0.0471206	0.292189	0.871882	0.932152	TRPM6	transient receptor potential cation channel, subfamily M, member 6 [Source:HGNC Symbol;Acc:17995]
ENSTGUG00000000775	ENSTGUT00000000807	972.957	-0.0596087	0.064952	0.358758	0.564542	KDM4B	lysine (K)-specific demethylase 4B [Source:HGNC Symbol;Acc:29136]
ENSTGUG00000000776	ENSTGUT00000000808	2.15683	0.0179029	0.291441	0.951018	0.969915	FAT2	FAT atypical cadherin 2 [Source:HGNC Symbol;Acc:3596]
ENSTGUG00000000777	ENSTGUT00000000824	49.6378	-0.566566	0.192944	0.0033202	0.0133835	PTPRU	protein tyrosine phosphatase, receptor type, U [Source:HGNC Symbol;Acc:9683]
ENSTGUG00000000778	ENSTGUT00000000805	224.305	0.269643	0.121522	0.0264945	0.0752602		tRNA pseudouridine synthase [Source:UniProtKB/TrEMBL;Acc:H0YR86]
ENSTGUG00000000779	ENSTGUT00000000806	76.395	0.786438	0.198103	7.19172e-05	0.000620508		Uncharacterized protein [Source:UniProtKB/TrEMBL;Acc:H0YR87]
ENSTGUG00000000780	ENSTGUT00000000810	277.882	0.375262	0.0937263	6.23311e-05	0.000551776	DDX25	DEAD (Asp-Glu-Ala-Asp) box helicase 25 [Source:HGNC Symbol;Acc:18698]
ENSTGUG00000000781	ENSTGUT00000000812	1134.05	-0.286549	0.052913	6.11244e-08	3.679e-06		Uncharacterized protein [Source:UniProtKB/TrEMBL;Acc:H0YR93]
ENSTGUG00000000782	ENSTGUT00000000814	85.5681	-0.233642	0.196011	0.233269	0.421459		Uncharacterized protein [Source:UniProtKB/TrEMBL;Acc:H0YR95]
ENSTGUG00000000783	ENSTGUT00000000837	348.485	-0.976996	0.214554	NA	NA		Uncharacterized protein [Source:UniProtKB/TrEMBL;Acc:H0YRB7]
ENSTGUG00000000784	ENSTGUT00000000816	737.764	0.121472	0.0763581	0.111651	0.241739		Uncharacterized protein [Source:UniProtKB/TrEMBL;Acc:H0YR97]
ENSTGUG00000000785	ENSTGUT00000000815	0.555392	0.102193	0.182279	0.575043	0.721065	RORB	Uncharacterized protein [Source:UniProtKB/TrEMBL;Acc:H0YR96]
ENSTGUG00000000786	ENSTGUT00000000813	88.0079	0.42356	0.162755	0.00925646	0.0312165		Uncharacterized protein [Source:UniProtKB/TrEMBL;Acc:H0YR94]
ENSTGUG00000000787	ENSTGUT00000000821	1.11407	-0.244937	0.213835	0.252024	0.444834		Uncharacterized protein [Source:UniProtKB/TrEMBL;Acc:H0YRA1]
ENSTGUG00000000788	ENSTGUT00000000818	1735.35	0.230308	0.100938	0.0225078	0.0658216	GM2A	GM2 ganglioside activator [Source:HGNC Symbol;Acc:4367]
ENSTGUG00000000789	ENSTGUT00000000817	2.98207	-0.10176	0.301775	0.735961	0.844376		Uncharacterized protein [Source:UniProtKB/TrEMBL;Acc:H0YR98]
ENSTGUG00000000790	ENSTGUT00000000823	779.84	0.520468	0.101625	3.0321e-07	1.09764e-05	CHEK1	checkpoint kinase 1 [Source:HGNC Symbol;Acc:1925]
ENSTGUG00000000792	ENSTGUT00000000820	1.62063	0.0744445	0.276845	0.788004	0.877596		Uncharacterized protein [Source:UniProtKB/TrEMBL;Acc:H0YRA0]
ENSTGUG00000000793	ENSTGUT00000000826	3699.22	0.0870492	0.0604892	0.150126	0.303759	ANXA1	annexin A1 [Source:HGNC Symbol;Acc:533]
ENSTGUG00000000794	ENSTGUT00000000825	0.167817	0.0750078	0.100551	0.455688	0.640116		Uncharacterized protein [Source:UniProtKB/TrEMBL;Acc:H0YRA5]
ENSTGUG00000000795	ENSTGUT00000000822	4.44366	0.297325	0.32495	0.360198	0.565859	TICAM1	toll-like receptor adaptor molecule 1 [Source:HGNC Symbol;Acc:18348]
ENSTGUG00000000796	ENSTGUT00000000828	854.856	-0.176839	0.0657892	0.00718872	0.0253798	DPP9	dipeptidyl-peptidase 9 [Source:HGNC Symbol;Acc:18648]
ENSTGUG00000000797	ENSTGUT00000000830	3302.05	0.322599	0.0844484	0.000133412	0.00100627	STT3A	STT3A, subunit of the oligosaccharyltransferase complex (catalytic) [Source:HGNC Symbol;Acc:6172]
ENSTGUG00000000798	ENSTGUT00000000827	0	NA	NA	NA	NA	MATN1	matrilin 1, cartilage matrix protein [Source:HGNC Symbol;Acc:6907]
ENSTGUG00000000799	ENSTGUT00000000842	12007	0.343513	0.108932	0.00161342	0.00739009	ANXA6	annexin A6 [Source:HGNC Symbol;Acc:544]
ENSTGUG00000000800	ENSTGUT00000000834	0.150407	-0.0622702	0.0962013	0.517444	0.680197	ALDH1A1	aldehyde dehydrogenase 1 family, member A1 [Source:HGNC Symbol;Acc:402]
ENSTGUG00000000801	ENSTGUT00000000831	4.17922	0.168072	0.32365	0.603551	0.741732	LAPTM5	lysosomal protein transmembrane 5 [Source:HGNC Symbol;Acc:29612]
ENSTGUG00000000802	ENSTGUT00000000829	2.55333	0.143941	0.303322	0.635108	0.765819		Uncharacterized protein [Source:UniProtKB/TrEMBL;Acc:H0YRA9]
ENSTGUG00000000803	ENSTGUT00000000832	689.74	0.332014	0.123713	0.00728021	0.0256304	C19orf10	chromosome 19 open reading frame 10 [Source:HGNC Symbol;Acc:16948]
ENSTGUG00000000804	ENSTGUT00000000840	351.356	0.0328592	0.176054	NA	NA	EI24	etoposide induced 2.4 [Source:HGNC Symbol;Acc:13276]
ENSTGUG00000000805	ENSTGUT00000000839	2075.67	0.419375	0.111137	0.000160986	0.00117349		Uncharacterized protein [Source:UniProtKB/TrEMBL;Acc:H0YRB9]
ENSTGUG00000000806	ENSTGUT00000000833	10.1699	-0.206099	0.304016	0.497821	0.675847	SDC3	syndecan 3 [Source:HGNC Symbol;Acc:10660]
ENSTGUG00000000807	ENSTGUT00000000835	12.7656	-0.652507	0.324989	0.0446667	0.115199	PUM1	pumilio homolog 1 (Drosophila) [Source:HGNC Symbol;Acc:14957]
ENSTGUG00000000808	ENSTGUT00000000850	0.318224	0.0103141	0.136845	0.93992	0.963844	TMC1	transmembrane channel-like 1 [Source:HGNC Symbol;Acc:16513]
ENSTGUG00000000809	ENSTGUT00000000836	0.193761	0.0801217	0.103799	0.44018	0.637104		Uncharacterized protein [Source:UniProtKB/TrEMBL;Acc:H0YRB6]
ENSTGUG00000000810	ENSTGUT00000000838	0.339724	0.0145382	0.137875	0.916023	0.951514		Uncharacterized protein [Source:UniProtKB/TrEMBL;Acc:H0YRB8]
ENSTGUG00000000811	ENSTGUT00000000846	98.6178	-0.789623	0.250115	0.00159379	0.00730996		Uncharacterized protein [Source:UniProtKB/TrEMBL;Acc:H0YRC6]
ENSTGUG00000000812	ENSTGUT00000000843	1081.07	0.496683	0.0892794	2.64806e-08	2.15043e-06	SNRNP40	small nuclear ribonucleoprotein 40kDa (U5) [Source:HGNC Symbol;Acc:30857]
ENSTGUG00000000813	ENSTGUT00000000845	193.275	0.138556	0.108079	0.199847	0.378935	UBXN6	UBX domain protein 6 [Source:HGNC Symbol;Acc:14928]
ENSTGUG00000000814	ENSTGUT00000000841	335.369	0.436578	0.155129	0.00488848	0.0184146	FOXRED1	FAD-dependent oxidoreductase domain containing 1 [Source:HGNC Symbol;Acc:26927]
ENSTGUG00000000815	ENSTGUT00000000852	1498.74	0.129226	0.0528494	0.014478	0.0453557	SRPR	signal recognition particle receptor (docking protein) [Source:HGNC Symbol;Acc:11307]
ENSTGUG00000000816	ENSTGUT00000000844	0	NA	NA	NA	NA		Uncharacterized protein [Source:UniProtKB/TrEMBL;Acc:H0YRC4]
ENSTGUG00000000817	ENSTGUT00000000848	208.995	0.573997	0.181338	0.00154899	0.00712985	ZCCHC17	zinc finger, CCHC domain containing 17 [Source:HGNC Symbol;Acc:30246]
ENSTGUG00000000818	ENSTGUT00000000869	578.935	0.486668	0.082328	3.39346e-09	5.09944e-07	TNIP1	TNFAIP3 interacting protein 1 [Source:HGNC Symbol;Acc:16903]
ENSTGUG00000000819	ENSTGUT00000000847	4116.54	0.277498	0.084738	0.00105745	0.005239	CHAF1A	chromatin assembly factor 1, subunit A (p150) [Source:HGNC Symbol;Acc:1910]
ENSTGUG00000000820	ENSTGUT00000000861	4543.09	0.170331	0.0863068	0.0484324	0.12334	GTPBP4	GTP binding protein 4 [Source:HGNC Symbol;Acc:21535]
ENSTGUG00000000821	ENSTGUT00000000851	516.508	0.22901	0.103463	0.026867	0.0759584	SH3GL1	SH3-domain GRB2-like 1 [Source:HGNC Symbol;Acc:10830]
ENSTGUG00000000822	ENSTGUT00000000849	0	NA	NA	NA	NA	EDN2	endothelin 2 [Source:HGNC Symbol;Acc:3177]
ENSTGUG00000000823	ENSTGUT00000000856	377.456	0.0620776	0.0810864	0.44393	0.638256	SCMH1	sex comb on midleg homolog 1 (Drosophila) [Source:HGNC Symbol;Acc:19003]
ENSTGUG00000000824	ENSTGUT00000000855	936.464	0.0419054	0.0555525	0.450646	0.640116	ZFAND5	zinc finger, AN1-type domain 5 (ZFAND5), mRNA [Source:RefSeq mRNA;Acc:NM_001076687]
ENSTGUG00000000825	ENSTGUT00000000853	469.768	0.161254	0.104814	0.12393	0.262308	GNG7	guanine nucleotide binding protein (G protein), gamma 7 [Source:HGNC Symbol;Acc:4410]
ENSTGUG00000000826	ENSTGUT00000000873	444.738	0.150451	0.0938175	0.108789	0.236911	AHCYL1	adenosylhomocysteinase-like 1 [Source:HGNC Symbol;Acc:344]
ENSTGUG00000000827	ENSTGUT00000000857	212.108	0.146791	0.126042	0.244172	0.435317	FAM118B	family with sequence similarity 118, member B [Source:HGNC Symbol;Acc:26110]
ENSTGUG00000000828	ENSTGUT00000000854	406.504	0.548896	0.124263	9.99809e-06	0.000136343	SLC39A3	solute carrier family 39 (zinc transporter), member 3 [Source:HGNC Symbol;Acc:17128]
ENSTGUG00000000829	ENSTGUT00000000864	219.42	0.456779	0.127697	0.000347501	0.00214098	SGTA	small glutamine-rich tetratricopeptide repeat (TPR)-containing, alpha [Source:HGNC Symbol;Acc:10819]
ENSTGUG00000000830	ENSTGUT00000000859	45.7226	-0.305531	0.211079	0.147765	0.300934	GDA	guanine deaminase [Source:HGNC Symbol;Acc:4212]
ENSTGUG00000000831	ENSTGUT00000000870	1511.55	0.10081	0.0711757	0.156673	0.3145	CTPS1	CTP synthase 1 [Source:HGNC Symbol;Acc:2519]
ENSTGUG00000000832	ENSTGUT00000000858	21.0052	0.503328	0.275087	0.0672938	0.16085	TIRAP	toll-interleukin 1 receptor (TIR) domain containing adaptor protein [Source:HGNC Symbol;Acc:17192]
ENSTGUG00000000833	ENSTGUT00000000867	703.441	0.308087	0.0933533	0.000966065	0.00485853		Uncharacterized protein [Source:UniProtKB/TrEMBL;Acc:H0YRE7]
ENSTGUG00000000834	ENSTGUT00000000865	569.37	0.033752	0.0645383	0.600991	0.74027		isopentenyl-diphosphate delta isomerase-like (LOC100190360), mRNA [Source:RefSeq mRNA;Acc:NM_001245550]
ENSTGUG00000000835	ENSTGUT00000000863	231.647	0.0947101	0.0997822	0.342535	0.548331	C9orf85	chromosome 9 open reading frame 85 [Source:HGNC Symbol;Acc:28784]
ENSTGUG00000000836	ENSTGUT00000000868	224.855	-0.434084	0.124091	0.000468578	0.00271771	ABHD17B	abhydrolase domain containing 17B [Source:HGNC Symbol;Acc:24278]
ENSTGUG00000000837	ENSTGUT00000000866	129.814	0.483671	0.152692	0.00153686	0.00708436		Uncharacterized protein [Source:UniProtKB/TrEMBL;Acc:H0YRE6]
ENSTGUG00000000838	ENSTGUT00000000875	29.9699	-0.580632	0.253406	0.0219454	0.064415		Uncharacterized protein [Source:UniProtKB/TrEMBL;Acc:H0YRF5]
ENSTGUG00000000839	ENSTGUT00000000876	1094.17	0.335742	0.0820136	4.24469e-05	0.000410685	THOP1	thimet oligopeptidase 1 [Source:HGNC Symbol;Acc:11793]
ENSTGUG00000000840	ENSTGUT00000000874	60.5407	0.0538214	0.194998	0.78254	0.874696	ST3GAL4	ST3 beta-galactoside alpha-2,3-sialyltransferase 4 [Source:HGNC Symbol;Acc:10864]
ENSTGUG00000000841	ENSTGUT00000000881	227.3	-0.701551	0.182081	0.000116699	0.000906671	TMEM2	transmembrane protein 2 [Source:HGNC Symbol;Acc:11869]
ENSTGUG00000000842	ENSTGUT00000000872	4.27185	0.137292	0.324229	0.671974	0.79392		glutathione peroxidase 3 (plasma) (GPX3), mRNA [Source:RefSeq mRNA;Acc:NM_001270980]
ENSTGUG00000000843	ENSTGUT00000000871	29.5401	0.245775	0.242531	0.31088	0.513203	CITED4	Cbp/p300-interacting transactivator, with Glu/Asp-rich carboxy-terminal domain, 4 [Source:HGNC Symbol;Acc:18696]
ENSTGUG00000000844	ENSTGUT00000000877	318.928	-0.0505013	0.0913216	0.58026	0.72579	STX12	syntaxin 12 [Source:HGNC Symbol;Acc:11430]
ENSTGUG00000000845	ENSTGUT00000000878	457.163	-0.0188418	0.0799406	0.813667	0.89599	DCTN4	dynactin 4 (p62) [Source:HGNC Symbol;Acc:15518]
ENSTGUG00000000846	ENSTGUT00000000888	1267.79	0.255422	0.0740024	0.000557414	0.00312415	STRIP1	striatin interacting protein 1 [Source:HGNC Symbol;Acc:25916]
ENSTGUG00000000847	ENSTGUT00000000879	0.339724	0.0145382	0.137875	0.916023	0.951514		Uncharacterized protein [Source:UniProtKB/TrEMBL;Acc:H0YRF9]
ENSTGUG00000000848	ENSTGUT00000000880	0	NA	NA	NA	NA	ADARB2	adenosine deaminase, RNA-specific, B2 (non-functional) [Source:HGNC Symbol;Acc:227]
ENSTGUG00000000849	ENSTGUT00000000885	1.02616	0.189222	0.234327	0.41937	0.628824	PCSK4	proprotein convertase subtilisin/kexin type 4 [Source:HGNC Symbol;Acc:8746]
ENSTGUG00000000850	ENSTGUT00000000889	3195.32	0.249397	0.0663805	0.000171902	0.00123327	RBM22	RNA binding motif protein 22 [Source:HGNC Symbol;Acc:25503]
ENSTGUG00000000851	ENSTGUT00000000884	485.328	0.149118	0.0833393	0.0735681	0.173006	PPP1R8	protein phosphatase 1, regulatory subunit 8 [Source:HGNC Symbol;Acc:9296]
ENSTGUG00000000852	ENSTGUT00000000919	8806.36	0.185123	0.058735	0.00162251	0.00742037	PFKP	phosphofructokinase, platelet [Source:HGNC Symbol;Acc:8878]
ENSTGUG00000000853	ENSTGUT00000000911	8.93234	-0.126486	0.318116	0.690919	0.809033	TRPM3	transient receptor potential cation channel, subfamily M, member 3 [Source:HGNC Symbol;Acc:17992]
ENSTGUG00000000854	ENSTGUT00000000882	0	NA	NA	NA	NA		Uncharacterized protein [Source:UniProtKB/TrEMBL;Acc:H0YRG2]
ENSTGUG00000000855	ENSTGUT00000000883	0	NA	NA	NA	NA		Uncharacterized protein [Source:UniProtKB/TrEMBL;Acc:H0YRG3]
ENSTGUG00000000856	ENSTGUT00000000895	97.2473	0.140447	0.178144	0.430468	0.637104	SMPDL3B	sphingomyelin phosphodiesterase, acid-like 3B [Source:HGNC Symbol;Acc:21416]
ENSTGUG00000000857	ENSTGUT00000000886	29.333	-0.0240831	0.241507	0.920567	0.954315	REEP6	receptor accessory protein 6 [Source:HGNC Symbol;Acc:30078]
ENSTGUG00000000858	ENSTGUT00000000887	0	NA	NA	NA	NA		Uncharacterized protein [Source:UniProtKB/TrEMBL;Acc:H0YRG7]
ENSTGUG00000000859	ENSTGUT00000000893	4.37478	0.0297386	0.322934	0.926628	0.957608	APC2	adenomatosis polyposis coli 2 [Source:HGNC Symbol;Acc:24036]
ENSTGUG00000000860	ENSTGUT00000000890	8.08881	0.45247	0.320477	0.15799	0.316635	ALX3	ALX homeobox 3 [Source:HGNC Symbol;Acc:449]
ENSTGUG00000000861	ENSTGUT00000000892	0	NA	NA	NA	NA	MYOZ3	myozenin 3 [Source:HGNC Symbol;Acc:18565]
ENSTGUG00000000862	ENSTGUT00000000891	0.167817	0.0750078	0.100551	0.455688	0.640116	KCNA10	potassium voltage-gated channel, shaker-related subfamily, member 10 [Source:HGNC Symbol;Acc:6219]
ENSTGUG00000000863	ENSTGUT00000000905	0.167817	0.0750078	0.100551	0.455688	0.640116		Uncharacterized protein [Source:UniProtKB/TrEMBL;Acc:H0YRI5]
ENSTGUG00000000864	ENSTGUT00000000896	92.2807	0.0731627	0.16213	0.651802	0.778221	SYNPO	synaptopodin [Source:HGNC Symbol;Acc:30672]
ENSTGUG00000000865	ENSTGUT00000000897	2195.75	0.595548	0.0823792	4.85335e-13	8.08191e-10	RPS15	ribosomal protein S15 [Source:HGNC Symbol;Acc:10388]
ENSTGUG00000000866	ENSTGUT00000000900	1317.91	0.279971	0.0693424	5.40202e-05	0.000491262		Uncharacterized protein [Source:UniProtKB/TrEMBL;Acc:H0YRI0]
ENSTGUG00000000867	ENSTGUT00000000899	1333.96	0.140437	0.046992	0.00280321	0.0116312		Uncharacterized protein [Source:UniProtKB/TrEMBL;Acc:H0YRH9]
ENSTGUG00000000868	ENSTGUT00000000898	0	NA	NA	NA	NA		Uncharacterized protein [Source:UniProtKB/TrEMBL;Acc:H0YRH8]
ENSTGUG00000000869	ENSTGUT00000000903	1277.9	0.260293	0.0792995	0.00102928	0.00512485		Uncharacterized protein [Source:UniProtKB/TrEMBL;Acc:H0YRI3]
ENSTGUG00000000870	ENSTGUT00000000902	62.6307	0.407095	0.173911	0.0192412	0.0576504	XKR8	XK, Kell blood group complex subunit-related family, member 8 [Source:HGNC Symbol;Acc:25508]
ENSTGUG00000000871	ENSTGUT00000000912	1621.43	-0.0491338	0.0514471	0.33956	0.546497		Uncharacterized protein [Source:UniProtKB/TrEMBL;Acc:H0YRJ2]
ENSTGUG00000000872	ENSTGUT00000000909	232.086	-0.3395	0.152021	0.0255335	0.0729869	EYA3	eyes absent homolog 3 (Drosophila) [Source:HGNC Symbol;Acc:3521]
ENSTGUG00000000873	ENSTGUT00000000904	43.4152	0.471958	0.255906	0.0651452	0.156482	GAMT	guanidinoacetate N-methyltransferase [Source:HGNC Symbol;Acc:4136]
ENSTGUG00000000874	ENSTGUT00000000906	547.511	0.499201	0.128814	0.000106467	0.000840686	NDUFS7	NADH dehydrogenase (ubiquinone) Fe-S protein 7, 20kDa (NADH-coenzyme Q reductase) [Source:HGNC Symbol;Acc:7714]
ENSTGUG00000000875	ENSTGUT00000000913	217.833	0.214351	0.108752	0.0487228	0.124017	SLC6A17	solute carrier family 6, member 17 [Source:HGNC Symbol;Acc:31399]
ENSTGUG00000000876	ENSTGUT00000000907	881.385	0.29357	0.0761502	0.000115662	0.000900096		Uncharacterized protein [Source:UniProtKB/TrEMBL;Acc:H0YRI7]
ENSTGUG00000000877	ENSTGUT00000000908	146.924	0.190373	0.128917	0.139754	0.288338	EFNA2	ephrin-A2 [Source:HGNC Symbol;Acc:3222]
ENSTGUG00000000878	ENSTGUT00000000914	53.4748	0.316857	0.242133	0.190667	0.365788		Uncharacterized protein [Source:UniProtKB/TrEMBL;Acc:H0YRJ4]
ENSTGUG00000000879	ENSTGUT00000000910	0.793082	-0.0362766	0.219891	0.868964	0.92996	PTAFR	platelet-activating factor receptor [Source:HGNC Symbol;Acc:9582]
ENSTGUG00000000880	ENSTGUT00000000920	1187.23	-0.384985	0.0745756	2.43879e-07	9.42014e-06	HNRNPR	heterogeneous nuclear ribonucleoprotein R [Source:HGNC Symbol;Acc:5047]
ENSTGUG00000000881	ENSTGUT00000000917	316.106	-0.723882	0.158355	4.84785e-06	8.17519e-05	SMC5	structural maintenance of chromosomes 5 [Source:HGNC Symbol;Acc:20465]
ENSTGUG00000000882	ENSTGUT00000000915	406.053	0.133302	0.0910002	0.14296	0.293609	CD74	CD74 molecule, major histocompatibility complex, class II invariant chain [Source:HGNC Symbol;Acc:1697]
ENSTGUG00000000883	ENSTGUT00000000916	0.193761	0.0801217	0.103799	0.44018	0.637104	KCNC4	potassium voltage-gated channel, Shaw-related subfamily, member 4 [Source:HGNC Symbol;Acc:6236]
ENSTGUG00000000884	ENSTGUT00000000923	5718.69	0.241399	0.0533368	6.0129e-06	9.46589e-05	CIRBP	cold inducible RNA binding protein [Source:HGNC Symbol;Acc:1982]
ENSTGUG00000000885	ENSTGUT00000000918	5.46452	0.0109187	0.325579	0.973247	0.98216	ARSI	arylsulfatase family, member I [Source:HGNC Symbol;Acc:32521]
ENSTGUG00000000886	ENSTGUT00000000921	61.6203	-0.67872	0.191655	0.000398068	0.00238157	RBM15	RNA binding motif protein 15 [Source:HGNC Symbol;Acc:14959]
ENSTGUG00000000887	ENSTGUT00000000946	0.172314	-0.0664213	0.0992206	0.503221	0.675847	CAMK2A	calcium/calmodulin-dependent protein kinase II alpha [Source:HGNC Symbol;Acc:1460]
ENSTGUG00000000888	ENSTGUT00000000922	1.13494	0.123322	0.2416	0.609745	0.746528	MAMDC2	MAM domain containing 2 [Source:HGNC Symbol;Acc:23673]
ENSTGUG00000000889	ENSTGUT00000000938	638.243	-0.170224	0.0873695	0.0513769	0.129606		Uncharacterized protein [Source:UniProtKB/TrEMBL;Acc:H0YRL7]
ENSTGUG00000000890	ENSTGUT00000000930	315.882	0.163735	0.085845	0.0564779	0.139895		DnaJ subfamily C member 8-like (LOC100190271), mRNA [Source:RefSeq mRNA;Acc:NM_001245314]
ENSTGUG00000000891	ENSTGUT00000000928	97.0022	0.332637	0.178909	0.0629914	0.152302	SLC16A4	solute carrier family 16, member 4 (monocarboxylic acid transporter 5) [Source:HGNC Symbol;Acc:10925]
ENSTGUG00000000892	ENSTGUT00000000924	58.4555	0.0259957	0.194706	0.893788	0.942593	FAM174A	family with sequence similarity 174, member A [Source:HGNC Symbol;Acc:24943]
ENSTGUG00000000893	ENSTGUT00000000925	490.317	0.23864	0.110272	0.0304565	0.0845282	MIDN	midnolin [Source:HGNC Symbol;Acc:16298]
ENSTGUG00000000894	ENSTGUT00000000931	61.6825	-0.292881	0.176728	0.0974715	0.217524	ST8SIA4	ST8 alpha-N-acetyl-neuraminide alpha-2,8-sialyltransferase 4 [Source:HGNC Symbol;Acc:10871]
ENSTGUG00000000895	ENSTGUT00000000927	2050.32	0.613823	0.141099	1.35947e-05	0.000172372	ATP5D	ATP synthase, H+ transporting, mitochondrial F1 complex, delta subunit [Source:HGNC Symbol;Acc:837]
ENSTGUG00000000896	ENSTGUT00000000929	113.111	0.248043	0.134652	0.0654596	0.157058	C19orf26	chromosome 19 open reading frame 26 [Source:HGNC Symbol;Acc:28617]
ENSTGUG00000000897	ENSTGUT00000000933	0	NA	NA	NA	NA	KCNA2	potassium voltage-gated channel, shaker-related subfamily, member 2 [Source:HGNC Symbol;Acc:6220]
ENSTGUG00000000898	ENSTGUT00000000936	563.414	0.123451	0.115046	0.283244	0.484775	STK11	serine/threonine kinase 11 [Source:HGNC Symbol;Acc:11389]
ENSTGUG00000000899	ENSTGUT00000000932	2561.88	0.617101	0.120713	3.1851e-07	1.13655e-05	ATPIF1	ATPase inhibitory factor 1 [Source:HGNC Symbol;Acc:871]
ENSTGUG00000000900	ENSTGUT00000000934	0	NA	NA	NA	NA		Uncharacterized protein [Source:UniProtKB/TrEMBL;Acc:H0YRL4]
ENSTGUG00000000901	ENSTGUT00000000935	694.424	0.165597	0.0626928	0.00825624	0.0284029
ENSTGUG00000000902	ENSTGUT00000000937	0	NA	NA	NA	NA	KCNA3	potassium voltage-gated channel, shaker-related subfamily, member 3 [Source:HGNC Symbol;Acc:6221]
ENSTGUG00000000903	ENSTGUT00000000957	4027.58	-0.214799	0.0377423	1.26156e-08	1.23575e-06	PAM	peptidylglycine alpha-amidating monooxygenase [Source:HGNC Symbol;Acc:8596]
ENSTGUG00000000904	ENSTGUT00000000939	776.182	0.259677	0.0881528	0.00322165	0.0130636	ID3	inhibitor of DNA binding 3, dominant negative helix-loop-helix protein [Source:HGNC Symbol;Acc:5362]
ENSTGUG00000000905	ENSTGUT00000000951	429.922	-0.217078	0.115874	0.0610143	0.148349	SBNO2	strawberry notch homolog 2 (Drosophila) [Source:HGNC Symbol;Acc:29158]
ENSTGUG00000000906	ENSTGUT00000000941	464.532	-0.966536	0.195429	NA	NA	KLF6	Kruppel-like factor 6 [Source:HGNC Symbol;Acc:2235]
ENSTGUG00000000907	ENSTGUT00000000942	678.003	0.21244	0.104777	0.0426067	0.11082	E2F2	E2F transcription factor 2 [Source:HGNC Symbol;Acc:3114]
ENSTGUG00000000908	ENSTGUT00000000940	0	NA	NA	NA	NA		Uncharacterized protein [Source:UniProtKB/TrEMBL;Acc:H0YRL9]
ENSTGUG00000000909	ENSTGUT00000000945	0	NA	NA	NA	NA		Uncharacterized protein [Source:UniProtKB/TrEMBL;Acc:H0YRM4]
ENSTGUG00000000910	ENSTGUT00000000943	125.14	0.222102	0.132437	0.0935333	0.21051	FZD8	frizzled family receptor 8 [Source:HGNC Symbol;Acc:4046]
ENSTGUG00000000911	ENSTGUT00000000958	156.536	0.0707829	0.116696	0.544146	0.695473	ASAP3	ArfGAP with SH3 domain, ankyrin repeat and PH domain 3 [Source:HGNC Symbol;Acc:14987]
ENSTGUG00000000912	ENSTGUT00000000944	1.15644	0.14189	0.254578	0.577284	0.722847	GJD4	gap junction protein, delta 4, 40.1kDa [Source:HGNC Symbol;Acc:23296]
ENSTGUG00000000913	ENSTGUT00000000949	105.925	-0.233284	0.146156	0.110461	0.239612	CCNY	cyclin Y [Source:HGNC Symbol;Acc:23354]
ENSTGUG00000000914	ENSTGUT00000000947	0	NA	NA	NA	NA		Uncharacterized protein [Source:UniProtKB/TrEMBL;Acc:H0YRM6]
ENSTGUG00000000915	ENSTGUT00000000948	0	NA	NA	NA	NA		Uncharacterized protein [Source:UniProtKB/TrEMBL;Acc:H0YRM7]
ENSTGUG00000000916	ENSTGUT00000000952	2.68392	0.353853	0.310506	0.254453	0.447855	ETV7	ets variant 7 [Source:HGNC Symbol;Acc:18160]
ENSTGUG00000000917	ENSTGUT00000000972	0	NA	NA	NA	NA	SLC6A7	solute carrier family 6 (neurotransmitter transporter, L-proline), member 7 [Source:HGNC Symbol;Acc:11054]
ENSTGUG00000000918	ENSTGUT00000000950	0	NA	NA	NA	NA		Uncharacterized protein [Source:UniProtKB/TrEMBL;Acc:H0YRM9]
ENSTGUG00000000919	ENSTGUT00000000954	70.0312	0.101196	0.161858	0.531828	0.686211	CREM	cAMP responsive element modulator [Source:HGNC Symbol;Acc:2352]
ENSTGUG00000000920	ENSTGUT00000000953	2654.25	0.488382	0.0786495	5.31204e-10	1.30511e-07		glutathione peroxidase 4-like (LOC100190423), mRNA [Source:RefSeq mRNA;Acc:NM_001245721]
ENSTGUG00000000921	ENSTGUT00000000956	1189.6	0.0437952	0.0909201	0.630027	0.762206	KCTD20	potassium channel tetramerization domain containing 20 [Source:HGNC Symbol;Acc:21052]
ENSTGUG00000000922	ENSTGUT00000000955	834.72	0.43907	0.0971478	6.19531e-06	9.66823e-05	POLR2E	polymerase (RNA) II (DNA directed) polypeptide E, 25kDa [Source:HGNC Symbol;Acc:9192]
ENSTGUG00000000923	ENSTGUT00000000960	41.9299	0.570747	0.201602	0.00463944	0.0176789	HMHA1	histocompatibility (minor) HA-1 [Source:HGNC Symbol;Acc:17102]
ENSTGUG00000000924	ENSTGUT00000000963	791.878	-0.110065	0.0726815	0.129939	0.272799	CUL2	cullin 2 [Source:HGNC Symbol;Acc:2552]
ENSTGUG00000000925	ENSTGUT00000000959	180.389	-0.7326	0.116922	3.7107e-10	1.01881e-07	STK38	serine/threonine kinase 38 [Source:HGNC Symbol;Acc:17847]
ENSTGUG00000000926	ENSTGUT00000000962	180.719	-0.102258	0.13409	0.445697	0.639875	GIN1	gypsy retrotransposon integrase 1 [Source:HGNC Symbol;Acc:25959]
ENSTGUG00000000927	ENSTGUT00000000961	150.173	0.521212	0.175612	0.00299761	0.0122948		Uncharacterized protein [Source:UniProtKB/TrEMBL;Acc:H0YRP0]
ENSTGUG00000000928	ENSTGUT00000000964	3780.66	0.411887	0.0755577	5.0005e-08	3.30143e-06	SFRS3	splicing factor arginine/serine-rich 3-like (LOC100190651), mRNA [Source:RefSeq mRNA;Acc:NM_001245649]
ENSTGUG00000000929	ENSTGUT00000000966	2391.18	0.547724	0.0967502	1.50298e-08	1.42564e-06	CNN2	calponin 2 [Source:HGNC Symbol;Acc:2156]
ENSTGUG00000000930	ENSTGUT00000000965	111.966	0.559003	0.212687	0.00858167	0.0293437	TCEA3	transcription elongation factor A (SII), 3 [Source:HGNC Symbol;Acc:11615]
ENSTGUG00000000931	ENSTGUT00000000980	1177.54	-1.12572	0.198457	NA	NA	PPIP5K2	diphosphoinositol pentakisphosphate kinase 2 [Source:HGNC Symbol;Acc:29035]
ENSTGUG00000000932	ENSTGUT00000000979	416.359	-0.38113	0.126043	0.00249608	0.0105377	PARD3	par-3 partitioning defective 3 homolog (C. elegans) [Source:HGNC Symbol;Acc:16051]
ENSTGUG00000000933	ENSTGUT00000000967	82.9131	-0.332777	0.216393	0.124089	0.262583	C6orf89	chromosome 6 open reading frame 89 [Source:HGNC Symbol;Acc:21114]
ENSTGUG00000000934	ENSTGUT00000000971	0	NA	NA	NA	NA		Uncharacterized protein [Source:UniProtKB/TrEMBL;Acc:H0YRQ0]
ENSTGUG00000000935	ENSTGUT00000000969	150.592	0.453782	0.128473	0.000412223	0.00244479	CCDC94	coiled-coil domain containing 94 [Source:HGNC Symbol;Acc:25518]
ENSTGUG00000000936	ENSTGUT00000000968	0.899612	-0.0895104	0.225581	0.691516	0.809604	PI16	peptidase inhibitor 16 [Source:HGNC Symbol;Acc:21245]
ENSTGUG00000000937	ENSTGUT00000000970	0	NA	NA	NA	NA		Uncharacterized protein [Source:UniProtKB/TrEMBL;Acc:H0YRP9]
ENSTGUG00000000938	ENSTGUT00000000978	2414.35	0.418841	0.0809324	2.27672e-07	8.90891e-06	HNRNPM	heterogeneous nuclear ribonucleoprotein M [Source:HGNC Symbol;Acc:5046]
ENSTGUG00000000939	ENSTGUT00000000976	127.383	0.0357513	0.125898	0.776432	0.870987	MTCH1	mitochondrial carrier 1 [Source:HGNC Symbol;Acc:17586]
ENSTGUG00000000940	ENSTGUT00000000975	812.953	0.239786	0.0701882	0.000634715	0.0034528	RCC1	regulator of chromosome condensation 1 (RCC1), mRNA [Source:RefSeq mRNA;Acc:NM_001205217]
ENSTGUG00000000941	ENSTGUT00000000973	0	NA	NA	NA	NA	CDX1	caudal type homeobox 1 [Source:HGNC Symbol;Acc:1805]
ENSTGUG00000000942	ENSTGUT00000000997	394.755	-0.782351	0.189347	NA	NA	PDGFRB	platelet-derived growth factor receptor, beta polypeptide [Source:HGNC Symbol;Acc:8804]
ENSTGUG00000000943	ENSTGUT00000000977	191.397	-0.14916	0.155821	0.338438	0.545219	PHACTR4	phosphatase and actin regulator 4 [Source:HGNC Symbol;Acc:25793]
ENSTGUG00000000944	ENSTGUT00000000984	13.3164	0.231568	0.31177	0.457632	0.641703		Uncharacterized protein [Source:UniProtKB/TrEMBL;Acc:H0YRR3]
ENSTGUG00000000945	ENSTGUT00000000982	23.1303	-0.0415331	0.279923	0.882048	0.937778		Uncharacterized protein [Source:UniProtKB/TrEMBL;Acc:H0YRR1]
ENSTGUG00000000946	ENSTGUT00000001010	22.6569	-0.00474977	0.277499	0.986344	0.991438		Uncharacterized protein [Source:UniProtKB/TrEMBL;Acc:H0YRT9]
ENSTGUG00000000947	ENSTGUT00000001000	46.4786	-1.12874	0.243419	3.53458e-06	6.39768e-05	NRP1	neuropilin 1 [Source:HGNC Symbol;Acc:8004]
ENSTGUG00000000948	ENSTGUT00000000981	184.124	-0.42763	0.122416	0.000477174	0.00276045	C5orf30	chromosome 5 open reading frame 30 [Source:HGNC Symbol;Acc:25052]
ENSTGUG00000000949	ENSTGUT00000000985	3.88024	0.0980524	0.30889	0.750914	0.853865		Uncharacterized protein [Source:UniProtKB/TrEMBL;Acc:H0YRR4]
ENSTGUG00000000950	ENSTGUT00000000983	14.9485	0.608408	0.296733	0.0403298	0.105928		Uncharacterized protein [Source:UniProtKB/TrEMBL;Acc:H0YRR2]
ENSTGUG00000000951	ENSTGUT00000000987	281.27	-0.136771	0.0913836	0.134479	0.280239	FAM76A	family with sequence similarity 76, member A [Source:HGNC Symbol;Acc:28530]
ENSTGUG00000000952	ENSTGUT00000000986	13.2498	0.768861	0.309823	0.0130789	0.0417493		Uncharacterized protein [Source:UniProtKB/TrEMBL;Acc:H0YRR5]
ENSTGUG00000000953	ENSTGUT00000000988	78.5063	-0.895452	0.252893	NA	NA	NUDT12	nudix (nucleoside diphosphate linked moiety X)-type motif 12 [Source:HGNC Symbol;Acc:18826]
ENSTGUG00000000954	ENSTGUT00000000990	71.131	0.00828932	0.171229	0.961389	0.976081		Uncharacterized protein [Source:UniProtKB/TrEMBL;Acc:H0YRR9]
ENSTGUG00000000955	ENSTGUT00000000989	0.507541	0.104158	0.181416	0.565874	0.713208		Uncharacterized protein [Source:UniProtKB/TrEMBL;Acc:H0YRR8]
ENSTGUG00000000956	ENSTGUT00000000992	37.0845	-0.307857	0.237061	0.194069	0.370322	EFNA5	ephrin-A5 [Source:HGNC Symbol;Acc:3225]
ENSTGUG00000000957	ENSTGUT00000000998	0.810138	-0.0233412	0.195006	0.904725	0.949065	FGR	feline Gardner-Rasheed sarcoma viral oncogene homolog [Source:HGNC Symbol;Acc:3697]
ENSTGUG00000000958	ENSTGUT00000000991	89.2144	0.256032	0.190778	0.179582	0.349396	NGF	nerve growth factor (beta polypeptide) [Source:HGNC Symbol;Acc:7808]
ENSTGUG00000000959	ENSTGUT00000000994	23.9004	0.110196	0.251112	0.660783	0.785384	TSPAN2	tetraspanin 2 [Source:HGNC Symbol;Acc:20659]
ENSTGUG00000000960	ENSTGUT00000000993	67.2398	-0.690064	0.189267	0.000266366	0.00173341		Uncharacterized protein [Source:UniProtKB/TrEMBL;Acc:H0YRS2]
ENSTGUG00000000961	ENSTGUT00000000995	163.132	-0.855558	0.188237	5.4904e-06	8.90527e-05	FBXL17	F-box and leucine-rich repeat protein 17 [Source:HGNC Symbol;Acc:13615]
ENSTGUG00000000962	ENSTGUT00000000996	0	NA	NA	NA	NA	TSHB	thyroid stimulating hormone, beta [Source:HGNC Symbol;Acc:12372]
ENSTGUG00000000963	ENSTGUT00000001002	48.9834	-0.951858	0.284324	0.000814566	0.00422565	FER	fer (fps/fes related) tyrosine kinase [Source:HGNC Symbol;Acc:3655]
ENSTGUG00000000964	ENSTGUT00000000999	0.50345	0.139358	0.135523	0.303808	0.504619		Uncharacterized protein [Source:UniProtKB/TrEMBL;Acc:H0YRS8]
ENSTGUG00000000965	ENSTGUT00000001008	4.86541	0.262014	0.321036	0.414413	0.623638	CSF1R	macrophage colony-stimulating factor 1 receptor precursor [Source:RefSeq peptide;Acc:NP_001180189]
ENSTGUG00000000966	ENSTGUT00000001001	180.475	-0.418508	0.15813	0.00813046	0.0280828	WASF2	WAS protein family, member 2 [Source:HGNC Symbol;Acc:12733]
ENSTGUG00000000967	ENSTGUT00000001004	1298.45	0.0259327	0.0507295	0.609214	0.746127	SIKE1	suppressor of IKBKE 1 [Source:HGNC Symbol;Acc:26119]
ENSTGUG00000000968	ENSTGUT00000001028	4580.93	-0.505187	0.102896	9.12181e-07	2.43545e-05		Integrin beta [Source:UniProtKB/TrEMBL;Acc:H0YRV7]
ENSTGUG00000000969	ENSTGUT00000001003	2.98617	-0.449102	0.300616	0.135192	0.281328	GPR3	G protein-coupled receptor 3 [Source:HGNC Symbol;Acc:4484]
ENSTGUG00000000970	ENSTGUT00000001006	871.776	0.481332	0.105167	4.72069e-06	8.05797e-05		Uncharacterized protein [Source:UniProtKB/TrEMBL;Acc:H0YRT5]
ENSTGUG00000000971	ENSTGUT00000001005	151.037	0.137071	0.123693	0.267795	0.463767	TMEM222	transmembrane protein 222 [Source:HGNC Symbol;Acc:25363]
ENSTGUG00000000972	ENSTGUT00000001021	1637.03	-0.260962	0.0885982	0.00322479	0.0130727	CSDE1	cold shock domain containing E1, RNA-binding [Source:HGNC Symbol;Acc:29905]
ENSTGUG00000000973	ENSTGUT00000001007	840.605	-0.0077524	0.0771858	0.919997	0.954002	WDTC1	WD and tetratricopeptide repeats 1 [Source:HGNC Symbol;Acc:29175]
ENSTGUG00000000974	ENSTGUT00000001018	325.891	-0.710216	0.152174	3.05415e-06	5.77026e-05	MAN2A1	mannosidase, alpha, class 2A, member 1 [Source:HGNC Symbol;Acc:6824]
ENSTGUG00000000975	ENSTGUT00000001014	525.874	-0.193597	0.068053	0.00444392	0.0170466	HMGXB3	HMG box domain containing 3 [Source:HGNC Symbol;Acc:28982]
ENSTGUG00000000976	ENSTGUT00000001009	924.748	0.013331	0.0664508	0.841	0.913786	SLC9A1	solute carrier family 9, subfamily A (NHE1, cation proton antiporter 1), member 1 [Source:HGNC Symbol;Acc:11071]
ENSTGUG00000000977	ENSTGUT00000001011	168.091	-0.133684	0.116772	0.252278	0.445073	FAM46B	family with sequence similarity 46, member B [Source:HGNC Symbol;Acc:28273]
ENSTGUG00000000978	ENSTGUT00000001012	17.0031	0.391223	0.31417	0.213037	0.396369	C1orf172	chromosome 1 open reading frame 172 [Source:HGNC Symbol;Acc:26624]
ENSTGUG00000000979	ENSTGUT00000001013	18.8338	0.830124	0.293826	0.00472475	0.0179175		Uncharacterized protein [Source:UniProtKB/TrEMBL;Acc:H0YRU2]
ENSTGUG00000000980	ENSTGUT00000001016	2286.73	0.444301	0.0819911	5.99703e-08	3.65356e-06	NUDC	nuclear distribution C homolog (A. nidulans) [Source:HGNC Symbol;Acc:8045]
ENSTGUG00000000981	ENSTGUT00000001017	96.7632	0.493976	0.19631	0.0118592	0.0384539		Uncharacterized protein [Source:UniProtKB/TrEMBL;Acc:H0YRU6]
ENSTGUG00000000982	ENSTGUT00000001015	1.20302	-0.137634	0.222134	0.535523	0.688326		Uncharacterized protein [Source:UniProtKB/TrEMBL;Acc:H0YRU4]
ENSTGUG00000000983	ENSTGUT00000001042	2.07174	0.0774012	0.293166	0.791766	0.880804	FLT4	fms-related tyrosine kinase 4 [Source:HGNC Symbol;Acc:3767]
ENSTGUG00000000984	ENSTGUT00000001019	0.714267	0.323456	0.196599	0.0999162	0.221614	NR0B2	nuclear receptor subfamily 0, group B, member 2 [Source:HGNC Symbol;Acc:7961]
ENSTGUG00000000985	ENSTGUT00000001022	776.838	-0.25148	0.0772042	0.00112463	0.0055008	SLC25A46	solute carrier family 25, member 46 [Source:HGNC Symbol;Acc:25198]
ENSTGUG00000000986	ENSTGUT00000001023	208.255	0.588457	0.168568	0.000481359	0.00277787	GPATCH3	G patch domain containing 3 [Source:HGNC Symbol;Acc:25720]
ENSTGUG00000000987	ENSTGUT00000001024	632.116	0.493888	0.112518	1.13646e-05	0.000150062	SIRT6	sirtuin 6 [Source:HGNC Symbol;Acc:14934]
ENSTGUG00000000988	ENSTGUT00000001026	575.284	0.361228	0.0744434	1.21987e-06	3.00693e-05	NRAS	neuroblastoma RAS viral (v-ras) oncogene homolog [Source:HGNC Symbol;Acc:7989]
ENSTGUG00000000989	ENSTGUT00000001032	912.469	-0.199061	0.0720608	0.00573783	0.021056	WDR36	WD repeat domain 36 [Source:HGNC Symbol;Acc:30696]
ENSTGUG00000000990	ENSTGUT00000001025	1290.66	0.545341	0.10527	2.21435e-07	8.80278e-06	GPN2	GPN-loop GTPase 2 [Source:HGNC Symbol;Acc:25513]
ENSTGUG00000000991	ENSTGUT00000001027	13.9415	0.664689	0.298168	0.0257976	0.0736282	CREB3L3	cAMP responsive element binding protein 3-like 3 [Source:HGNC Symbol;Acc:18855]
ENSTGUG00000000992	ENSTGUT00000001029	142.09	0.29507	0.132476	0.0259246	0.0738831	ZDHHC18	zinc finger, DHHC-type containing 18 [Source:HGNC Symbol;Acc:20712]
ENSTGUG00000000993	ENSTGUT00000001038	36.7274	0.0181889	0.223188	0.935048	0.963131	AMPD1	adenosine monophosphate deaminase 1 [Source:HGNC Symbol;Acc:468]
ENSTGUG00000000994	ENSTGUT00000001033	368.091	0.100884	0.080164	0.208224	0.390739	MAP2K2	mitogen-activated protein kinase kinase 2 [Source:HGNC Symbol;Acc:6842]
ENSTGUG00000000995	ENSTGUT00000001031	216.22	-0.25194	0.127963	0.04897	0.124498		Uncharacterized protein [Source:UniProtKB/TrEMBL;Acc:H0YRW0]
ENSTGUG00000000996	ENSTGUT00000001030	86.1213	0.30413	0.231767	0.189446	0.364097	PIGV	phosphatidylinositol glycan anchor biosynthesis, class V [Source:HGNC Symbol;Acc:26031]
ENSTGUG00000000997	ENSTGUT00000001034	696.913	-0.174889	0.0748031	0.0193879	0.0580319	ARID1A	AT rich interactive domain 1A (SWI-like) [Source:HGNC Symbol;Acc:11110]
ENSTGUG00000000998	ENSTGUT00000001044	1789.67	-0.557218	0.152744	NA	NA	KIF5B	kinesin family member 5B [Source:HGNC Symbol;Acc:6324]
ENSTGUG00000000999	ENSTGUT00000001036	2.65266	0.110007	0.306231	0.719424	0.831431	CAMK4	calcium/calmodulin-dependent protein kinase IV [Source:HGNC Symbol;Acc:1464]
ENSTGUG00000001000	ENSTGUT00000001037	213.801	0.19693	0.112772	0.080765	0.186967	PIAS4	protein inhibitor of activated STAT, 4 [Source:HGNC Symbol;Acc:17002]
ENSTGUG00000001001	ENSTGUT00000001035	1.22804	0.447192	0.253002	0.0771379	0.179988		Uncharacterized protein [Source:UniProtKB/TrEMBL;Acc:H0YRW4]
ENSTGUG00000001002	ENSTGUT00000001058	564.922	0.343116	0.0807501	2.14625e-05	0.000242548	RPS6KA1	ribosomal protein S6 kinase, 90kDa, polypeptide 1 [Source:HGNC Symbol;Acc:10430]
ENSTGUG00000001003	ENSTGUT00000001039	1112.21	0.210832	0.0787784	0.00744472	0.0261114	STARD4	StAR-related lipid transfer (START) domain containing 4 [Source:HGNC Symbol;Acc:18058]
ENSTGUG00000001004	ENSTGUT00000001043	23108	0.0158909	0.0315616	0.614621	0.750107		Uncharacterized protein [Source:UniProtKB/TrEMBL;Acc:H0YRX1]
ENSTGUG00000001005	ENSTGUT00000001045	1157.28	0.320085	0.0791541	5.25873e-05	0.000483513	DENND2C	DENN/MADD domain containing 2C [Source:HGNC Symbol;Acc:24748]
ENSTGUG00000001006	ENSTGUT00000001040	256.357	-0.490236	0.116565	2.60271e-05	0.000281694		Uncharacterized protein [Source:UniProtKB/TrEMBL;Acc:H0YRW9]
ENSTGUG00000001008	ENSTGUT00000001048	9.22397	0.66955	0.314144	0.0330605	0.0903661	EPB41L4A	erythrocyte membrane protein band 4.1 like 4A [Source:HGNC Symbol;Acc:13278]
ENSTGUG00000001009	ENSTGUT00000001046	1325.37	0.187451	0.0580533	0.00124248	0.00595114	RNF130	ring finger protein 130 [Source:HGNC Symbol;Acc:18280]
ENSTGUG00000001010	ENSTGUT00000001047	4258.31	0.527326	0.110081	1.66502e-06	3.73911e-05	DAPK3	death-associated protein kinase 3 [Source:HGNC Symbol;Acc:2676]
ENSTGUG00000001011	ENSTGUT00000001052	148.051	-0.500839	0.189486	0.00821398	0.0282865		Uncharacterized protein [Source:UniProtKB/TrEMBL;Acc:H0YRY0]
ENSTGUG00000001012	ENSTGUT00000001050	955.384	0.205699	0.0759296	0.00674719	0.0240533	BCAS2	putative breast carcinoma amplified sequence 2 [Source:RefSeq peptide;Acc:NP_001232208]
ENSTGUG00000001013	ENSTGUT00000001056	541.208	-0.60814	0.103811	4.67974e-09	6.40383e-07		Uncharacterized protein [Source:UniProtKB/TrEMBL;Acc:H0YRY4]
ENSTGUG00000001014	ENSTGUT00000001049	973.084	0.384132	0.0866398	9.26439e-06	0.000129399	NMRK2	nicotinamide riboside kinase 2 [Source:HGNC Symbol;Acc:17871]
ENSTGUG00000001015	ENSTGUT00000001051	825.967	-0.283734	0.102026	0.0054193	0.0200789	APC	adenomatous polyposis coli [Source:HGNC Symbol;Acc:583]
ENSTGUG00000001016	ENSTGUT00000001053	0.167817	0.0750078	0.100551	0.455688	0.640116	ATCAY	ataxia, cerebellar, Cayman type [Source:HGNC Symbol;Acc:779]
ENSTGUG00000001017	ENSTGUT00000001068	220.311	-0.519958	0.158886	0.00106596	0.00526896	TRIM33	tripartite motif containing 33 [Source:HGNC Symbol;Acc:16290]
ENSTGUG00000001018	ENSTGUT00000001054	28.2267	-0.0257605	0.237434	0.913603	0.951506	NRTN	neurturin [Source:HGNC Symbol;Acc:8007]
ENSTGUG00000001019	ENSTGUT00000001063	2774.96	0.444276	0.0943056	2.46469e-06	4.95817e-05	SRP19	signal recognition particle 19 kDa-like (LOC100190553), mRNA [Source:RefSeq mRNA;Acc:NM_001245384]
ENSTGUG00000001020	ENSTGUT00000001060	395.912	-1.16349	0.213691	NA	NA	ZEB1	zinc finger E-box binding homeobox 1 [Source:HGNC Symbol;Acc:11642]
ENSTGUG00000001021	ENSTGUT00000001057	351.033	0.406165	0.129353	0.00168968	0.0076644		Uncharacterized protein [Source:UniProtKB/TrEMBL;Acc:H0YRY5]
ENSTGUG00000001022	ENSTGUT00000001067	1282.05	0.445364	0.108738	4.2082e-05	0.000408478		Uncharacterized protein [Source:UniProtKB/TrEMBL;Acc:H0YRZ5]
ENSTGUG00000001023	ENSTGUT00000001059	58.3974	0.645338	0.199743	0.00123426	0.00592313	MPV17L2	MPV17 mitochondrial membrane protein-like 2 [Source:HGNC Symbol;Acc:28177]
ENSTGUG00000001024	ENSTGUT00000001066	2848.67	0.434905	0.0964028	6.44228e-06	9.97423e-05		Uncharacterized protein [Source:UniProtKB/TrEMBL;Acc:H0YRZ4]
ENSTGUG00000001025	ENSTGUT00000001061	5.25754	-0.165807	0.325609	0.610597	0.747293		Uncharacterized protein [Source:UniProtKB/TrEMBL;Acc:H0YRY9]
ENSTGUG00000001026	ENSTGUT00000001062	241.654	-0.188355	0.104402	0.07121	0.168491	ZNF438	zinc finger protein 438 [Source:HGNC Symbol;Acc:21029]
ENSTGUG00000001027	ENSTGUT00000001064	1339.11	0.216214	0.0656553	0.00099063	0.00496541	LSM4	LSM4 homolog, U6 small nuclear RNA associated (S. cerevisiae) (LSM4), mRNA [Source:RefSeq mRNA;Acc:NM_001245518]
ENSTGUG00000001028	ENSTGUT00000001079	906.846	-0.43022	0.0836723	2.72223e-07	1.02251e-05	SVIL	supervillin [Source:HGNC Symbol;Acc:11480]
ENSTGUG00000001029	ENSTGUT00000001069	3687.47	0.068936	0.0463807	0.137198	0.284672	REEP5	receptor accessory protein 5 (REEP5), mRNA [Source:RefSeq mRNA;Acc:NM_001135160]
ENSTGUG00000001030	ENSTGUT00000001065	21.3593	-0.118008	0.274561	0.667336	0.79031	PGPEP1	pyroglutamyl-peptidase I [Source:HGNC Symbol;Acc:13568]
ENSTGUG00000001031	ENSTGUT00000001077	385.284	0.00897441	0.080669	0.911418	0.950257	ELL	elongation factor RNA polymerase II [Source:HGNC Symbol;Acc:23114]
ENSTGUG00000001032	ENSTGUT00000001071	129.924	0.0201753	0.14766	0.89132	0.94137	DHDDS	dehydrodolichyl diphosphate synthase [Source:HGNC Symbol;Acc:20603]
ENSTGUG00000001033	ENSTGUT00000001078	436.477	0.0121895	0.0774685	0.874971	0.933987	MGAT4B	mannosyl (alpha-1,3-)-glycoprotein beta-1,4-N-acetylglucosaminyltransferase, isozyme B [Source:HGNC Symbol;Acc:7048]
ENSTGUG00000001034	ENSTGUT00000001076	54.4472	-0.145025	0.1951	0.457279	0.641509	SYT6	synaptotagmin VI [Source:HGNC Symbol;Acc:18638]
ENSTGUG00000001035	ENSTGUT00000001070	81.1677	-0.00593795	0.166521	0.971554	0.98131	DCP2	decapping mRNA 2 [Source:HGNC Symbol;Acc:24452]
ENSTGUG00000001036	ENSTGUT00000001091	18.9203	-0.591323	0.293208	0.0437232	0.113116	MCC	mutated in colorectal cancers [Source:HGNC Symbol;Acc:6935]
ENSTGUG00000001037	ENSTGUT00000001072	0	NA	NA	NA	NA	LIN28A	lin-28 homolog A (C. elegans) [Source:HGNC Symbol;Acc:15986]
ENSTGUG00000001038	ENSTGUT00000001073	0.679802	0.172293	0.196622	0.380887	0.588975	AIM1L	absent in melanoma 1-like [Source:HGNC Symbol;Acc:17295]
ENSTGUG00000001039	ENSTGUT00000001074	1.96756	-0.183094	0.285599	0.521466	0.684165		Uncharacterized protein [Source:UniProtKB/TrEMBL;Acc:H0YS02]
ENSTGUG00000001040	ENSTGUT00000001075	1196.22	0.490035	0.132393	0.000214439	0.0014695	SH3BGRL3	SH3 domain binding glutamic acid-rich protein like 3 [Source:HGNC Symbol;Acc:15568]
ENSTGUG00000001041	ENSTGUT00000001082	262.821	0.0160651	0.110118	0.884008	0.938299	CEP85	centrosomal protein 85kDa [Source:HGNC Symbol;Acc:25309]
ENSTGUG00000001042	ENSTGUT00000001086	3.51136	0.308829	0.312393	0.322863	0.526524	CD55	CD55 molecule, decay accelerating factor for complement (Cromer blood group) [Source:HGNC Symbol;Acc:2665]
ENSTGUG00000001043	ENSTGUT00000001087	1879.89	0.565518	0.117824	1.58913e-06	3.63673e-05	FKBP8	FK506 binding protein 8, 38kDa [Source:HGNC Symbol;Acc:3724]
ENSTGUG00000001044	ENSTGUT00000001084	7.6588	0.537487	0.316945	0.0899169	0.203932		Uncharacterized protein [Source:UniProtKB/TrEMBL;Acc:H0YS12]
ENSTGUG00000001045	ENSTGUT00000001080	0	NA	NA	NA	NA		Uncharacterized protein [Source:UniProtKB/TrEMBL;Acc:H0YS08]
ENSTGUG00000001046	ENSTGUT00000001081	44.5315	-0.393735	0.205203	0.0550152	0.137031	KIAA1462	KIAA1462 [Source:HGNC Symbol;Acc:29283]
ENSTGUG00000001047	ENSTGUT00000001085	29.6662	0.5416	0.26875	0.0438779	0.113457		Uncharacterized protein [Source:UniProtKB/TrEMBL;Acc:H0YS13]
ENSTGUG00000001048	ENSTGUT00000001090	474.823	-0.230812	0.0781717	0.00315076	0.0128351	MTPAP	mitochondrial poly(A) polymerase [Source:HGNC Symbol;Acc:25532]
ENSTGUG00000001049	ENSTGUT00000001088	199.866	-1.08641	0.211941	2.9596e-07	1.08233e-05	MAML1	mastermind-like 1 (Drosophila) [Source:HGNC Symbol;Acc:13632]
ENSTGUG00000001050	ENSTGUT00000001092	1893.18	0.600146	0.131264	4.82993e-06	8.16593e-05	ZNF593	zinc finger protein 593 [Source:HGNC Symbol;Acc:30943]
ENSTGUG00000001051	ENSTGUT00000001089	210.274	0.469642	0.120891	0.000102397	0.000815419	KXD1	KxDL motif containing 1 [Source:HGNC Symbol;Acc:28420]
ENSTGUG00000001052	ENSTGUT00000001107	39.2796	-0.534431	0.243633	0.0282651	0.0793275	PFKFB2	6-phosphofructo-2-kinase/fructose-2,6-biphosphatase 2 [Source:HGNC Symbol;Acc:8873]
ENSTGUG00000001053	ENSTGUT00000001093	31.4433	0.367748	0.243469	0.130927	0.274396		Uncharacterized protein [Source:UniProtKB/TrEMBL;Acc:H0YS21]
ENSTGUG00000001054	ENSTGUT00000001111	3284.77	-0.52266	0.131503	7.05244e-05	0.000609544	CANX	calnexin [Source:HGNC Symbol;Acc:1473]
ENSTGUG00000001055	ENSTGUT00000001098	11.8138	-0.145578	0.300771	0.628374	0.761375		Uncharacterized protein [Source:UniProtKB/TrEMBL;Acc:H0YS26]
ENSTGUG00000001056	ENSTGUT00000001094	3.78754	0.593342	0.322911	0.0661398	0.158471		Uncharacterized protein [Source:UniProtKB/TrEMBL;Acc:H0YS22]
ENSTGUG00000001057	ENSTGUT00000001096	1128.93	-0.355279	0.0924531	0.000121638	0.000935955	UPF1	UPF1 regulator of nonsense transcripts homolog (yeast) [Source:HGNC Symbol;Acc:9962]
ENSTGUG00000001058	ENSTGUT00000001101	2.67549	0.176575	0.295494	0.550133	0.701033		Uncharacterized protein [Source:UniProtKB/TrEMBL;Acc:H0YS29]
ENSTGUG00000001059	ENSTGUT00000001095	73.5401	-0.240802	0.183497	0.189421	0.364095	PDIK1L	PDLIM1 interacting kinase 1 like [Source:HGNC Symbol;Acc:18981]
ENSTGUG00000001060	ENSTGUT00000001105	0.193761	0.0801217	0.103799	0.44018	0.637104	TRIM63	tripartite motif containing 63, E3 ubiquitin protein ligase [Source:HGNC Symbol;Acc:16007]
ENSTGUG00000001061	ENSTGUT00000001099	8.60552	-0.0512676	0.315775	0.871026	0.931702	CRLF1	cytokine receptor-like factor 1 [Source:HGNC Symbol;Acc:2364]
ENSTGUG00000001062	ENSTGUT00000001104	284.852	0.206474	0.133923	0.123137	0.260953	BAMBI	BMP and activin membrane-bound inhibitor homolog (Xenopus laevis) [Source:HGNC Symbol;Acc:30251]
ENSTGUG00000001063	ENSTGUT00000001100	0.716523	-0.0788902	0.151292	0.602057	0.740564	TMEM59L	transmembrane protein 59-like [Source:HGNC Symbol;Acc:13237]
ENSTGUG00000001064	ENSTGUT00000001103	99.2335	0.20652	0.147577	0.161691	0.322842	KLHL26	kelch-like family member 26 [Source:HGNC Symbol;Acc:25623]
ENSTGUG00000001065	ENSTGUT00000001102	0.572395	0.257886	0.17827	0.148007	0.300934	FAM189A2	family with sequence similarity 189, member A2 [Source:HGNC Symbol;Acc:24820]
ENSTGUG00000001066	ENSTGUT00000001113	190.942	-0.35863	0.145508	0.013714	0.0433885	APBA1	amyloid beta (A4) precursor protein-binding, family A, member 1 [Source:HGNC Symbol;Acc:578]
ENSTGUG00000001067	ENSTGUT00000001108	114.872	-0.160203	0.179176	0.371262	0.578437	CRTC1	CREB regulated transcription coactivator 1 [Source:HGNC Symbol;Acc:16062]
ENSTGUG00000001068	ENSTGUT00000001115	661.113	-0.424394	0.117019	0.000287059	0.00183984	WAC	WW domain containing adaptor with coiled-coil [Source:HGNC Symbol;Acc:17327]
ENSTGUG00000001069	ENSTGUT00000001106	0	NA	NA	NA	NA	SLC30A2	solute carrier family 30 (zinc transporter), member 2 [Source:HGNC Symbol;Acc:11013]
ENSTGUG00000001070	ENSTGUT00000001112	815.291	0.301627	0.0810282	0.00019726	0.00137825		Stathmin [Source:UniProtKB/TrEMBL;Acc:H0YS40]
ENSTGUG00000001071	ENSTGUT00000001109	27.837	-0.27397	0.24172	0.257039	0.450808	YOD1	YOD1 deubiquitinase [Source:HGNC Symbol;Acc:25035]
ENSTGUG00000001072	ENSTGUT00000001119	370.9	0.503812	0.129705	0.000102627	0.000815983	DDX49	DEAD (Asp-Glu-Ala-Asp) box polypeptide 49 [Source:HGNC Symbol;Acc:18684]
ENSTGUG00000001073	ENSTGUT00000001110	0.318224	0.0103141	0.136845	0.93992	0.963844		Uncharacterized protein [Source:UniProtKB/TrEMBL;Acc:H0YS38]
ENSTGUG00000001074	ENSTGUT00000001121	0.584102	-0.320505	0.20604	0.119816	0.255177		Uncharacterized protein [Source:UniProtKB/TrEMBL;Acc:H0YS49]
ENSTGUG00000001075	ENSTGUT00000001122	959.644	0.373051	0.0661759	1.72781e-08	1.57894e-06	MTFR1L	mitochondrial fission regulator 1-like [Source:HGNC Symbol;Acc:28836]
ENSTGUG00000001076	ENSTGUT00000001118	50.3246	-0.152043	0.200235	0.44766	0.640116	PTAR1	protein prenyltransferase alpha subunit repeat containing 1 [Source:HGNC Symbol;Acc:30449]
ENSTGUG00000001077	ENSTGUT00000001116	328.762	0.378066	0.120955	0.00177401	0.00799131		Uncharacterized protein [Source:UniProtKB/TrEMBL;Acc:H0YS44]
ENSTGUG00000001078	ENSTGUT00000001132	5.18962	-0.499065	0.324755	0.124356	0.263027	MPP7	membrane protein, palmitoylated 7 (MAGUK p55 subfamily member 7) [Source:HGNC Symbol;Acc:26542]
ENSTGUG00000001079	ENSTGUT00000001123	0	NA	NA	NA	NA	IL19	interleukin 19 [Source:HGNC Symbol;Acc:5990]
ENSTGUG00000001080	ENSTGUT00000001127	435.413	0.304994	0.104846	0.00362635	0.0144543	HOMER3	homer homolog 3 (Drosophila) [Source:HGNC Symbol;Acc:17514]
ENSTGUG00000001081	ENSTGUT00000001128	19.3432	-0.142101	0.293918	0.628762	0.761492		Uncharacterized protein [Source:UniProtKB/TrEMBL;Acc:H0YS56]
ENSTGUG00000001082	ENSTGUT00000001124	2148.79	0.0611517	0.0660303	0.354385	0.560567		Uncharacterized protein [Source:UniProtKB/TrEMBL;Acc:H0YS52]
ENSTGUG00000001083	ENSTGUT00000001125	939.035	0.0142498	0.0524053	0.785687	0.876384		selenoprotein N, 1 (SEPN1), mRNA [Source:RefSeq mRNA;Acc:NM_001199778]
ENSTGUG00000001084	ENSTGUT00000001130	0	NA	NA	NA	NA	IL10	interleukin 10 [Source:HGNC Symbol;Acc:5962]
ENSTGUG00000001085	ENSTGUT00000001138	6329.48	-0.126476	0.0417845	0.00247095	0.0104467		Uncharacterized protein [Source:UniProtKB/TrEMBL;Acc:H0YS67]
ENSTGUG00000001086	ENSTGUT00000001126	0	NA	NA	NA	NA		Uncharacterized protein [Source:UniProtKB/TrEMBL;Acc:H0YS54]
ENSTGUG00000001087	ENSTGUT00000001139	130.77	-0.154395	0.129458	0.233014	0.421263	MAN1C1	mannosidase, alpha, class 1C, member 1 [Source:HGNC Symbol;Acc:19080]
ENSTGUG00000001088	ENSTGUT00000001129	312.238	0.296274	0.113607	0.00911025	0.0307998	SUGP2	SURP and G patch domain containing 2 [Source:HGNC Symbol;Acc:18641]
ENSTGUG00000001089	ENSTGUT00000001135	0.769328	-0.0326726	0.196022	0.867623	0.929455	RHOBTB3	Rho-related BTB domain containing 3 (RHOBTB3), mRNA [Source:RefSeq mRNA;Acc:NM_001198813]
ENSTGUG00000001090	ENSTGUT00000001133	241.23	0.339721	0.104309	0.00112651	0.00550473	ARMC6	armadillo repeat containing 6 [Source:HGNC Symbol;Acc:25049]
ENSTGUG00000001091	ENSTGUT00000001131	661.501	-0.239449	0.065389	0.000250331	0.00166225	DYRK3	dual-specificity tyrosine-(Y)-phosphorylation regulated kinase 3 [Source:HGNC Symbol;Acc:3094]
ENSTGUG00000001092	ENSTGUT00000001148	248.93	0.402158	0.115796	0.000514671	0.00292728	EIF2D	eukaryotic translation initiation factor 2D [Source:HGNC Symbol;Acc:6583]
ENSTGUG00000001093	ENSTGUT00000001134	211.755	0.585303	0.140589	3.13806e-05	0.000324099		Uncharacterized protein [Source:UniProtKB/TrEMBL;Acc:H0YS62]
ENSTGUG00000001094	ENSTGUT00000001141	0.470821	-0.0601317	0.178591	0.736342	0.844376	MKX	mohawk homeobox [Source:HGNC Symbol;Acc:23729]
ENSTGUG00000001095	ENSTGUT00000001137	24.6635	-0.1037	0.248382	0.676311	0.797159		Uncharacterized protein [Source:UniProtKB/TrEMBL;Acc:H0YS65]
ENSTGUG00000001096	ENSTGUT00000001136	0	NA	NA	NA	NA	RFESD	Rieske (Fe-S) domain containing [Source:HGNC Symbol;Acc:29587]
ENSTGUG00000001097	ENSTGUT00000001149	327.19	-0.125447	0.0880821	0.154388	0.310745	RUFY1	RUN and FYVE domain containing 1 [Source:HGNC Symbol;Acc:19760]
ENSTGUG00000001098	ENSTGUT00000001144	116.157	0.0812681	0.16775	0.628059	0.761115	LDLRAP1	low density lipoprotein receptor adaptor protein 1 [Source:HGNC Symbol;Acc:18640]
ENSTGUG00000001099	ENSTGUT00000001142	0	NA	NA	NA	NA		Uncharacterized protein [Source:UniProtKB/TrEMBL;Acc:H0YS70]
ENSTGUG00000001100	ENSTGUT00000001145	37.3881	-0.375407	0.222187	0.0911046	0.206127	ZNF608	zinc finger protein 608 [Source:HGNC Symbol;Acc:29238]
ENSTGUG00000001101	ENSTGUT00000001147	0.150407	-0.0622702	0.0962013	0.517444	0.680197	ARMC4	armadillo repeat containing 4 [Source:HGNC Symbol;Acc:25583]
ENSTGUG00000001102	ENSTGUT00000001150	520.546	0.282702	0.0820887	0.000573466	0.00318081	TMEM57	transmembrane protein 57 [Source:HGNC Symbol;Acc:25572]
ENSTGUG00000001103	ENSTGUT00000001146	271.949	0.247625	0.116085	0.0329138	0.0900639	CSNK1G3	casein kinase 1, gamma 3 [Source:HGNC Symbol;Acc:2456]
ENSTGUG00000001104	ENSTGUT00000001157	256.192	-0.608317	0.194444	NA	NA	CEP120	centrosomal protein 120kDa [Source:HGNC Symbol;Acc:26690]
ENSTGUG00000001105	ENSTGUT00000001152	546.043	-0.302439	0.100269	0.00255886	0.0107603		Uncharacterized protein [Source:UniProtKB/TrEMBL;Acc:H0YS80]
ENSTGUG00000001106	ENSTGUT00000001151	24.9357	0.104733	0.246106	0.670428	0.792499	RASSF5	Ras association (RalGDS/AF-6) domain family member 5 [Source:HGNC Symbol;Acc:17609]
ENSTGUG00000001107	ENSTGUT00000001159	7.09067	-0.12438	0.32132	0.698689	0.815146		Uncharacterized protein [Source:UniProtKB/TrEMBL;Acc:H0YS87]
ENSTGUG00000001108	ENSTGUT00000001161	15.0973	0.00324482	0.299307	0.99135	0.994136	ADAMTS2	ADAM metallopeptidase with thrombospondin type 1 motif, 2 [Source:HGNC Symbol;Acc:218]
ENSTGUG00000001109	ENSTGUT00000001154	30.74	0.282299	0.272586	0.300373	0.500466	IKBKE	inhibitor of kappa light polypeptide gene enhancer in B-cells, kinase epsilon [Source:HGNC Symbol;Acc:14552]
ENSTGUG00000001110	ENSTGUT00000001153	7.28991	-0.333373	0.318909	0.295858	0.496977		Uncharacterized protein [Source:UniProtKB/TrEMBL;Acc:H0YS81]
ENSTGUG00000001111	ENSTGUT00000001155	1.48181	0.219889	0.251828	0.38257	0.590786		Uncharacterized protein [Source:UniProtKB/TrEMBL;Acc:H0YS83]
ENSTGUG00000001112	ENSTGUT00000001160	491.568	-0.0858728	0.090617	0.34331	0.548937	SRGAP2	SLIT-ROBO Rho GTPase activating protein 2 [Source:HGNC Symbol;Acc:19751]
ENSTGUG00000001113	ENSTGUT00000001156	537.382	0.151429	0.0707196	0.0322527	0.0885761		Uncharacterized protein [Source:UniProtKB/TrEMBL;Acc:H0YS84]
ENSTGUG00000001114	ENSTGUT00000001165	2303.95	-0.27621	0.0754369	0.000250768	0.00166442	YME1L1	YME1-like 1 ATPase [Source:HGNC Symbol;Acc:12843]
ENSTGUG00000001115	ENSTGUT00000001158	2.04314	-0.208755	0.286593	0.466368	0.650061	PRDM6	PR domain containing 6 [Source:HGNC Symbol;Acc:9350]
ENSTGUG00000001116	ENSTGUT00000001164	3332.01	0.0521839	0.051322	0.309251	0.511336	PPIC	peptidylprolyl isomerase C-like (LOC100190554), mRNA [Source:RefSeq mRNA;Acc:NM_001245386]
ENSTGUG00000001117	ENSTGUT00000001166	2525.9	0.325439	0.0968404	0.000777812	0.00407021	TMEM50A	small membrane protein 1-like (LOC100190570), mRNA [Source:RefSeq mRNA;Acc:NM_001245426]
ENSTGUG00000001118	ENSTGUT00000001162	117.213	0.0479941	0.139157	0.730175	0.839648		Uncharacterized protein [Source:UniProtKB/TrEMBL;Acc:H0YS90]
ENSTGUG00000001119	ENSTGUT00000001170	213.652	-1.35581	0.236296	NA	NA	CNOT6	CCR4-NOT transcription complex, subunit 6 [Source:HGNC Symbol;Acc:14099]
ENSTGUG00000001120	ENSTGUT00000001163	66.891	-0.241576	0.175667	0.16907	0.334282		Uncharacterized protein [Source:UniProtKB/TrEMBL;Acc:H0YS91]
ENSTGUG00000001121	ENSTGUT00000001167	499.878	0.0951426	0.0823209	0.247782	0.439573	SNX24	sorting nexin 24-like (LOC100190558), mRNA [Source:RefSeq mRNA;Acc:NM_001245398]
ENSTGUG00000001122	ENSTGUT00000001176	62.1871	0.223099	0.192089	0.245466	0.43682	GNAT2	guanine nucleotide binding protein (G protein), alpha transducing activity polypeptide 2 [Source:HGNC Symbol;Acc:4394]
ENSTGUG00000001123	ENSTGUT00000001169	208.971	-0.534671	0.211025	0.0112871	0.0368942		Uncharacterized protein [Source:UniProtKB/TrEMBL;Acc:H0YS97]
ENSTGUG00000001124	ENSTGUT00000001168	829.757	0.427815	0.11855	0.000307711	0.00194501	C1orf63	chromosome 1 open reading frame 63 [Source:HGNC Symbol;Acc:25234]
ENSTGUG00000001125	ENSTGUT00000001179	2359.76	-0.0678571	0.0440176	0.123174	0.260993	SNX2	sorting nexin 2 [Source:HGNC Symbol;Acc:11173]
ENSTGUG00000001126	ENSTGUT00000001171	288.515	0.613817	0.124627	8.42531e-07	2.30841e-05	SYF2	SYF2 homolog, RNA splicing factor (S. cerevisiae) [Source:HGNC Symbol;Acc:19824]
ENSTGUG00000001127	ENSTGUT00000001175	187.134	-0.44553	0.117647	0.000152472	0.0011229		Uncharacterized protein [Source:UniProtKB/TrEMBL;Acc:H0YSA3]
ENSTGUG00000001128	ENSTGUT00000001180	1.981	-0.526997	0.292485	0.0715779	0.169202		Uncharacterized protein [Source:UniProtKB/TrEMBL;Acc:H0YSA8]
ENSTGUG00000001129	ENSTGUT00000001172	0	NA	NA	NA	NA		Uncharacterized protein [Source:UniProtKB/TrEMBL;Acc:H0YSA0]
ENSTGUG00000001130	ENSTGUT00000001173	0.790828	-0.0368941	0.21998	0.866807	0.929045	RUNX3	runt-related transcription factor 3 [Source:HGNC Symbol;Acc:10473]
ENSTGUG00000001131	ENSTGUT00000001174	1314.66	0.602531	0.133204	6.08611e-06	9.55104e-05		Uncharacterized protein [Source:UniProtKB/TrEMBL;Acc:H0YSA2]
ENSTGUG00000001132	ENSTGUT00000001177	409.402	-0.789714	0.221542	NA	NA		Uncharacterized protein [Source:UniProtKB/TrEMBL;Acc:H0YSA5]
ENSTGUG00000001133	ENSTGUT00000001178	1428.92	-0.0306431	0.0565043	0.587602	0.731184	ABI1	abl-interactor 1 [Source:HGNC Symbol;Acc:11320]
ENSTGUG00000001134	ENSTGUT00000001182	1111.32	0.0843866	0.0638158	0.186052	0.358771	GNAI3	guanine nucleotide binding protein (G protein), alpha inhibiting activity polypeptide 3 [Source:HGNC Symbol;Acc:4387]
ENSTGUG00000001135	ENSTGUT00000001185	1295.78	0.0243256	0.0548444	0.657377	0.782597		Uncharacterized protein [Source:UniProtKB/TrEMBL;Acc:H0YSB3]
ENSTGUG00000001136	ENSTGUT00000001181	446.246	0.225383	0.090865	0.0131231	0.0418458	PDSS1	prenyl (decaprenyl) diphosphate synthase, subunit 1 [Source:HGNC Symbol;Acc:17759]
ENSTGUG00000001137	ENSTGUT00000001186	769.323	-0.0978123	0.0745991	0.1898	0.364543	SNCAIP	synuclein, alpha interacting protein [Source:HGNC Symbol;Acc:11139]
ENSTGUG00000001138	ENSTGUT00000001192	21.7993	-1.19752	0.292269	4.17993e-05	0.00040652	MAPK9	mitogen-activated protein kinase 9 [Source:HGNC Symbol;Acc:6886]
ENSTGUG00000001139	ENSTGUT00000001183	61.4122	-0.626586	0.240183	0.00908652	0.0307334		Uncharacterized protein [Source:UniProtKB/TrEMBL;Acc:H0YSB1]
ENSTGUG00000001140	ENSTGUT00000001189	7.42649	0.201018	0.3244	0.535481	0.688326	APBB1IP	amyloid beta (A4) precursor protein-binding, family B, member 1 interacting protein [Source:HGNC Symbol;Acc:17379]
ENSTGUG00000001141	ENSTGUT00000001184	1.16768	0.129147	0.254394	0.611688	0.748052	GPR61	G protein-coupled receptor 61 [Source:HGNC Symbol;Acc:13300]
ENSTGUG00000001142	ENSTGUT00000001219	0	NA	NA	NA	NA	CACNA1S	calcium channel, voltage-dependent, L type, alpha 1S subunit [Source:HGNC Symbol;Acc:1397]
ENSTGUG00000001143	ENSTGUT00000001187	3.35305	0.0624693	0.317	0.843777	0.915223	ZNF474	zinc finger protein 474 [Source:HGNC Symbol;Acc:23245]
ENSTGUG00000001144	ENSTGUT00000001188	1.95845	0.217455	0.291838	0.456199	0.640473	NCMAP	noncompact myelin associated protein [Source:HGNC Symbol;Acc:29332]
ENSTGUG00000001145	ENSTGUT00000001193	491.24	-0.487788	0.154976	0.00164673	0.0075113	LOX	lysyl oxidase [Source:HGNC Symbol;Acc:6664]
ENSTGUG00000001146	ENSTGUT00000001191	72.4086	-0.505247	0.161628	0.00177212	0.00798841	RCAN3	RCAN family member 3 [Source:HGNC Symbol;Acc:3042]
ENSTGUG00000001147	ENSTGUT00000001190	0	NA	NA	NA	NA		Uncharacterized protein [Source:UniProtKB/TrEMBL;Acc:H0YSB8]
ENSTGUG00000001148	ENSTGUT00000001199	0	NA	NA	NA	NA	GAD65	Uncharacterized protein [Source:UniProtKB/TrEMBL;Acc:H0YSC7]
ENSTGUG00000001149	ENSTGUT00000001196	128.426	0.0233072	0.128075	0.855597	0.922553	NIPAL3	NIPA-like domain containing 3 [Source:HGNC Symbol;Acc:25233]
ENSTGUG00000001150	ENSTGUT00000001198	0.13069	-0.057961	0.0929413	0.53287	0.686211	RASGEF1C	RasGEF domain family, member 1C [Source:HGNC Symbol;Acc:27400]
ENSTGUG00000001151	ENSTGUT00000001194	612.698	-0.0322235	0.0645408	0.617587	0.752597	SRFBP1	serum response factor binding protein 1 [Source:HGNC Symbol;Acc:26333]
ENSTGUG00000001152	ENSTGUT00000001197	20.4567	-0.375033	0.323897	0.246914	0.438551	PRR16	proline rich 16 [Source:HGNC Symbol;Acc:29654]
ENSTGUG00000001153	ENSTGUT00000001200	13.3951	0.29889	0.287542	0.298589	0.500177	GRHL3	grainyhead-like 3 (Drosophila) [Source:HGNC Symbol;Acc:25839]
ENSTGUG00000001154	ENSTGUT00000001208	2610.2	0.145696	0.0604247	0.0159001	0.0491633		Uncharacterized protein [Source:UniProtKB/TrEMBL;Acc:H0YSD6]
ENSTGUG00000001155	ENSTGUT00000001201	596.112	0.104834	0.0795911	0.187788	0.361403	CLK4	CDC-like kinase 4 [Source:HGNC Symbol;Acc:13659]
ENSTGUG00000001156	ENSTGUT00000001204	13.4629	-0.100596	0.290901	0.729487	0.839193	MYO3A	myosin IIIA [Source:HGNC Symbol;Acc:7601]
ENSTGUG00000001157	ENSTGUT00000001202	0.919735	-0.106919	0.231927	0.644796	0.773085	IFNLR1	interferon, lambda receptor 1 [Source:HGNC Symbol;Acc:18584]
ENSTGUG00000001158	ENSTGUT00000001205	45.6062	0.114355	0.214158	0.59336	0.735214		Uncharacterized protein [Source:UniProtKB/TrEMBL;Acc:H0YSD3]
ENSTGUG00000001159	ENSTGUT00000001203	0	NA	NA	NA	NA	IL22RA1	interleukin 22 receptor, alpha 1 [Source:HGNC Symbol;Acc:13700]
ENSTGUG00000001160	ENSTGUT00000001222	3.39866	0.226644	0.318815	0.477151	0.659692	MYOM3	myomesin 3 [Source:HGNC Symbol;Acc:26679]
ENSTGUG00000001161	ENSTGUT00000001206	3.38038	-0.65065	0.271882	0.0167051	0.0512611	GPR158	G protein-coupled receptor 158 [Source:HGNC Symbol;Acc:23689]
ENSTGUG00000001162	ENSTGUT00000001212	38.845	0.279739	0.220189	0.203924	0.384623		Uncharacterized protein [Source:UniProtKB/TrEMBL;Acc:H0YSE0]
ENSTGUG00000001163	ENSTGUT00000001207	45.0966	-0.398829	0.232521	0.0863015	0.197165	THNSL1	threonine synthase-like 1 (S. cerevisiae) [Source:HGNC Symbol;Acc:26160]
ENSTGUG00000001164	ENSTGUT00000001209	104.068	0.0535932	0.148877	0.71886	0.831097	ENKUR	enkurin, TRPC channel interacting protein [Source:HGNC Symbol;Acc:28388]
ENSTGUG00000001165	ENSTGUT00000001213	711.197	-0.00316272	0.0736051	0.965726	0.978818	CCNH	cyclin H [Source:HGNC Symbol;Acc:1594]
ENSTGUG00000001166	ENSTGUT00000001210	40.3722	-0.679629	0.23413	0.00369866	0.0146839	PRTFDC1	phosphoribosyl transferase domain containing 1 [Source:HGNC Symbol;Acc:23333]
ENSTGUG00000001167	ENSTGUT00000001214	1027.48	-0.457414	0.103726	1.03446e-05	0.000139923		Uncharacterized protein [Source:UniProtKB/TrEMBL;Acc:H0YSE2]
ENSTGUG00000001168	ENSTGUT00000001215	5509.68	0.209962	0.064473	0.0011276	0.00550647	HNRNPAB	heterogeneous nuclear ribonucleoprotein A/B [Source:HGNC Symbol;Acc:5034]
ENSTGUG00000001169	ENSTGUT00000001229	835.317	-0.0395774	0.0766736	0.605728	0.743615	RASA1	RAS p21 protein activator (GTPase activating protein) 1 [Source:HGNC Symbol;Acc:9871]
ENSTGUG00000001170	ENSTGUT00000001216	3.85195	0.160957	0.318201	0.612973	0.748645	NME5	NME/NM23 family member 5 [Source:HGNC Symbol;Acc:7853]
ENSTGUG00000001171	ENSTGUT00000001220	0.344627	-0.100551	0.120063	0.402317	0.611389	WNT8A	wingless-type MMTV integration site family, member 8A [Source:HGNC Symbol;Acc:12788]
ENSTGUG00000001172	ENSTGUT00000001225	462.528	-0.359259	0.100418	0.000346726	0.00213922	KIAA1217	KIAA1217 [Source:HGNC Symbol;Acc:25428]
ENSTGUG00000001173	ENSTGUT00000001221	15.7937	0.378938	0.309384	0.220645	0.404749	TMSB10	thymosin beta 10 [Source:HGNC Symbol;Acc:11879]
ENSTGUG00000001174	ENSTGUT00000001243	14.0509	0.139927	0.310269	0.652001	0.77836	KIF21B	kinesin family member 21B [Source:HGNC Symbol;Acc:29442]
ENSTGUG00000001175	ENSTGUT00000001223	2.33814	-0.363042	0.305122	0.234114	0.422528		Uncharacterized protein [Source:UniProtKB/TrEMBL;Acc:H0YSF1]
ENSTGUG00000001176	ENSTGUT00000001224	0.150407	-0.0622702	0.0962013	0.517444	0.680197		Uncharacterized protein [Source:UniProtKB/TrEMBL;Acc:H0YSF2]
ENSTGUG00000001177	ENSTGUT00000001232	100.365	-0.985787	0.179238	3.80059e-08	2.72379e-06		Uncharacterized protein [Source:UniProtKB/TrEMBL;Acc:H0YSG0]
ENSTGUG00000001178	ENSTGUT00000001233	453.147	-0.273079	0.121431	0.0245218	0.0705798		Uncharacterized protein [Source:UniProtKB/TrEMBL;Acc:H0YSG1]
ENSTGUG00000001179	ENSTGUT00000001226	54.0743	-0.0262397	0.197863	0.894497	0.942745	OTUD1	OTU domain containing 1 [Source:HGNC Symbol;Acc:27346]
ENSTGUG00000001180	ENSTGUT00000001227	0	NA	NA	NA	NA	PTF1A	pancreas specific transcription factor, 1a [Source:HGNC Symbol;Acc:23734]
ENSTGUG00000001181	ENSTGUT00000001228	0	NA	NA	NA	NA		Uncharacterized protein [Source:UniProtKB/TrEMBL;Acc:H0YSF6]
ENSTGUG00000001182	ENSTGUT00000001238	4.84292	0.179747	0.32504	0.580264	0.72579	ARMC3	armadillo repeat containing 3 [Source:HGNC Symbol;Acc:30964]
ENSTGUG00000001183	ENSTGUT00000001230	0	NA	NA	NA	NA		Uncharacterized protein [Source:UniProtKB/TrEMBL;Acc:H0YSF8]
ENSTGUG00000001184	ENSTGUT00000001231	15.6083	-0.146562	0.279052	0.599434	0.739279	RGMB	RGM domain family, member B [Source:HGNC Symbol;Acc:26896]
ENSTGUG00000001185	ENSTGUT00000001271	1061.67	-0.177213	0.0789	0.0247011	0.0710276	CHD-Z	chromo-helicase DNA-binding protein [Source:RefSeq peptide;Acc:NP_001071647]
ENSTGUG00000001186	ENSTGUT00000001234	766.325	0.252838	0.0843668	0.00272753	0.0113706	HNRNPA0	heterogeneous nuclear ribonucleoprotein A0 [Source:HGNC Symbol;Acc:5030]
ENSTGUG00000001187	ENSTGUT00000001236	330.149	-0.52992	0.100995	1.54583e-07	6.94364e-06		Uncharacterized protein [Source:UniProtKB/TrEMBL;Acc:H0YSG4]
ENSTGUG00000001188	ENSTGUT00000001237	1.33054	0.0606981	0.240336	0.800612	0.887453	CNR2	cannabinoid receptor 2 (macrophage) [Source:HGNC Symbol;Acc:2160]
ENSTGUG00000001189	ENSTGUT00000001239	0.576839	0.257983	0.178301	0.147926	0.300934	MYOT	myotilin [Source:HGNC Symbol;Acc:12399]
ENSTGUG00000001190	ENSTGUT00000001242	162.625	0.313411	0.188267	0.09597	0.214929	FUCA1	fucosidase, alpha-L- 1, tissue [Source:HGNC Symbol;Acc:4006]
ENSTGUG00000001191	ENSTGUT00000001246	485.822	-0.50034	0.0837282	2.29005e-09	4.03775e-07	PIP4K2A	phosphatidylinositol-5-phosphate 4-kinase, type II, alpha [Source:HGNC Symbol;Acc:8997]
ENSTGUG00000001192	ENSTGUT00000001240	0	NA	NA	NA	NA		Uncharacterized protein [Source:UniProtKB/TrEMBL;Acc:H0YSG8]
ENSTGUG00000001193	ENSTGUT00000001241	2.41908	-0.237438	0.306266	0.438182	0.637104		Uncharacterized protein [Source:UniProtKB/TrEMBL;Acc:H0YSG9]
ENSTGUG00000001194	ENSTGUT00000001251	96.7548	-0.193379	0.146461	0.186721	0.359736	KLHL3	kelch-like family member 3 [Source:HGNC Symbol;Acc:6354]
ENSTGUG00000001195	ENSTGUT00000001244	59.49	0.105264	0.174979	0.547454	0.698831	HMGCL	3-hydroxymethyl-3-methylglutaryl-CoA lyase [Source:HGNC Symbol;Acc:5005]
ENSTGUG00000001196	ENSTGUT00000001247	8.71183	0.369509	0.319908	0.248071	0.439929	ELF3	E74-like factor 3 (ets domain transcription factor, epithelial-specific ) [Source:HGNC Symbol;Acc:3318]
ENSTGUG00000001197	ENSTGUT00000001245	85.0271	0.234595	0.17955	0.191358	0.366594	GALE	UDP-galactose-4-epimerase [Source:HGNC Symbol;Acc:4116]
ENSTGUG00000001198	ENSTGUT00000001248	199.369	0.314127	0.103268	0.00235121	0.0100321	LYPLA2	lysophospholipase II [Source:HGNC Symbol;Acc:6738]
ENSTGUG00000001199	ENSTGUT00000001250	231.334	0.16768	0.117105	0.152178	0.307164	SPAG6	sperm associated antigen 6 [Source:HGNC Symbol;Acc:11215]
ENSTGUG00000001200	ENSTGUT00000001249	0.473128	-0.209767	0.170231	0.217857	0.40101	GPR37L1	G protein-coupled receptor 37 like 1 [Source:HGNC Symbol;Acc:14923]
ENSTGUG00000001201	ENSTGUT00000001252	633.613	0.395253	0.127392	0.00191796	0.0085093	PITHD1	PITH (C-terminal proteasome-interacting domain of thioredoxin-like) domain containing 1 [Source:HGNC Symbol;Acc:25022]
ENSTGUG00000001202	ENSTGUT00000001253	205.861	0.163933	0.109801	0.135436	0.281718	ARL8A	ADP-ribosylation factor-like 8A [Source:HGNC Symbol;Acc:25192]
ENSTGUG00000001203	ENSTGUT00000001255	313.389	-0.541839	0.143099	0.0001528	0.00112465		Uncharacterized protein [Source:UniProtKB/TrEMBL;Acc:H0YSI3]
ENSTGUG00000001204	ENSTGUT00000001254	0.167817	0.0750078	0.100551	0.455688	0.640116		Uncharacterized protein [Source:UniProtKB/TrEMBL;Acc:H0YSI2]
ENSTGUG00000001205	ENSTGUT00000001258	631.924	0.172547	0.0792555	0.029473	0.0822688		Uncharacterized protein [Source:UniProtKB/TrEMBL;Acc:H0YSI6]
ENSTGUG00000001206	ENSTGUT00000001260	2.9069	-0.140008	0.314912	0.656614	0.781999	PTPN7	protein tyrosine phosphatase, non-receptor type 7 [Source:HGNC Symbol;Acc:9659]
ENSTGUG00000001207	ENSTGUT00000001262	0	NA	NA	NA	NA	TRPC7	transient receptor potential cation channel, subfamily C, member 7 [Source:HGNC Symbol;Acc:20754]
ENSTGUG00000001208	ENSTGUT00000001256	1382.65	0.295818	0.106193	0.005342	0.0198465	COMMD3	COMM domain containing 3 [Source:HGNC Symbol;Acc:23332]
ENSTGUG00000001209	ENSTGUT00000001259	741.579	0.304965	0.0986673	0.00199588	0.00878739	DNAJC1	DnaJ (Hsp40) homolog, subfamily C, member 1 [Source:HGNC Symbol;Acc:20090]
ENSTGUG00000001210	ENSTGUT00000001261	11398.7	0.473668	0.111774	2.25777e-05	0.000252705	RPL11	ribosomal protein L11 [Source:HGNC Symbol;Acc:10301]
ENSTGUG00000001211	ENSTGUT00000001265	453.247	-0.655979	0.161121	NA	NA	MLLT10	myeloid/lymphoid or mixed-lineage leukemia (trithorax homolog, Drosophila); translocated to, 10 [Source:HGNC Symbol;Acc:16063]
ENSTGUG00000001212	ENSTGUT00000001263	2343.51	0.559537	0.110116	3.74758e-07	1.28524e-05	PSMA5	proteasome (prosome, macropain) subunit, alpha type, 5 [Source:HGNC Symbol;Acc:9534]
ENSTGUG00000001213	ENSTGUT00000001266	370.137	0.321152	0.106893	0.00266071	0.0111479	PPT1	palmitoyl-protein thioesterase 1 [Source:HGNC Symbol;Acc:9325]
ENSTGUG00000001214	ENSTGUT00000001264	131.713	-0.990862	0.283985	NA	NA	SMAD5	SMAD family member 5 [Source:HGNC Symbol;Acc:6771]
ENSTGUG00000001215	ENSTGUT00000001270	199.722	0.382283	0.137378	0.0053908	0.0199881	PTPRC	protein tyrosine phosphatase, receptor type, C [Source:HGNC Symbol;Acc:9666]
ENSTGUG00000001216	ENSTGUT00000001274	12134.6	-0.0117619	0.031577	0.709534	0.823303		Uncharacterized protein [Source:UniProtKB/TrEMBL;Acc:H0YSK2]
ENSTGUG00000001217	ENSTGUT00000001267	1.12249	0.032375	0.14837	0.82727	0.905296		Uncharacterized protein [Source:UniProtKB/TrEMBL;Acc:H0YSJ5]
ENSTGUG00000001218	ENSTGUT00000001273	5515.81	0.0349688	0.0345355	0.311277	0.513666	CAP1	CAP, adenylate cyclase-associated protein 1 (yeast) [Source:HGNC Symbol;Acc:20040]
ENSTGUG00000001219	ENSTGUT00000001268	7.54627	-0.384407	0.325545	0.237678	0.426699		Uncharacterized protein [Source:UniProtKB/TrEMBL;Acc:H0YSJ6]
ENSTGUG00000001220	ENSTGUT00000001269	0.606008	-0.261989	0.18734	0.161971	0.323231		Uncharacterized protein [Source:UniProtKB/TrEMBL;Acc:H0YSJ7]
ENSTGUG00000001221	ENSTGUT00000001272	1.4233	-0.465086	0.268048	0.0827256	0.190622		Uncharacterized protein [Source:UniProtKB/TrEMBL;Acc:H0YSK0]
ENSTGUG00000001222	ENSTGUT00000001282	0	NA	NA	NA	NA	LGR6	leucine-rich repeat containing G protein-coupled receptor 6 [Source:HGNC Symbol;Acc:19719]
ENSTGUG00000001223	ENSTGUT00000001276	2900.04	0.136171	0.0829206	0.100551	0.222496	RIOK2	RIO kinase 2 [Source:HGNC Symbol;Acc:18999]
ENSTGUG00000001224	ENSTGUT00000001275	227.804	-0.352812	0.159102	0.0265877	0.0755107	PLXDC2	plexin domain containing 2 [Source:HGNC Symbol;Acc:21013]
ENSTGUG00000001225	ENSTGUT00000001288	162.309	0.358462	0.140821	0.0109114	0.0358303	MFSD2A	major facilitator superfamily domain containing 2A [Source:HGNC Symbol;Acc:25897]
ENSTGUG00000001226	ENSTGUT00000001277	1.85775	0.298238	0.288562	0.301355	0.501823		Uncharacterized protein [Source:UniProtKB/TrEMBL;Acc:H0YSK5]
ENSTGUG00000001227	ENSTGUT00000001280	0.189317	0.0792046	0.103228	0.442916	0.637104	LECT2	leukocyte cell-derived chemotaxin 2 [Source:HGNC Symbol;Acc:6550]
ENSTGUG00000001228	ENSTGUT00000001281	31.794	-0.161874	0.238654	0.497594	0.675847		Uncharacterized protein [Source:UniProtKB/TrEMBL;Acc:H0YSK9]
ENSTGUG00000001229	ENSTGUT00000001278	2.00579	0.546276	0.283362	0.0538751	0.134714		Uncharacterized protein [Source:UniProtKB/TrEMBL;Acc:H0YSK6]
ENSTGUG00000001230	ENSTGUT00000001279	0.529447	0.0988425	0.181938	0.58694	0.730664		Uncharacterized protein [Source:UniProtKB/TrEMBL;Acc:H0YSK7]
ENSTGUG00000001231	ENSTGUT00000001283	0.13069	-0.057961	0.0929413	0.53287	0.686211	C10orf112	chromosome 10 open reading frame 112 [Source:HGNC Symbol;Acc:24331]
ENSTGUG00000001232	ENSTGUT00000001285	289.141	-0.058104	0.105547	0.581974	0.727142		Uncharacterized protein [Source:UniProtKB/TrEMBL;Acc:H0YSL3]
ENSTGUG00000001233	ENSTGUT00000001286	410.577	-0.653596	0.12637	2.315e-07	9.01166e-06	AKAP2	A kinase (PRKA) anchor protein 2 (AKAP2), mRNA [Source:RefSeq mRNA;Acc:NM_001204208]
ENSTGUG00000001234	ENSTGUT00000001299	171.383	0.00598824	0.113899	0.958071	0.973896	KLHL12	kelch-like family member 12 [Source:HGNC Symbol;Acc:19360]
ENSTGUG00000001235	ENSTGUT00000001284	0.172314	-0.0664213	0.0992206	0.503221	0.675847		Uncharacterized protein [Source:UniProtKB/TrEMBL;Acc:H0YSL2]
ENSTGUG00000001236	ENSTGUT00000001289	145.361	-0.371929	0.172796	0.0313646	0.0866152		Uncharacterized protein [Source:UniProtKB/TrEMBL;Acc:H0YSL7]
ENSTGUG00000001237	ENSTGUT00000001287	0	NA	NA	NA	NA		Uncharacterized protein [Source:UniProtKB/TrEMBL;Acc:H0YSL5]
ENSTGUG00000001238	ENSTGUT00000001291	11.0086	0.530597	0.307524	0.084458	0.193929	SLC46A2	solute carrier family 46, member 2 [Source:HGNC Symbol;Acc:16055]
ENSTGUG00000001239	ENSTGUT00000001292	0	NA	NA	NA	NA	SLC25A48	solute carrier family 25, member 48 [Source:HGNC Symbol;Acc:30451]
ENSTGUG00000001240	ENSTGUT00000001290	2.63036	-0.143502	0.277816	0.60548	0.743432	MYCL	v-myc avian myelocytomatosis viral oncogene lung carcinoma derived homolog [Source:HGNC Symbol;Acc:7555]
ENSTGUG00000001241	ENSTGUT00000001295	128.544	-0.574261	0.19894	0.00389433	0.0153187		Uncharacterized protein [Source:UniProtKB/TrEMBL;Acc:H0YSM3]
ENSTGUG00000001242	ENSTGUT00000001297	473.711	0.370124	0.167162	0.0268177	0.0758852	TRIT1	tRNA isopentenyltransferase 1 [Source:HGNC Symbol;Acc:20286]
ENSTGUG00000001243	ENSTGUT00000001296	190.517	0.0423666	0.148023	0.774712	0.869935	SNX30	sorting nexin family member 30 [Source:HGNC Symbol;Acc:23685]
ENSTGUG00000001244	ENSTGUT00000001293	0	NA	NA	NA	NA		Uncharacterized protein [Source:UniProtKB/TrEMBL;Acc:H0YSM1]
ENSTGUG00000001245	ENSTGUT00000001294	0	NA	NA	NA	NA	NEUROG1	neurogenin 1 [Source:HGNC Symbol;Acc:7764]
ENSTGUG00000001246	ENSTGUT00000001300	651.624	0.0605424	0.0881941	0.492418	0.673653	H2AFY	H2A histone family, member Y [Source:HGNC Symbol;Acc:4740]
ENSTGUG00000001247	ENSTGUT00000001306	43.4748	-0.0797452	0.240287	0.739984	0.847481	CACNB2	calcium channel, voltage-dependent, beta 2 subunit [Source:HGNC Symbol;Acc:1402]
ENSTGUG00000001248	ENSTGUT00000001298	1558.28	0.262413	0.0900642	0.00357264	0.0142591	INIP	SOSS complex subunit C (INIP), mRNA [Source:RefSeq mRNA;Acc:NM_001197255]
ENSTGUG00000001249	ENSTGUT00000001309	0	NA	NA	NA	NA		Uncharacterized protein [Source:UniProtKB/TrEMBL;Acc:H0YSN6]
ENSTGUG00000001250	ENSTGUT00000001301	10.7301	-0.382106	0.31345	0.222831	0.406688	KIAA1958	KIAA1958 [Source:HGNC Symbol;Acc:23427]
ENSTGUG00000001251	ENSTGUT00000001303	633.279	-0.0476963	0.0711125	0.502401	0.675847	PITX1	paired-like homeodomain 1 [Source:HGNC Symbol;Acc:9004]
ENSTGUG00000001252	ENSTGUT00000001304	2788.55	0.379653	0.085167	8.28252e-06	0.000119127		Uncharacterized protein [Source:UniProtKB/TrEMBL;Acc:H0YSN1]
ENSTGUG00000001253	ENSTGUT00000001302	0.344168	0.0153522	0.138082	0.911472	0.950257		Uncharacterized protein [Source:UniProtKB/TrEMBL;Acc:H0YSM9]
ENSTGUG00000001254	ENSTGUT00000001310	456.056	0.179029	0.0951274	0.0598372	0.146127		Uncharacterized protein [Source:UniProtKB/TrEMBL;Acc:H0YSN7]
ENSTGUG00000001255	ENSTGUT00000001305	82.3838	0.258718	0.153858	0.0926576	0.208947	PCBD2	pterin-4 alpha-carbinolamine dehydratase/dimerization cofactor of hepatocyte nuclear factor 1 alpha (TCF1) 2 [Source:HGNC Symbol;Acc:24474]
ENSTGUG00000001256	ENSTGUT00000001307	189.889	-0.192541	0.130732	0.140809	0.289996	TXNDC15	thioredoxin domain containing 15 [Source:HGNC Symbol;Acc:20652]
ENSTGUG00000001257	ENSTGUT00000001327	984.878	0.00365095	0.0652912	0.955407	0.972421	KDM5B	lysine (K)-specific demethylase 5B [Source:HGNC Symbol;Acc:18039]
ENSTGUG00000001258	ENSTGUT00000001308	159.291	-0.708726	0.212363	0.000845883	0.00436094	C5orf24	chromosome 5 open reading frame 24 [Source:HGNC Symbol;Acc:26746]
ENSTGUG00000001259	ENSTGUT00000001311	2.32862	0.100386	0.3071	0.743755	0.84976		Uncharacterized protein [Source:UniProtKB/TrEMBL;Acc:H0YSN8]
ENSTGUG00000001260	ENSTGUT00000001317	2106.56	-0.0821884	0.0615256	0.181602	0.352182		Uncharacterized protein [Source:UniProtKB/TrEMBL;Acc:H0YSP4]
ENSTGUG00000001261	ENSTGUT00000001312	0	NA	NA	NA	NA	HPCAL4	hippocalcin like 4 [Source:HGNC Symbol;Acc:18212]
ENSTGUG00000001262	ENSTGUT00000001315	58.9616	-0.186863	0.175112	0.285923	0.488277	PTBP3	polypyrimidine tract binding protein 3 [Source:HGNC Symbol;Acc:10253]
ENSTGUG00000001263	ENSTGUT00000001316	0	NA	NA	NA	NA		Uncharacterized protein [Source:UniProtKB/TrEMBL;Acc:H0YSP3]
ENSTGUG00000001264	ENSTGUT00000001313	0.150407	-0.0622702	0.0962013	0.517444	0.680197	NT5C1A	5'-nucleotidase, cytosolic IA [Source:HGNC Symbol;Acc:17819]
ENSTGUG00000001265	ENSTGUT00000001314	0.357134	0.193377	0.156519	0.21665	0.399672	HEYL	hairy/enhancer-of-split related with YRPW motif-like [Source:HGNC Symbol;Acc:4882]
ENSTGUG00000001266	ENSTGUT00000001325	422.216	0.363758	0.0959639	0.000150305	0.00110857	PABPC4	poly(A) binding protein, cytoplasmic 4 (inducible form) [Source:HGNC Symbol;Acc:8557]
ENSTGUG00000001267	ENSTGUT00000001321	1.135	-0.0220478	0.2609	0.932654	0.96158	SUSD1	sushi domain containing 1 [Source:HGNC Symbol;Acc:25413]
ENSTGUG00000001268	ENSTGUT00000001319	386.118	-0.273959	0.0870891	0.0016567	0.00754678	CAMLG	calcium modulating ligand [Source:HGNC Symbol;Acc:1471]
ENSTGUG00000001269	ENSTGUT00000001329	2013.56	-0.416007	0.064772	1.33936e-10	4.77927e-08		Uncharacterized protein [Source:UniProtKB/TrEMBL;Acc:H0YSQ5]
ENSTGUG00000001270	ENSTGUT00000001320	0	NA	NA	NA	NA		Uncharacterized protein [Source:UniProtKB/TrEMBL;Acc:H0YSP7]
ENSTGUG00000001271	ENSTGUT00000001322	0	NA	NA	NA	NA		Uncharacterized protein [Source:UniProtKB/TrEMBL;Acc:H0YSP9]
ENSTGUG00000001272	ENSTGUT00000001323	0	NA	NA	NA	NA
ENSTGUG00000001273	ENSTGUT00000001334	1.51179	0.284645	0.27218	0.295654	0.49669		Uncharacterized protein [Source:UniProtKB/TrEMBL;Acc:H0YSR0]
ENSTGUG00000001274	ENSTGUT00000001324	80.0428	-0.972417	0.219219	9.17207e-06	0.000128589	UGCG	UDP-glucose ceramide glucosyltransferase [Source:HGNC Symbol;Acc:12524]
ENSTGUG00000001275	ENSTGUT00000001326	5821.75	0.125872	0.0540213	0.0198037	0.0590524	GNG10	guanine nucleotide binding protein (G protein), gamma 10 [Source:HGNC Symbol;Acc:4402]
ENSTGUG00000001276	ENSTGUT00000001331	306.085	0.367112	0.0943297	9.95067e-05	0.000799628	PPIE	peptidylprolyl isomerase E (cyclophilin E) [Source:HGNC Symbol;Acc:9258]
ENSTGUG00000001277	ENSTGUT00000001328	189.488	-0.274423	0.106062	0.00967095	0.0323885		Uncharacterized protein [Source:UniProtKB/TrEMBL;Acc:H0YSQ4]
ENSTGUG00000001278	ENSTGUT00000001330	1112.59	-0.0433649	0.0506558	0.391959	0.601565	IPO9	importin 9 [Source:HGNC Symbol;Acc:19425]
ENSTGUG00000001279	ENSTGUT00000001337	1137.16	-0.437812	0.125037	0.000462691	0.00268773	KIAA0368	KIAA0368 [Source:HGNC Symbol;Acc:29020]
ENSTGUG00000001280	ENSTGUT00000001333	66.0966	0.0316385	0.175164	0.856664	0.923135	SAR1B	SAR1 homolog B (S. cerevisiae) [Source:HGNC Symbol;Acc:10535]
ENSTGUG00000001281	ENSTGUT00000001339	475.391	-0.0850412	0.0759143	0.262617	0.457655	LZTR1	leucine-zipper-like transcription regulator 1 [Source:HGNC Symbol;Acc:6742]
ENSTGUG00000001282	ENSTGUT00000001332	203.695	0.557728	0.135835	4.02706e-05	0.000393696		Uncharacterized protein [Source:UniProtKB/TrEMBL;Acc:H0YSQ8]
ENSTGUG00000001283	ENSTGUT00000001341	2108.25	-0.150078	0.0726625	0.0388837	0.102669		Uncharacterized protein [Source:UniProtKB/TrEMBL;Acc:H0YSR7]
ENSTGUG00000001284	ENSTGUT00000001335	130.305	-0.471351	0.133947	0.000433295	0.0025438		Uncharacterized protein [Source:UniProtKB/TrEMBL;Acc:H0YSR1]
ENSTGUG00000001285	ENSTGUT00000001342	144.643	-0.943708	0.237715	NA	NA	STAM	signal transducing adaptor molecule (SH3 domain and ITAM motif) 1 [Source:HGNC Symbol;Acc:11357]
ENSTGUG00000001286	ENSTGUT00000001336	1547.9	0.108027	0.0611933	0.0775064	0.180651	UBE2B	ubiquitin-conjugating enzyme E2B [Source:HGNC Symbol;Acc:12473]
ENSTGUG00000001287	ENSTGUT00000001340	428.846	0.0882247	0.0762289	0.247123	0.438767		Serine/threonine-protein phosphatase [Source:UniProtKB/TrEMBL;Acc:H0YSR6]
ENSTGUG00000001288	ENSTGUT00000001338	9865.34	0.111704	0.0653305	0.0872984	0.198957	SMC2	structural maintenance of chromosomes 2 [Source:HGNC Symbol;Acc:14011]
ENSTGUG00000001289	ENSTGUT00000001343	169.487	-0.0116899	0.111245	0.91631	0.95168	PTGR1	prostaglandin reductase 1 [Source:HGNC Symbol;Acc:18429]
ENSTGUG00000001290	ENSTGUT00000001347	1441.98	0.412705	0.109177	0.000156733	0.00114751	RNPEP	arginyl aminopeptidase (aminopeptidase B) [Source:HGNC Symbol;Acc:10078]
ENSTGUG00000001291	ENSTGUT00000001344	1922.2	-0.0783194	0.0499257	0.116713	0.250205	SKP1	S-phase kinase-associated protein 1 [Source:HGNC Symbol;Acc:10899]
ENSTGUG00000001292	ENSTGUT00000001345	58.48	0.346757	0.197423	0.0790171	0.183573		Uncharacterized protein [Source:UniProtKB/TrEMBL;Acc:H0YSS1]
ENSTGUG00000001293	ENSTGUT00000001370	235.417	-0.240895	0.158673	0.128967	0.271007		Uncharacterized protein [Source:UniProtKB/TrEMBL;Acc:H0YSU6]
ENSTGUG00000001294	ENSTGUT00000001346	5155.15	0.356455	0.103425	0.0005679	0.00316046	TXN	thioredoxin (TXN), mRNA [Source:RefSeq mRNA;Acc:NM_001245567]
ENSTGUG00000001295	ENSTGUT00000001349	96.2253	0.00217657	0.141752	0.987749	0.992251	TCF7	transcription factor 7 (T-cell specific, HMG-box) [Source:HGNC Symbol;Acc:11639]
ENSTGUG00000001296	ENSTGUT00000001348	1.5405	-0.0130305	0.264246	0.960671	0.975445	ST8SIA6	ST8 alpha-N-acetyl-neuraminide alpha-2,8-sialyltransferase 6 [Source:HGNC Symbol;Acc:23317]
ENSTGUG00000001297	ENSTGUT00000001350	12.4383	-0.399788	0.303837	0.188243	0.362062	SVEP1	sushi, von Willebrand factor type A, EGF and pentraxin domain containing 1 [Source:HGNC Symbol;Acc:15985]
ENSTGUG00000001298	ENSTGUT00000001356	107153	0.186495	0.066826	0.00525856	0.019585	VIM	vimentin [Source:HGNC Symbol;Acc:12692]
ENSTGUG00000001299	ENSTGUT00000001353	803.92	-0.289306	0.0739464	9.13939e-05	0.000746442	NAV1	neuron navigator 1 [Source:HGNC Symbol;Acc:15989]
ENSTGUG00000001300	ENSTGUT00000001351	6357.04	0.161241	0.0551486	0.00345829	0.013847	VDAC1	voltage-dependent anion channel 1 [Source:HGNC Symbol;Acc:12669]
ENSTGUG00000001301	ENSTGUT00000001355	0	NA	NA	NA	NA	MUSK	muscle, skeletal, receptor tyrosine kinase [Source:HGNC Symbol;Acc:7525]
ENSTGUG00000001302	ENSTGUT00000001352	118.082	-0.869645	0.200408	1.42891e-05	0.000179056		Uncharacterized protein [Source:UniProtKB/TrEMBL;Acc:H0YSS8]
ENSTGUG00000001303	ENSTGUT00000001354	440.567	-0.685697	0.129892	1.29908e-07	6.24014e-06		Uncharacterized protein [Source:UniProtKB/TrEMBL;Acc:H0YST0]
ENSTGUG00000001304	ENSTGUT00000001358	10.4343	-0.264349	0.324547	0.41535	0.624671	SYT2	synaptotagmin II [Source:HGNC Symbol;Acc:11510]
ENSTGUG00000001305	ENSTGUT00000001359	0	NA	NA	NA	NA	FSTL4	follistatin-like 4 [Source:HGNC Symbol;Acc:21389]
ENSTGUG00000001306	ENSTGUT00000001360	156.068	-0.0889799	0.116974	0.446847	0.640116	TRDMT1	tRNA aspartic acid methyltransferase 1 [Source:HGNC Symbol;Acc:2977]
ENSTGUG00000001307	ENSTGUT00000001357	2.6518	-0.177787	0.299984	0.553412	0.704013	LPAR1	lysophosphatidic acid receptor 1 [Source:HGNC Symbol;Acc:3166]
ENSTGUG00000001308	ENSTGUT00000001361	0	NA	NA	NA	NA		Guanylate cyclase [Source:UniProtKB/TrEMBL;Acc:H0YST7]
ENSTGUG00000001309	ENSTGUT00000001362	224.455	-0.245379	0.112044	0.0285228	0.0799312	PPP1R12B	protein phosphatase 1, regulatory subunit 12B [Source:HGNC Symbol;Acc:7619]
ENSTGUG00000001310	ENSTGUT00000001365	48.711	-0.582375	0.290031	NA	NA		Uncharacterized protein [Source:UniProtKB/TrEMBL;Acc:H0YSU1]
ENSTGUG00000001311	ENSTGUT00000001367	30.2838	-0.321473	0.250008	0.198495	0.376991	CUBN	cubilin (intrinsic factor-cobalamin receptor) [Source:HGNC Symbol;Acc:2548]
ENSTGUG00000001312	ENSTGUT00000001364	0	NA	NA	NA	NA	TMEM215	transmembrane protein 215 [Source:HGNC Symbol;Acc:33816]
ENSTGUG00000001313	ENSTGUT00000001368	3744.35	0.637902	0.114571	2.58071e-08	2.15043e-06	CSRP1	cysteine and glycine-rich protein 1 [Source:HGNC Symbol;Acc:2469]
ENSTGUG00000001314	ENSTGUT00000001366	418.953	-0.279135	0.0807789	0.000549173	0.00308719	TOPORS	topoisomerase I binding, arginine/serine-rich, E3 ubiquitin protein ligase [Source:HGNC Symbol;Acc:21653]
ENSTGUG00000001315	ENSTGUT00000001372	90.9832	-1.02462	0.17326	3.34372e-09	5.09944e-07	FNIP1	folliculin interacting protein 1 [Source:HGNC Symbol;Acc:29418]
ENSTGUG00000001316	ENSTGUT00000001371	45.0547	-0.38569	0.203091	0.0575508	0.142095	GRAMD3	GRAM domain containing 3 [Source:HGNC Symbol;Acc:24911]
ENSTGUG00000001317	ENSTGUT00000001369	226.05	0.634089	0.145329	1.2822e-05	0.000165516	PHLDA3	pleckstrin homology-like domain, family A, member 3 [Source:HGNC Symbol;Acc:8934]
ENSTGUG00000001318	ENSTGUT00000001373	1865.74	0.0123596	0.0502176	0.805589	0.890474	RSU1	Ras suppressor protein 1 [Source:HGNC Symbol;Acc:10464]
ENSTGUG00000001319	ENSTGUT00000001378	2.89416	0.719885	0.307116	0.0190773	0.0572738	TNNI1	troponin I type 1 (skeletal, slow) [Source:HGNC Symbol;Acc:11945]
ENSTGUG00000001320	ENSTGUT00000001385	55.9323	0.374396	0.253422	0.139578	0.288143	ALDH7A1	aldehyde dehydrogenase 7 family, member A1 [Source:HGNC Symbol;Acc:877]
ENSTGUG00000001321	ENSTGUT00000001376	45.3382	-0.383892	0.223128	0.0853419	0.195449		Uncharacterized protein [Source:UniProtKB/TrEMBL;Acc:H0YSV2]
ENSTGUG00000001322	ENSTGUT00000001377	3.7743	-0.249729	0.318971	0.433674	0.637104	C1QL3	complement component 1, q subcomponent-like 3 [Source:HGNC Symbol;Acc:19359]
ENSTGUG00000001323	ENSTGUT00000001374	5.57518	0.19436	0.323066	0.547432	0.698831		Uncharacterized protein [Source:UniProtKB/TrEMBL;Acc:H0YSV0]
ENSTGUG00000001324	ENSTGUT00000001375	288.097	0.829822	0.130382	1.95865e-10	6.2456e-08		NADH dehydrogenase Fe-S protein 5-like (LOC100190605), mRNA [Source:RefSeq mRNA;Acc:NM_001245520]
ENSTGUG00000001325	ENSTGUT00000001383	3.47884	0.186577	0.322112	0.562434	0.711025	ADC	arginine decarboxylase [Source:HGNC Symbol;Acc:29957]
ENSTGUG00000001326	ENSTGUT00000001398	0.620821	-0.112093	0.192287	0.559931	0.709219		Uncharacterized protein [Source:UniProtKB/TrEMBL;Acc:H0YSX4]
ENSTGUG00000001327	ENSTGUT00000001382	405.29	-0.332239	0.0943707	0.000430618	0.00253284	PTER	phosphotriesterase related [Source:HGNC Symbol;Acc:9590]
ENSTGUG00000001328	ENSTGUT00000001379	0.193761	0.0801217	0.103799	0.44018	0.637104		Uncharacterized protein [Source:UniProtKB/TrEMBL;Acc:H0YSV5]
ENSTGUG00000001329	ENSTGUT00000001380	2.33939	0.221021	0.301848	0.46403	0.648008	LAD1	ladinin 1 [Source:HGNC Symbol;Acc:6472]
ENSTGUG00000001330	ENSTGUT00000001390	0.189317	0.0792046	0.103228	0.442916	0.637104	TNNT2	troponin T type 2 (cardiac) [Source:HGNC Symbol;Acc:11949]
ENSTGUG00000001331	ENSTGUT00000001384	913.147	-0.302488	0.0861205	0.00044411	0.00259589	FAM188A	family with sequence similarity 188, member A [Source:HGNC Symbol;Acc:23578]
ENSTGUG00000001332	ENSTGUT00000001388	1025.95	0.298282	0.0743505	6.02485e-05	0.000535872	AK2	adenylate kinase 2 [Source:HGNC Symbol;Acc:362]
ENSTGUG00000001333	ENSTGUT00000001403	754.151	-0.502648	0.105784	2.01751e-06	4.23478e-05	ITGA8	integrin, alpha 8 [Source:HGNC Symbol;Acc:6144]
ENSTGUG00000001334	ENSTGUT00000001386	3.45562	-0.143005	0.311946	0.646644	0.77431		Uncharacterized protein [Source:UniProtKB/TrEMBL;Acc:H0YSW2]
ENSTGUG00000001335	ENSTGUT00000001387	35.9722	-0.824286	0.303766	0.0066565	0.0237866	FEM1C-Z	Fem1c-Z (FEM1C-Z), mRNA [Source:RefSeq mRNA;Acc:NM_001190342]
ENSTGUG00000001336	ENSTGUT00000001389	11.6073	-0.0644444	0.302064	0.831056	0.907531	CCDC112	coiled-coil domain containing 112 [Source:HGNC Symbol;Acc:28599]
ENSTGUG00000001337	ENSTGUT00000001392	387.233	0.313278	0.158444	0.048017	0.122386	RNF19B	ring finger protein 19B [Source:HGNC Symbol;Acc:26886]
ENSTGUG00000001338	ENSTGUT00000001391	61.6871	-0.15558	0.176667	0.378512	0.586453	PGGT1B	protein geranylgeranyltransferase type I, beta subunit [Source:HGNC Symbol;Acc:8895]
ENSTGUG00000001339	ENSTGUT00000001394	0.172314	-0.0664213	0.0992206	0.503221	0.675847	PKP1	plakophilin 1 (ectodermal dysplasia/skin fragility syndrome) [Source:HGNC Symbol;Acc:9023]
ENSTGUG00000001340	ENSTGUT00000001395	0.965396	-0.117747	0.243795	0.629114	0.761492	TRIM36	tripartite motif containing 36 [Source:HGNC Symbol;Acc:16280]
ENSTGUG00000001341	ENSTGUT00000001393	2.50099	-0.0921041	0.301418	0.759932	0.859397	FNDC5	fibronectin type III domain containing 5 [Source:HGNC Symbol;Acc:20240]
ENSTGUG00000001342	ENSTGUT00000001404	2318.22	0.456565	0.0961325	2.04097e-06	4.26016e-05	YARS	tyrosyl-tRNA synthetase [Source:HGNC Symbol;Acc:12840]
ENSTGUG00000001343	ENSTGUT00000001396	2.75817	0.213058	0.308144	0.4893	0.671164	IGFN1	immunoglobulin-like and fibronectin type III domain containing 1 [Source:HGNC Symbol;Acc:24607]
ENSTGUG00000001344	ENSTGUT00000001400	24.3589	-0.135773	0.255606	0.595294	0.736233	KCNN2	potassium intermediate/small conductance calcium-activated channel, subfamily N, member 2 [Source:HGNC Symbol;Acc:6291]
ENSTGUG00000001345	ENSTGUT00000001402	664.118	0.27871	0.106216	0.00869032	0.0296476	TMEM9	transmembrane protein 9 [Source:HGNC Symbol;Acc:18823]
ENSTGUG00000001346	ENSTGUT00000001399	0	NA	NA	NA	NA		Uncharacterized protein [Source:UniProtKB/TrEMBL;Acc:H0YSX5]
ENSTGUG00000001347	ENSTGUT00000001419	278.298	0.340872	0.102601	0.000892742	0.00456639	P4HA2	prolyl 4-hydroxylase, alpha polypeptide II [Source:HGNC Symbol;Acc:8547]
ENSTGUG00000001348	ENSTGUT00000001401	0	NA	NA	NA	NA		Uncharacterized protein [Source:UniProtKB/TrEMBL;Acc:H0YSX7]
ENSTGUG00000001349	ENSTGUT00000001410	9.60784	-0.0711132	0.325218	0.826912	0.905114	ELAVL2	ELAV (embryonic lethal, abnormal vision, Drosophila)-like 2 (Hu antigen B) [Source:HGNC Symbol;Acc:3313]
ENSTGUG00000001350	ENSTGUT00000001405	5.4283	0.536359	0.325133	0.0990123	0.220163		Uncharacterized protein [Source:UniProtKB/TrEMBL;Acc:H0YSY1]
ENSTGUG00000001351	ENSTGUT00000001406	0	NA	NA	NA	NA		Uncharacterized protein [Source:UniProtKB/TrEMBL;Acc:H0YSY2]
ENSTGUG00000001352	ENSTGUT00000001409	74.9222	-1.11561	0.212708	1.56455e-07	6.9994e-06	FAM171A1	family with sequence similarity 171, member A1 [Source:HGNC Symbol;Acc:23522]
ENSTGUG00000001353	ENSTGUT00000001408	11.3919	0.503596	0.301586	0.0949538	0.213253		Uncharacterized protein [Source:UniProtKB/TrEMBL;Acc:H0YSY4]
ENSTGUG00000001354	ENSTGUT00000001417	586.148	0.320273	0.0820086	9.40842e-05	0.000766326	TMEM183A	transmembrane protein 183A [Source:HGNC Symbol;Acc:20173]
ENSTGUG00000001355	ENSTGUT00000001411	53.401	0.333616	0.188628	0.0769529	0.179641	KIAA1522	KIAA1522 [Source:HGNC Symbol;Acc:29301]
ENSTGUG00000001356	ENSTGUT00000001420	856.014	-0.0728391	0.0804648	0.365344	0.571785	NMT2	N-myristoyltransferase 2 [Source:HGNC Symbol;Acc:7858]
ENSTGUG00000001357	ENSTGUT00000001412	0	NA	NA	NA	NA		Uncharacterized protein [Source:UniProtKB/TrEMBL;Acc:H0YSY8]
ENSTGUG00000001358	ENSTGUT00000001413	3.44483	-0.0846094	0.313664	0.787356	0.877266		Uncharacterized protein [Source:UniProtKB/TrEMBL;Acc:H0YSY9]
ENSTGUG00000001359	ENSTGUT00000001415	35.352	0.203944	0.217162	0.347662	0.553652		Uncharacterized protein [Source:UniProtKB/TrEMBL;Acc:H0YSZ1]
ENSTGUG00000001360	ENSTGUT00000001418	75.7676	-0.6711	0.258834	0.00952025	0.0319695	CAAP1	caspase activity and apoptosis inhibitor 1 [Source:HGNC Symbol;Acc:25834]
ENSTGUG00000001361	ENSTGUT00000001416	0.744709	0.168708	0.196361	0.390245	0.599676	SYNC	syncoilin, intermediate filament protein [Source:HGNC Symbol;Acc:28897]
ENSTGUG00000001362	ENSTGUT00000001426	3488.26	0.13869	0.0544284	0.0108307	0.0356278	RBBP4	retinoblastoma binding protein 4 [Source:HGNC Symbol;Acc:9887]
ENSTGUG00000001363	ENSTGUT00000001434	223.352	0.0492061	0.150449	0.743622	0.84976	PPFIA4	protein tyrosine phosphatase, receptor type, f polypeptide (PTPRF), interacting protein (liprin), alpha 4 [Source:HGNC Symbol;Acc:9248]
ENSTGUG00000001364	ENSTGUT00000001425	1330.37	-0.14403	0.0896785	0.108259	0.2361	PLAA	phospholipase A2-activating protein [Source:HGNC Symbol;Acc:9043]
ENSTGUG00000001365	ENSTGUT00000001423	504.463	-0.211686	0.0920599	0.02148	0.0631961	PDLIM4	PDZ and LIM domain 4 [Source:HGNC Symbol;Acc:16501]
ENSTGUG00000001366	ENSTGUT00000001421	217.705	0.256679	0.109367	0.0189276	0.0569385	RPP38	ribonuclease P/MRP 38kDa subunit [Source:HGNC Symbol;Acc:30329]
ENSTGUG00000001367	ENSTGUT00000001422	2.60384	0.0947188	0.308267	0.758644	0.858941	ACBD7	acyl-CoA binding domain containing 7 [Source:HGNC Symbol;Acc:17715]
ENSTGUG00000001368	ENSTGUT00000001424	4.00421	0.133931	0.309099	0.6648	0.788552	OLAH	oleoyl-ACP hydrolase [Source:HGNC Symbol;Acc:25625]
ENSTGUG00000001369	ENSTGUT00000001429	20.9366	-0.554746	0.310266	0.0737806	0.173424	SLC22A5	solute carrier family 22 (organic cation/carnitine transporter), member 5 [Source:HGNC Symbol;Acc:10969]
ENSTGUG00000001370	ENSTGUT00000001432	215.218	-0.402785	0.114062	0.000413553	0.00245074	CROT	carnitine O-octanoyltransferase [Source:HGNC Symbol;Acc:2366]
ENSTGUG00000001371	ENSTGUT00000001436	513.419	0.0494135	0.0696459	0.478017	0.660402	IFT74	intraflagellar transport 74 homolog (Chlamydomonas) [Source:HGNC Symbol;Acc:21424]
ENSTGUG00000001372	ENSTGUT00000001427	599.456	0.0905765	0.0813514	0.265538	0.461244	ZBTB8OS	zinc finger and BTB domain containing 8 opposite strand [Source:HGNC Symbol;Acc:24094]
ENSTGUG00000001373	ENSTGUT00000001428	81.9441	-0.270455	0.204812	0.186666	0.359676	ZBTB8A	zinc finger and BTB domain containing 8A [Source:HGNC Symbol;Acc:24172]
ENSTGUG00000001374	ENSTGUT00000001430	59.9884	0.412394	0.190769	0.0306379	0.0849215		Uncharacterized protein [Source:UniProtKB/TrEMBL;Acc:H0YT06]
ENSTGUG00000001375	ENSTGUT00000001431	239.751	0.026691	0.106348	0.801831	0.88844	IRF1	interferon regulatory factor 1 [Source:HGNC Symbol;Acc:6116]
ENSTGUG00000001376	ENSTGUT00000001433	269.777	0.174759	0.0998127	0.0799677	0.185551	BSDC1	BSD domain containing 1 [Source:HGNC Symbol;Acc:25501]
ENSTGUG00000001377	ENSTGUT00000001438	1172.77	0.048333	0.0570432	0.396826	0.606365	RAD50	RAD50 homolog (S. cerevisiae) [Source:HGNC Symbol;Acc:9816]
ENSTGUG00000001378	ENSTGUT00000001442	7.17456	0.272947	0.322513	0.397378	0.606795		Uncharacterized protein [Source:UniProtKB/TrEMBL;Acc:H0YT18]
ENSTGUG00000001379	ENSTGUT00000001443	416.245	0.109206	0.0931983	0.241292	0.431482	KPNA6	karyopherin alpha 6 (importin alpha 7) [Source:HGNC Symbol;Acc:6399]
ENSTGUG00000001380	ENSTGUT00000001435	4.31976	0.332282	0.324092	0.305236	0.506373	MYOG	myogenin (myogenic factor 4) [Source:HGNC Symbol;Acc:7612]
ENSTGUG00000001381	ENSTGUT00000001437	237.689	0.30647	0.129546	0.0179948	0.0546039	ADORA1	adenosine A1 receptor [Source:HGNC Symbol;Acc:262]
ENSTGUG00000001382	ENSTGUT00000001451	1.06784	0.0237389	0.219379	0.91383	0.951514	TEK	TEK tyrosine kinase, endothelial [Source:HGNC Symbol;Acc:11724]
ENSTGUG00000001383	ENSTGUT00000001441	0.193761	0.0801217	0.103799	0.44018	0.637104		Uncharacterized protein [Source:UniProtKB/TrEMBL;Acc:H0YT17]
ENSTGUG00000001384	ENSTGUT00000001439	0	NA	NA	NA	NA		Uncharacterized protein [Source:UniProtKB/TrEMBL;Acc:H0YT15]
ENSTGUG00000001385	ENSTGUT00000001440	0	NA	NA	NA	NA		Uncharacterized protein [Source:UniProtKB/TrEMBL;Acc:H0YT16]
ENSTGUG00000001386	ENSTGUT00000001448	250.319	-0.810764	0.214907	NA	NA	KIF3A	kinesin family member 3A [Source:HGNC Symbol;Acc:6319]
ENSTGUG00000001387	ENSTGUT00000001444	14.7178	-0.69446	0.290676	0.0168886	0.0517387		Uncharacterized protein [Source:UniProtKB/TrEMBL;Acc:H0YT20]
ENSTGUG00000001388	ENSTGUT00000001446	129.376	0.187814	0.17615	0.286325	0.488741	DENND2D	DENN/MADD domain containing 2D [Source:HGNC Symbol;Acc:26192]
ENSTGUG00000001389	ENSTGUT00000001445	311.264	0.37188	0.105079	0.000401569	0.00239662	TXLNA	taxilin alpha [Source:HGNC Symbol;Acc:30685]
ENSTGUG00000001390	ENSTGUT00000001450	5.34839	-0.123339	0.325335	0.704604	0.819375		Uncharacterized protein [Source:UniProtKB/TrEMBL;Acc:H0YT26]
ENSTGUG00000001391	ENSTGUT00000001447	0.875346	0.299938	0.229271	0.190797	0.365803	CCDC28B	coiled-coil domain containing 28B [Source:HGNC Symbol;Acc:28163]
ENSTGUG00000001392	ENSTGUT00000001452	617.442	0.143602	0.088311	0.10393	0.228588		Uncharacterized protein [Source:UniProtKB/TrEMBL;Acc:H0YT28]
ENSTGUG00000001393	ENSTGUT00000001449	38.5677	0.676995	0.206971	0.00107182	0.0052927	TMEM234	transmembrane protein 234 [Source:HGNC Symbol;Acc:28837]
ENSTGUG00000001394	ENSTGUT00000001461	309.092	-0.79656	0.160158	6.57288e-07	1.91277e-05	2013-09-08	septin 8 [Source:HGNC Symbol;Acc:16511]
ENSTGUG00000001395	ENSTGUT00000001466	1889.58	0.495345	0.110274	7.05716e-06	0.000105978	EIF3I	eukaryotic translation initiation factor 3, subunit I (EIF3I), mRNA [Source:RefSeq mRNA;Acc:NM_001164351]
ENSTGUG00000001396	ENSTGUT00000001453	1140.13	0.0194912	0.0593829	0.742739	0.848924	DBF4	DBF4 homolog (S. cerevisiae) [Source:HGNC Symbol;Acc:17364]
ENSTGUG00000001397	ENSTGUT00000001455	0	NA	NA	NA	NA		Uncharacterized protein [Source:UniProtKB/TrEMBL;Acc:H0YT31]
ENSTGUG00000001398	ENSTGUT00000001454	175.918	-0.370823	0.141116	0.00859417	0.0293663		Uncharacterized protein [Source:UniProtKB/TrEMBL;Acc:H0YT30]
ENSTGUG00000001399	ENSTGUT00000001467	35.9647	-0.943101	0.26261	0.000329079	0.00204898	ADAM22	ADAM metallopeptidase domain 22 [Source:HGNC Symbol;Acc:201]
ENSTGUG00000001400	ENSTGUT00000001456	715.385	0.419314	0.0844608	6.88443e-07	1.98417e-05	DRAM2	DNA-damage regulated autophagy modulator 2 [Source:HGNC Symbol;Acc:28769]
ENSTGUG00000001401	ENSTGUT00000001458	142.155	-1.02736	0.234741	NA	NA	C9orf72	chromosome 9 open reading frame 72 [Source:HGNC Symbol;Acc:28337]
ENSTGUG00000001402	ENSTGUT00000001457	118.767	-0.229395	0.143654	0.110297	0.239435	LRIF1	ligand dependent nuclear receptor interacting factor 1 [Source:HGNC Symbol;Acc:30299]
ENSTGUG00000001403	ENSTGUT00000001465	406.977	-0.096879	0.107738	0.368543	0.57541		Uncharacterized protein [Source:UniProtKB/TrEMBL;Acc:H0YT41]
ENSTGUG00000001404	ENSTGUT00000001459	0	NA	NA	NA	NA	LINGO2	leucine rich repeat and Ig domain containing 2 [Source:HGNC Symbol;Acc:21207]
ENSTGUG00000001405	ENSTGUT00000001460	0.189317	0.0792046	0.103228	0.442916	0.637104		Uncharacterized protein [Source:UniProtKB/TrEMBL;Acc:H0YT36]
ENSTGUG00000001406	ENSTGUT00000001462	0	NA	NA	NA	NA		Uncharacterized protein [Source:UniProtKB/TrEMBL;Acc:H0YT38]
ENSTGUG00000001407	ENSTGUT00000001463	4.77816	0.317467	0.309552	0.305095	0.506333	SHROOM1	shroom family member 1 [Source:HGNC Symbol;Acc:24084]
ENSTGUG00000001408	ENSTGUT00000001470	2.9091	-0.324218	0.301726	0.282578	0.483778	CORO2A	coronin, actin binding protein, 2A [Source:HGNC Symbol;Acc:2255]
ENSTGUG00000001409	ENSTGUT00000001464	4.69846	0.144626	0.325377	0.656691	0.782028		Uncharacterized protein [Source:UniProtKB/TrEMBL;Acc:H0YT40]
ENSTGUG00000001410	ENSTGUT00000001471	993.027	0.10592	0.0635124	0.0953725	0.213878	SLU7	SLU7 splicing factor homolog (S. cerevisiae) [Source:HGNC Symbol;Acc:16939]
ENSTGUG00000001411	ENSTGUT00000001468	819.284	0.358467	0.101761	0.000427297	0.00251429	UBE2T	ubiquitin-conjugating enzyme E2T (putative) [Source:HGNC Symbol;Acc:25009]
ENSTGUG00000001412	ENSTGUT00000001472	8.18092	-0.0101395	0.318954	0.97464	0.983036		Uncharacterized protein [Source:UniProtKB/TrEMBL;Acc:H0YT48]
ENSTGUG00000001413	ENSTGUT00000001477	2862.76	0.0859174	0.0405812	0.0342452	0.0928255	SRI	sorcin-like (LOC100190353), mRNA [Source:RefSeq mRNA;Acc:NM_001245530]
ENSTGUG00000001414	ENSTGUT00000001469	0.281097	-0.154411	0.149035	0.300167	0.500177		Uncharacterized protein [Source:UniProtKB/TrEMBL;Acc:H0YT45]
ENSTGUG00000001415	ENSTGUT00000001476	1913.28	0.286217	0.0946743	0.00250141	0.0105542	ADIPOR1	adiponectin receptor 1 [Source:HGNC Symbol;Acc:24040]
ENSTGUG00000001416	ENSTGUT00000001475	185.548	-0.389074	0.136884	0.00447791	0.0171638	TBC1D2	TBC1 domain family, member 2 [Source:HGNC Symbol;Acc:18026]
ENSTGUG00000001417	ENSTGUT00000001473	244.114	0.34001	0.109526	0.00190677	0.00847219		Uncharacterized protein [Source:UniProtKB/TrEMBL;Acc:H0YT49]
ENSTGUG00000001418	ENSTGUT00000001474	1.48354	0.337651	0.246625	0.170972	0.337017		Uncharacterized protein [Source:UniProtKB/TrEMBL;Acc:H0YT50]
ENSTGUG00000001419	ENSTGUT00000001483	0.322721	-0.159721	0.151233	0.290909	0.493419		Uncharacterized protein [Source:UniProtKB/TrEMBL;Acc:H0YT59]
ENSTGUG00000001420	ENSTGUT00000001486	501.938	-0.131846	0.0696136	0.058229	0.143172	HDAC1	histone deacetylase 1 [Source:HGNC Symbol;Acc:4852]
ENSTGUG00000001421	ENSTGUT00000001496	1637.17	-0.359097	0.111361	0.00126143	0.00602262	IKBKAP	inhibitor of kappa light polypeptide gene enhancer in B-cells, kinase complex-associated protein [Source:HGNC Symbol;Acc:5959]
ENSTGUG00000001422	ENSTGUT00000001481	2036.49	0.407705	0.110444	0.000222931	0.00151111	TIMM17A	translocase of inner mitochondrial membrane 17 A-like (LOC100190449), nuclear gene encoding mitochondrial protein, mRNA [Source:RefSeq mRNA;Acc:NM_001245788]
ENSTGUG00000001423	ENSTGUT00000001478	0.529041	0.0685985	0.148025	0.64306	0.771682		Uncharacterized protein [Source:UniProtKB/TrEMBL;Acc:H0YT54]
ENSTGUG00000001424	ENSTGUT00000001479	0.667348	-0.241999	0.18012	0.179095	0.34872	ZNF804B	zinc finger protein 804B [Source:HGNC Symbol;Acc:21958]
ENSTGUG00000001425	ENSTGUT00000001482	25.3377	0.205603	0.24258	0.396679	0.606327		Uncharacterized protein [Source:UniProtKB/TrEMBL;Acc:H0YT58]
ENSTGUG00000001426	ENSTGUT00000001493	7.07027	0.210597	0.325168	0.517208	0.680197	KIAA1324	KIAA1324 [Source:HGNC Symbol;Acc:29618]
ENSTGUG00000001427	ENSTGUT00000001484	1.9742	-0.202756	0.29552	0.49265	0.673908	STEAP2	STEAP family member 2, metalloreductase [Source:HGNC Symbol;Acc:17885]
ENSTGUG00000001428	ENSTGUT00000001495	0.150407	-0.0622702	0.0962013	0.517444	0.680197	GABRB2	gamma-aminobutyric acid (GABA) A receptor, beta 2 [Source:HGNC Symbol;Acc:4082]
ENSTGUG00000001429	ENSTGUT00000001485	0.869119	0.293065	0.229667	0.20194	0.381938		Uncharacterized protein [Source:UniProtKB/TrEMBL;Acc:H0YT61]
ENSTGUG00000001430	ENSTGUT00000001487	165.601	0.109513	0.11325	0.333543	0.539305	GTPBP10	GTP-binding protein 10 (putative) [Source:HGNC Symbol;Acc:25106]
ENSTGUG00000001431	ENSTGUT00000001490	480.046	0.466141	0.089889	2.15159e-07	8.66454e-06	TMEM39B	transmembrane protein 39B [Source:HGNC Symbol;Acc:25510]
ENSTGUG00000001432	ENSTGUT00000001488	86.6939	-0.868505	0.253189	0.000603009	0.00330925	CLDN12	claudin 12 [Source:HGNC Symbol;Acc:2034]
ENSTGUG00000001433	ENSTGUT00000001489	333.524	-0.355969	0.0881124	5.34637e-05	0.000487978		Uncharacterized protein [Source:UniProtKB/TrEMBL;Acc:H0YT65]
ENSTGUG00000001434	ENSTGUT00000001497	393.779	-0.816014	0.197498	NA	NA	CDK14	cyclin-dependent kinase 14 [Source:HGNC Symbol;Acc:8883]
ENSTGUG00000001436	ENSTGUT00000001492	0	NA	NA	NA	NA	HTR1D	5-hydroxytryptamine (serotonin) receptor 1D, G protein-coupled [Source:HGNC Symbol;Acc:5289]
ENSTGUG00000001437	ENSTGUT00000001499	3599.45	0.380158	0.0901575	2.48009e-05	0.000272102	SARS	seryl-tRNA synthetase [Source:HGNC Symbol;Acc:10537]
ENSTGUG00000001438	ENSTGUT00000001494	252.306	-0.698824	0.183322	0.000137841	0.00103395	LUZP1	leucine zipper protein 1 [Source:HGNC Symbol;Acc:14985]
ENSTGUG00000001439	ENSTGUT00000001500	2602.42	0.0187092	0.0462108	0.685575	0.8044	KDM1A	lysine (K)-specific demethylase 1A [Source:HGNC Symbol;Acc:29079]
ENSTGUG00000001440	ENSTGUT00000001513	0	NA	NA	NA	NA		Uncharacterized protein [Source:UniProtKB/TrEMBL;Acc:H0YT88]
ENSTGUG00000001441	ENSTGUT00000001501	669.851	0.362049	0.0733607	8.00746e-07	2.22237e-05	APTX	aprataxin [Source:HGNC Symbol;Acc:15984]
ENSTGUG00000001442	ENSTGUT00000001498	1279.08	-0.234304	0.0998478	0.0189452	0.0569799	FZD1	frizzled family receptor 1 [Source:HGNC Symbol;Acc:4038]
ENSTGUG00000001443	ENSTGUT00000001503	654.31	0.102137	0.0845336	0.226953	0.412285	AKAP9	A kinase (PRKA) anchor protein (yotiao) 9 [Source:HGNC Symbol;Acc:379]
ENSTGUG00000001444	ENSTGUT00000001508	36.2178	-0.468363	0.226775	0.0388928	0.102675	CELSR2	cadherin, EGF LAG seven-pass G-type receptor 2 [Source:HGNC Symbol;Acc:3231]
ENSTGUG00000001445	ENSTGUT00000001502	266.866	-0.36485	0.0922467	7.64833e-05	0.000650542	ZMPSTE24	zinc metallopeptidase STE24 [Source:HGNC Symbol;Acc:12877]
ENSTGUG00000001446	ENSTGUT00000001514	2959.66	0.220098	0.0685454	0.00132284	0.00625606	DNAJA1	DnaJ (Hsp40) homolog, subfamily A, member 1 [Source:HGNC Symbol;Acc:5229]
ENSTGUG00000001447	ENSTGUT00000001504	723.936	-0.187812	0.0778851	0.0158915	0.0491468	RLF	rearranged L-myc fusion [Source:HGNC Symbol;Acc:10025]
ENSTGUG00000001448	ENSTGUT00000001505	91.2024	0.425459	0.147466	0.0039124	0.0153765	MYCBP	MYC binding protein [Source:HGNC Symbol;Acc:7554]
ENSTGUG00000001449	ENSTGUT00000001509	73.4258	-0.422426	0.249694	0.0906892	0.205249	RRAGC	Ras-related GTP binding C [Source:HGNC Symbol;Acc:19902]
ENSTGUG00000001450	ENSTGUT00000001507	0	NA	NA	NA	NA		Uncharacterized protein [Source:UniProtKB/TrEMBL;Acc:H0YT82]
ENSTGUG00000001451	ENSTGUT00000001515	4604.65	-0.0452388	0.061389	0.461171	0.645037	CYP51A1	cytochrome P450, family 51, subfamily A, polypeptide 1 [Source:HGNC Symbol;Acc:2649]
ENSTGUG00000001452	ENSTGUT00000001510	695.314	0.477505	0.11442	3.00258e-05	0.000313005	PPIL1	peptidylprolyl isomerase (cyclophilin)-like 1 [Source:HGNC Symbol;Acc:9260]
ENSTGUG00000001453	ENSTGUT00000001520	3299.11	0.415845	0.0856472	1.20189e-06	2.98464e-05	UTP11L	UTP11-like, U3 small nucleolar ribonucleoprotein, (yeast) [Source:HGNC Symbol;Acc:24329]
ENSTGUG00000001454	ENSTGUT00000001511	4.15178	0.683164	0.324019	0.0349957	0.0944498		Uncharacterized protein [Source:UniProtKB/TrEMBL;Acc:H0YT86]
ENSTGUG00000001455	ENSTGUT00000001512	0.89956	0.112405	0.220787	0.610673	0.747293	FAM212B	family with sequence similarity 212, member B [Source:HGNC Symbol;Acc:28045]
ENSTGUG00000001456	ENSTGUT00000001516	829.221	-0.0696738	0.0589763	0.23745	0.42656	RAP1A	RAP1A, member of RAS oncogene family (RAP1A), mRNA [Source:RefSeq mRNA;Acc:NM_001127378]
ENSTGUG00000001457	ENSTGUT00000001517	0	NA	NA	NA	NA	GABRA1	gamma-aminobutyric acid (GABA) A receptor, alpha 1 [Source:HGNC Symbol;Acc:4075]
ENSTGUG00000001458	ENSTGUT00000001519	1445.4	-0.300102	0.0738915	4.87813e-05	0.000456358	SMU1	smu-1 suppressor of mec-8 and unc-52 homolog (C. elegans) [Source:HGNC Symbol;Acc:18247]
ENSTGUG00000001459	ENSTGUT00000001527	298.566	-0.580519	0.158595	0.000251836	0.00167003	KRIT1	KRIT1, ankyrin repeat containing [Source:HGNC Symbol;Acc:1573]
ENSTGUG00000001460	ENSTGUT00000001518	0	NA	NA	NA	NA		Uncharacterized protein [Source:UniProtKB/TrEMBL;Acc:H0YT93]
ENSTGUG00000001461	ENSTGUT00000001526	0	NA	NA	NA	NA		Uncharacterized protein [Source:UniProtKB/TrEMBL;Acc:H0YTA0]
ENSTGUG00000001462	ENSTGUT00000001521	3689.76	0.568458	0.124842	5.27762e-06	8.6538e-05	ATP5F1	ATP synthase, H+ transporting, mitochondrial Fo complex, subunit B1 [Source:HGNC Symbol;Acc:840]
ENSTGUG00000001463	ENSTGUT00000001523	277.224	-0.447298	0.134518	0.00088357	0.0045272	B4GALT1	UDP-Gal:betaGlcNAc beta 1,4- galactosyltransferase, polypeptide 1 [Source:HGNC Symbol;Acc:924]
ENSTGUG00000001464	ENSTGUT00000001522	4735.42	0.0499764	0.0422475	0.236832	0.425893	FHL3	four and a half LIM domains 3 [Source:HGNC Symbol;Acc:3704]
ENSTGUG00000001465	ENSTGUT00000001530	668.45	0.337686	0.102941	0.00103665	0.00515641	WDR77	WD repeat domain 77 [Source:HGNC Symbol;Acc:29652]
ENSTGUG00000001466	ENSTGUT00000001538	1659.09	0.329392	0.0799003	3.74713e-05	0.000372402	SF3A3	splicing factor 3a, subunit 3, 60kDa [Source:HGNC Symbol;Acc:10767]
ENSTGUG00000001467	ENSTGUT00000001524	0	NA	NA	NA	NA	SPINK4	serine peptidase inhibitor, Kazal type 4 [Source:HGNC Symbol;Acc:16646]
ENSTGUG00000001469	ENSTGUT00000001528	2178.22	0.356074	0.094163	0.000155907	0.00114258	XPA	xeroderma pigmentosum, complementation group A [Source:HGNC Symbol;Acc:12814]
ENSTGUG00000001470	ENSTGUT00000001529	779.081	-0.197463	0.0829485	0.0172867	0.0527791	CCNG1	cyclin G1 [Source:HGNC Symbol;Acc:1592]
ENSTGUG00000001471	ENSTGUT00000001531	458.007	-1.23572	0.226842	NA	NA	ANKIB1	ankyrin repeat and IBR domain containing 1 [Source:HGNC Symbol;Acc:22215]
ENSTGUG00000001472	ENSTGUT00000001539	483.289	-0.566924	0.124241	5.04022e-06	8.3661e-05	NCBP1	nuclear cap binding protein subunit 1, 80kDa [Source:HGNC Symbol;Acc:7658]
ENSTGUG00000001473	ENSTGUT00000001532	411.286	0.282338	0.103552	0.00640011	0.0229745	NUDCD2	NudC domain containing 2 (NUDCD2), mRNA [Source:RefSeq mRNA;Acc:NM_001245424]
ENSTGUG00000001474	ENSTGUT00000001533	0.13069	-0.057961	0.0929413	0.53287	0.686211	C6orf132	chromosome 6 open reading frame 132 [Source:HGNC Symbol;Acc:21288]
ENSTGUG00000001475	ENSTGUT00000001535	89.0962	0.400776	0.18666	0.0317857	0.087595	GATAD1	GATA zinc finger domain containing 1 [Source:HGNC Symbol;Acc:29941]
ENSTGUG00000001476	ENSTGUT00000001537	1111.03	-0.380029	0.0800068	2.03465e-06	4.25883e-05	HMMR	hyaluronan-mediated motility receptor (RHAMM) [Source:HGNC Symbol;Acc:5012]
ENSTGUG00000001477	ENSTGUT00000001536	0.193761	0.0801217	0.103799	0.44018	0.637104	GUCA1A	guanylate cyclase activator 1A (retina) [Source:HGNC Symbol;Acc:4678]
ENSTGUG00000001478	ENSTGUT00000001545	248.192	-0.0335147	0.105904	0.751652	0.85451	PEX1	peroxisomal biogenesis factor 1 [Source:HGNC Symbol;Acc:8850]
ENSTGUG00000001479	ENSTGUT00000001541	864.724	0.0253253	0.0619785	0.682823	0.802499	MAT2B	methionine adenosyltransferase II, beta [Source:HGNC Symbol;Acc:6905]
ENSTGUG00000001480	ENSTGUT00000001540	0.281097	-0.154411	0.149035	0.300167	0.500177	GUCA1B	guanylate cyclase activator 1B (retina) [Source:HGNC Symbol;Acc:4679]
ENSTGUG00000001481	ENSTGUT00000001558	448.262	0.41577	0.12374	0.000779343	0.00407253		Uncharacterized protein [Source:UniProtKB/TrEMBL;Acc:H0YTD1]
ENSTGUG00000001482	ENSTGUT00000001543	95.8435	-0.932427	0.201177	3.57191e-06	6.45744e-05	TSTD2	thiosulfate sulfurtransferase (rhodanese)-like domain containing 2 [Source:HGNC Symbol;Acc:30087]
ENSTGUG00000001483	ENSTGUT00000001542	0.664582	0.0328726	0.208865	0.87494	0.933987		Uncharacterized protein [Source:UniProtKB/TrEMBL;Acc:H0YTB6]
ENSTGUG00000001484	ENSTGUT00000001544	21.8486	-0.132365	0.297959	0.65687	0.782118		Uncharacterized protein [Source:UniProtKB/TrEMBL;Acc:H0YTB8]
ENSTGUG00000001485	ENSTGUT00000001547	8.86038	-0.157481	0.311659	0.61335	0.749045	IRF6	interferon regulatory factor 6 [Source:HGNC Symbol;Acc:6121]
ENSTGUG00000001486	ENSTGUT00000001549	276.039	-0.0164664	0.103293	0.873342	0.933246	TMOD1	tropomodulin 1 [Source:HGNC Symbol;Acc:11871]
ENSTGUG00000001487	ENSTGUT00000001546	0	NA	NA	NA	NA		Uncharacterized protein [Source:UniProtKB/TrEMBL;Acc:H0YTC0]
ENSTGUG00000001488	ENSTGUT00000001553	599.155	0.181241	0.069865	0.00948221	0.0318704	WWC1	WW and C2 domain containing 1 [Source:HGNC Symbol;Acc:29435]
ENSTGUG00000001489	ENSTGUT00000001548	172.136	0.377729	0.117571	0.00131461	0.00622498	RBM48	RNA binding motif protein 48 [Source:HGNC Symbol;Acc:21785]
ENSTGUG00000001490	ENSTGUT00000001550	160.642	0.489387	0.175296	0.00524203	0.019538
ENSTGUG00000001491	ENSTGUT00000001551	108.459	0.450557	0.181638	0.013119	0.0418416	EFCAB1	EF-hand calcium binding domain 1 [Source:HGNC Symbol;Acc:25678]
ENSTGUG00000001492	ENSTGUT00000001555	1746.68	0.0368639	0.0697365	0.597072	0.737088	TDRD7	tudor domain containing 7 [Source:HGNC Symbol;Acc:30831]
ENSTGUG00000001493	ENSTGUT00000001554	1.38116	0.205241	0.26494	0.438535	0.637104	TRAF3IP3	TRAF3 interacting protein 3 [Source:HGNC Symbol;Acc:30766]
ENSTGUG00000001494	ENSTGUT00000001552	346.848	-0.303786	0.101027	0.00263853	0.0110642		uncharacterized protein LOC100190354 [Source:RefSeq peptide;Acc:NP_001232462]
ENSTGUG00000001495	ENSTGUT00000001557	111.874	-0.101872	0.198159	0.607187	0.744856	CDK6	cyclin-dependent kinase 6 [Source:HGNC Symbol;Acc:1777]
ENSTGUG00000001496	ENSTGUT00000001560	3.10222	0.622383	0.304565	0.0410013	0.107409	HSD11B1	hydroxysteroid (11-beta) dehydrogenase 1 [Source:HGNC Symbol;Acc:5208]
ENSTGUG00000001497	ENSTGUT00000001562	90.95	-0.496722	0.22734	0.0288939	0.0808653	DGKQ	diacylglycerol kinase, theta 110kDa [Source:HGNC Symbol;Acc:2856]
ENSTGUG00000001498	ENSTGUT00000001559	1.42144	0.257136	0.228351	0.260143	0.454242		Uncharacterized protein [Source:UniProtKB/TrEMBL;Acc:H0YTD2]
ENSTGUG00000001499	ENSTGUT00000001565	2447.34	0.361211	0.0854655	2.37461e-05	0.000263032	RARS	arginyl-tRNA synthetase [Source:HGNC Symbol;Acc:9870]
ENSTGUG00000001500	ENSTGUT00000001564	66.1367	-0.79801	0.174884	5.04076e-06	8.3661e-05	MTF1	metal-regulatory transcription factor 1 [Source:HGNC Symbol;Acc:7428]
ENSTGUG00000001501	ENSTGUT00000001571	388.122	-0.220698	0.114011	0.0528978	0.132607	CCDC132	coiled-coil domain containing 132 [Source:HGNC Symbol;Acc:25956]
ENSTGUG00000001502	ENSTGUT00000001561	1085.95	-0.0364075	0.061182	0.551798	0.702497	PCDH18	protocadherin 18 [Source:HGNC Symbol;Acc:14268]
ENSTGUG00000001503	ENSTGUT00000001563	877.958	0.542639	0.0976789	2.77077e-08	2.19712e-06	LAMB3	laminin, beta 3 [Source:HGNC Symbol;Acc:6490]
ENSTGUG00000001504	ENSTGUT00000001570	46.387	-0.868353	0.255864	0.000689293	0.00368812	SLC7A11	solute carrier family 7 (anionic amino acid transporter light chain, xc- system), member 11 [Source:HGNC Symbol;Acc:11059]
ENSTGUG00000001505	ENSTGUT00000001573	808.819	-0.000239545	0.0635348	0.996992	0.997791	ACO1	aconitase 1, soluble [Source:HGNC Symbol;Acc:117]
ENSTGUG00000001506	ENSTGUT00000001568	6.16351	0.136479	0.323775	0.673372	0.794694	CAMK1G	calcium/calmodulin-dependent protein kinase IG [Source:HGNC Symbol;Acc:14585]
ENSTGUG00000001507	ENSTGUT00000001566	539.083	0.473747	0.112447	2.51917e-05	0.000274801	YRDC	yrdC domain containing (E. coli) [Source:HGNC Symbol;Acc:28905]
ENSTGUG00000001508	ENSTGUT00000001567	0.383078	0.19618	0.157569	0.213114	0.396369		Uncharacterized protein [Source:UniProtKB/TrEMBL;Acc:H0YTE0]
ENSTGUG00000001509	ENSTGUT00000001588	3.98989	0.346015	0.322128	0.282754	0.484024	EPHA10	EPH receptor A10 [Source:HGNC Symbol;Acc:19987]
ENSTGUG00000001510	ENSTGUT00000001569	35.0467	-0.993903	0.285484	0.000498664	0.00285138	PANK3	pantothenate kinase 3 [Source:HGNC Symbol;Acc:19365]
ENSTGUG00000001511	ENSTGUT00000001592	0.852115	0.106889	0.221312	0.62911	0.761492	PLXNA2	plexin A2 [Source:HGNC Symbol;Acc:9100]
ENSTGUG00000001512	ENSTGUT00000001584	2391.13	-0.320876	0.0822208	9.5159e-05	0.000772268	SLIT3	slit homolog 3 (Drosophila) [Source:HGNC Symbol;Acc:11087]
ENSTGUG00000001513	ENSTGUT00000001577	146.919	-0.288899	0.124253	0.0200669	0.0596593		Uncharacterized protein [Source:UniProtKB/TrEMBL;Acc:H0YTF0]
ENSTGUG00000001514	ENSTGUT00000001572	0.193761	0.0801217	0.103799	0.44018	0.637104		Uncharacterized protein [Source:UniProtKB/TrEMBL;Acc:H0YTE5]
ENSTGUG00000001515	ENSTGUT00000001574	0	NA	NA	NA	NA	TFPI2	tissue factor pathway inhibitor 2 [Source:HGNC Symbol;Acc:11761]
ENSTGUG00000001516	ENSTGUT00000001581	202.649	-0.0741039	0.135174	0.583546	0.728679	DDX58	DEAD (Asp-Glu-Ala-Asp) box polypeptide 58 [Source:HGNC Symbol;Acc:19102]
ENSTGUG00000001517	ENSTGUT00000001575	0.383078	0.19618	0.157569	0.213114	0.396369	GNGT1	guanine nucleotide binding protein (G protein), gamma transducing activity polypeptide 1 [Source:HGNC Symbol;Acc:4411]
ENSTGUG00000001518	ENSTGUT00000001576	0.971624	-0.0954623	0.231396	0.679936	0.800047		Uncharacterized protein [Source:UniProtKB/TrEMBL;Acc:H0YTE9]
ENSTGUG00000001519	ENSTGUT00000001578	251.802	-0.0325163	0.0931495	0.727032	0.837641	BET1	Bet1 golgi vesicular membrane trafficking protein [Source:HGNC Symbol;Acc:14562]
ENSTGUG00000001520	ENSTGUT00000001580	140.226	-0.0262391	0.127832	0.837368	0.912236	PAQR3	progestin and adipoQ receptor family member III [Source:HGNC Symbol;Acc:30130]
ENSTGUG00000001521	ENSTGUT00000001579	594.886	-0.466832	0.101423	4.16809e-06	7.29756e-05		Uncharacterized protein [Source:UniProtKB/TrEMBL;Acc:H0YTF2]
ENSTGUG00000001522	ENSTGUT00000001615	74912	0.019679	0.0413983	0.634531	0.765493	COL1A2	collagen, type I, alpha 2 [Source:HGNC Symbol;Acc:2198]
ENSTGUG00000001523	ENSTGUT00000001587	795.139	-0.245731	0.0601213	4.36506e-05	0.000419623		Uncharacterized protein [Source:UniProtKB/TrEMBL;Acc:H0YTG0]
ENSTGUG00000001524	ENSTGUT00000001582	41.3963	0.0179717	0.229961	0.937708	0.963844		Uncharacterized protein [Source:UniProtKB/TrEMBL;Acc:H0YTF5]
ENSTGUG00000001525	ENSTGUT00000001583	289.18	0.286792	0.142516	0.0441829	0.114128		Uncharacterized protein [Source:UniProtKB/TrEMBL;Acc:H0YTF6]
ENSTGUG00000001526	ENSTGUT00000001586	447.132	0.104743	0.0812911	0.197572	0.37562		Uncharacterized protein [Source:UniProtKB/TrEMBL;Acc:H0YTF9]
ENSTGUG00000001527	ENSTGUT00000001585	880.727	0.103589	0.0700731	0.139326	0.287836		Uncharacterized protein [Source:UniProtKB/TrEMBL;Acc:H0YTF8]
ENSTGUG00000001528	ENSTGUT00000001626	0	NA	NA	NA	NA		Uncharacterized protein [Source:UniProtKB/TrEMBL;Acc:H0YTJ9]
ENSTGUG00000001529	ENSTGUT00000001596	326.867	0.0133902	0.11278	0.90549	0.949457	MCCC2	methylcrotonoyl-CoA carboxylase 2 (beta) [Source:HGNC Symbol;Acc:6937]
ENSTGUG00000001530	ENSTGUT00000001589	0.320007	0.0194877	0.137092	0.886961	0.938299	PRDM8	PR domain containing 8 [Source:HGNC Symbol;Acc:13993]
ENSTGUG00000001531	ENSTGUT00000001591	762.363	0.372033	0.100676	0.000219582	0.00149721	CDCA8	cell division cycle associated 8 [Source:HGNC Symbol;Acc:14629]
ENSTGUG00000001532	ENSTGUT00000001590	0	NA	NA	NA	NA	FGF5	fibroblast growth factor 5 [Source:HGNC Symbol;Acc:3683]
ENSTGUG00000001533	ENSTGUT00000001599	48.9456	-0.0564415	0.200107	0.7779	0.872112		Uncharacterized protein [Source:UniProtKB/TrEMBL;Acc:H0YTH2]
ENSTGUG00000001534	ENSTGUT00000001593	104.613	0.453565	0.167578	0.00679795	0.0241912	C1orf109	chromosome 1 open reading frame 109 [Source:HGNC Symbol;Acc:26039]
ENSTGUG00000001535	ENSTGUT00000001595	86.3132	0.49994	0.160171	0.00180059	0.00808187	CD34	CD34 molecule [Source:HGNC Symbol;Acc:1662]
ENSTGUG00000001536	ENSTGUT00000001602	0.324452	0.0203036	0.137321	0.882457	0.937778	RSPO1	R-spondin 1 [Source:HGNC Symbol;Acc:21679]
ENSTGUG00000001537	ENSTGUT00000001597	8.6767	0.0867338	0.315877	0.783638	0.875336		Uncharacterized protein [Source:UniProtKB/TrEMBL;Acc:H0YTH0]
ENSTGUG00000001538	ENSTGUT00000001598	25.2823	-0.819223	0.279911	0.00342546	0.0137266		Uncharacterized protein [Source:UniProtKB/TrEMBL;Acc:H0YTH1]
ENSTGUG00000001539	ENSTGUT00000001611	270.348	-0.360988	0.14218	0.0111184	0.036462		Uncharacterized protein [Source:UniProtKB/TrEMBL;Acc:H0YTI4]
ENSTGUG00000001540	ENSTGUT00000001603	22.462	-0.525503	0.318685	0.0991527	0.220377	BDP1	B double prime 1, subunit of RNA polymerase III transcription initiation factor IIIB [Source:HGNC Symbol;Acc:13652]
ENSTGUG00000001541	ENSTGUT00000001600	5.96381	-0.132301	0.325461	0.684373	0.803879		Uncharacterized protein [Source:UniProtKB/TrEMBL;Acc:H0YTH3]
ENSTGUG00000001542	ENSTGUT00000001601	0.550895	0.314845	0.194433	0.105384	0.231074		Uncharacterized protein [Source:UniProtKB/TrEMBL;Acc:H0YTH4]
ENSTGUG00000001543	ENSTGUT00000001605	51.9009	-0.192485	0.189473	0.309677	0.511758		Uncharacterized protein [Source:UniProtKB/TrEMBL;Acc:H0YTH8]
ENSTGUG00000001544	ENSTGUT00000001606	125.15	0.038984	0.133087	0.769582	0.866756	SNIP1	Smad nuclear interacting protein 1 [Source:HGNC Symbol;Acc:30587]
ENSTGUG00000001545	ENSTGUT00000001608	35.8128	-0.198143	0.238803	0.406689	0.616409		Uncharacterized protein [Source:UniProtKB/TrEMBL;Acc:H0YTI1]
ENSTGUG00000001546	ENSTGUT00000001607	2825.81	0.330876	0.0887519	0.000192927	0.00135134		small EDRK-rich factor 1-like (LOC100190474), mRNA [Source:RefSeq mRNA;Acc:NM_001245145]
ENSTGUG00000001547	ENSTGUT00000001616	614.686	0.234551	0.0672455	0.000486694	0.00280026	GNL2	guanine nucleotide binding protein-like 2 (nucleolar) [Source:HGNC Symbol;Acc:29925]
ENSTGUG00000001548	ENSTGUT00000001613	446.335	-0.152358	0.119898	0.203827	0.384552		Uncharacterized protein [Source:UniProtKB/TrEMBL;Acc:H0YTI6]
ENSTGUG00000001549	ENSTGUT00000001609	56.1967	0.231332	0.188709	0.220248	0.404202	EPGN	epithelial mitogen [Source:HGNC Symbol;Acc:17470]
ENSTGUG00000001550	ENSTGUT00000001610	39.9515	0.565103	0.214543	0.00843891	0.0289348	EREG	epiregulin [Source:HGNC Symbol;Acc:3443]
ENSTGUG00000001551	ENSTGUT00000001614	4.62445	0.284047	0.324439	0.3813	0.589493		Uncharacterized protein [Source:UniProtKB/TrEMBL;Acc:H0YTI7]
ENSTGUG00000001552	ENSTGUT00000001612	0.172314	-0.0664213	0.0992206	0.503221	0.675847		Uncharacterized protein [Source:UniProtKB/TrEMBL;Acc:H0YTI5]
ENSTGUG00000001553	ENSTGUT00000001621	469.739	-0.539917	0.138352	9.52135e-05	0.000772268	HIPK1	homeodomain interacting protein kinase 1 [Source:HGNC Symbol;Acc:19006]
ENSTGUG00000001554	ENSTGUT00000001618	194.77	0.122528	0.12529	0.328098	0.532972		Uncharacterized protein [Source:UniProtKB/TrEMBL;Acc:H0YTJ1]
ENSTGUG00000001555	ENSTGUT00000001619	4296.69	0.112084	0.0523961	0.0324227	0.0889309	USO1	USO1 vesicle transport factor [Source:HGNC Symbol;Acc:30904]
ENSTGUG00000001556	ENSTGUT00000001617	103.907	-0.661448	0.173924	0.000142909	0.00106454	CASD1	CAS1 domain containing 1 [Source:HGNC Symbol;Acc:16014]
ENSTGUG00000001557	ENSTGUT00000001620	22.7285	0.602858	0.267668	0.0243058	0.0701197	DNALI1	dynein, axonemal, light intermediate chain 1 [Source:HGNC Symbol;Acc:14353]
ENSTGUG00000001558	ENSTGUT00000001625	2287.35	-0.364503	0.0916083	6.92263e-05	0.000600402	SGCE	sarcoglycan, epsilon [Source:HGNC Symbol;Acc:10808]
ENSTGUG00000001559	ENSTGUT00000001623	19.5842	-0.403953	0.273025	0.138993	0.287385	MARVELD2	MARVEL domain containing 2 [Source:HGNC Symbol;Acc:26401]
ENSTGUG00000001560	ENSTGUT00000001622	608.213	0.316978	0.0881809	0.000324846	0.0020299	MEAF6	MYST/Esa1-associated factor 6 (MEAF6), mRNA [Source:RefSeq mRNA;Acc:NM_001197177]
ENSTGUG00000001561	ENSTGUT00000001631	1570.16	0.0147809	0.0674015	0.826419	0.904731	G3BP2	GTPase activating protein (SH3 domain) binding protein 2 [Source:HGNC Symbol;Acc:30291]
ENSTGUG00000001562	ENSTGUT00000001624	41.318	0.424279	0.225913	0.0603729	0.147208	DCLRE1B	DNA cross-link repair 1B [Source:HGNC Symbol;Acc:17641]
ENSTGUG00000001563	ENSTGUT00000001628	186.773	-0.304128	0.109426	0.00544735	0.0201679		Uncharacterized protein [Source:UniProtKB/TrEMBL;Acc:H0YTK1]
ENSTGUG00000001564	ENSTGUT00000001630	1.37038	0.0615267	0.269768	0.81959	0.89967	ST8SIA5	ST8 alpha-N-acetyl-neuraminide alpha-2,8-sialyltransferase 5 [Source:HGNC Symbol;Acc:17827]
ENSTGUG00000001565	ENSTGUT00000001632	630.455	0.0978586	0.0933458	0.29448	0.496254		Uncharacterized protein [Source:UniProtKB/TrEMBL;Acc:H0YTK5]
ENSTGUG00000001566	ENSTGUT00000001638	282.822	-0.349099	0.123428	0.00467856	0.0177918	PPP1R9A	protein phosphatase 1, regulatory subunit 9A [Source:HGNC Symbol;Acc:14946]
ENSTGUG00000001567	ENSTGUT00000001627	0	NA	NA	NA	NA	FAM196B	family with sequence similarity 196, member B [Source:HGNC Symbol;Acc:37271]
ENSTGUG00000001568	ENSTGUT00000001629	0	NA	NA	NA	NA	FOXI1	forkhead box I1 [Source:HGNC Symbol;Acc:3815]
ENSTGUG00000001569	ENSTGUT00000001650	0	NA	NA	NA	NA	GLUR7	Uncharacterized protein [Source:UniProtKB/TrEMBL;Acc:H0YTM3]
ENSTGUG00000001570	ENSTGUT00000001633	0.533892	0.0993892	0.182004	0.58501	0.729401	LCP2	lymphocyte cytosolic protein 2 (SH2 domain containing leukocyte protein of 76kDa) [Source:HGNC Symbol;Acc:6529]
ENSTGUG00000001571	ENSTGUT00000001635	5.30083	-0.040188	0.325528	0.901747	0.947387	LOXHD1	lipoxygenase homology domains 1 [Source:HGNC Symbol;Acc:26521]
ENSTGUG00000001572	ENSTGUT00000001642	21.4918	0.13056	0.263667	0.620481	0.755028	ALB	albumin [Source:HGNC Symbol;Acc:399]
ENSTGUG00000001573	ENSTGUT00000001641	0	NA	NA	NA	NA	PTPN22	protein tyrosine phosphatase, non-receptor type 22 (lymphoid) [Source:HGNC Symbol;Acc:9652]
ENSTGUG00000001574	ENSTGUT00000001637	0	NA	NA	NA	NA	DND1	dead end homolog 1 (zebrafish) [Source:HGNC Symbol;Acc:23799]
ENSTGUG00000001575	ENSTGUT00000001639	44.4503	-0.201888	0.208367	0.332592	0.538231	RNF165	ring finger protein 165 [Source:HGNC Symbol;Acc:31696]
ENSTGUG00000001576	ENSTGUT00000001655	3904.76	0.40144	0.106238	0.000157648	0.00115308	IK	IK cytokine, down-regulator of HLA II [Source:HGNC Symbol;Acc:5958]
ENSTGUG00000001577	ENSTGUT00000001645	99.8878	0.224036	0.148271	0.130792	0.274202		Uncharacterized protein [Source:UniProtKB/TrEMBL;Acc:H0YTL8]
ENSTGUG00000001578	ENSTGUT00000001640	118.037	-0.770295	0.145532	1.20351e-07	5.97254e-06	C18orf25	chromosome 18 open reading frame 25 [Source:HGNC Symbol;Acc:28172]
ENSTGUG00000001579	ENSTGUT00000001643	1355.15	0.345173	0.0842429	4.17889e-05	0.00040652	HAUS1	HAUS augmin-like complex, subunit 1 [Source:HGNC Symbol;Acc:25174]
ENSTGUG00000001580	ENSTGUT00000001649	2104.12	-0.0855481	0.0609422	0.160391	0.320675	ANKRD17	ankyrin repeat domain 17 [Source:HGNC Symbol;Acc:23575]
ENSTGUG00000001581	ENSTGUT00000001644	90.1949	0.06895	0.165384	0.676746	0.79747	RSBN1	round spermatid basic protein 1 [Source:HGNC Symbol;Acc:25642]
ENSTGUG00000001582	ENSTGUT00000001647	10602.4	0.339067	0.0840931	5.5293e-05	0.000501317	ATP5A1	ATP synthase, H+ transporting, mitochondrial F1 complex, alpha subunit 1, cardiac muscle [Source:HGNC Symbol;Acc:823]
ENSTGUG00000001583	ENSTGUT00000001653	333.117	-0.150553	0.0937556	0.108318	0.236159		Uncharacterized protein [Source:UniProtKB/TrEMBL;Acc:H0YTM6]
ENSTGUG00000001584	ENSTGUT00000001646	0.492321	-0.0555965	0.179149	0.756305	0.857079	ASB4	ankyrin repeat and SOCS box containing 4 [Source:HGNC Symbol;Acc:16009]
ENSTGUG00000001585	ENSTGUT00000001651	1.13281	-0.0187599	0.247787	0.93965	0.963844	PDK4	pyruvate dehydrogenase kinase, isozyme 4 [Source:HGNC Symbol;Acc:8812]
ENSTGUG00000001586	ENSTGUT00000001648	2.212	-0.546327	0.291414	0.0608281	0.148016	PSTPIP2	proline-serine-threonine phosphatase interacting protein 2 [Source:HGNC Symbol;Acc:9581]
ENSTGUG00000001587	ENSTGUT00000001659	274.2	-0.830814	0.117989	1.90207e-12	2.85064e-09	EPG5	ectopic P-granules autophagy protein 5 homolog (C. elegans) [Source:HGNC Symbol;Acc:29331]
ENSTGUG00000001588	ENSTGUT00000001652	0	NA	NA	NA	NA	CSF3R	colony stimulating factor 3 receptor (granulocyte) [Source:HGNC Symbol;Acc:2439]
ENSTGUG00000001589	ENSTGUT00000001681	17.7219	0.276468	0.290985	0.342056	0.548278	DYNC1I1	dynein, cytoplasmic 1, intermediate chain 1 [Source:HGNC Symbol;Acc:2963]
ENSTGUG00000001590	ENSTGUT00000001661	72.5711	0.215468	0.160203	0.178634	0.34823	OSCP1	organic solute carrier partner 1 [Source:HGNC Symbol;Acc:29971]
ENSTGUG00000001591	ENSTGUT00000001654	318.051	0.486399	0.11075	1.12376e-05	0.000149306		Uncharacterized protein [Source:UniProtKB/TrEMBL;Acc:H0YTM7]
ENSTGUG00000001592	ENSTGUT00000001673	367.094	0.208735	0.0801759	0.00922881	0.0311514	TBC1D22B	TBC1 domain family, member 22B [Source:HGNC Symbol;Acc:21602]
ENSTGUG00000001593	ENSTGUT00000001672	18.9072	0.520651	0.265861	0.0501878	0.127141		Uncharacterized protein [Source:UniProtKB/TrEMBL;Acc:H0YTP5]
ENSTGUG00000001594	ENSTGUT00000001656	155.488	0.567287	0.16298	0.000500077	0.00285728		NADH dehydrogenase 1 alpha subcomplex 2-like (LOC100190276), mRNA [Source:RefSeq mRNA;Acc:NM_001245326]
ENSTGUG00000001595	ENSTGUT00000001657	449.839	0.463072	0.0778298	2.68463e-09	4.3263e-07	TMCO6	transmembrane and coiled-coil domains 6 [Source:HGNC Symbol;Acc:28814]
ENSTGUG00000001596	ENSTGUT00000001658	5.39975	0.106629	0.297646	0.720164	0.832158	CD14	CD14 molecule [Source:HGNC Symbol;Acc:1628]
ENSTGUG00000001597	ENSTGUT00000001660	256.814	0.344368	0.121566	0.00461466	0.0176033	SLC35A4	solute carrier family 35, member A4 [Source:HGNC Symbol;Acc:20753]
ENSTGUG00000001598	ENSTGUT00000001662	1.39183	0.22056	0.268179	0.41083	0.62121	SIGLEC15	sialic acid binding Ig-like lectin 15 [Source:HGNC Symbol;Acc:27596]
ENSTGUG00000001599	ENSTGUT00000001665	184.687	0.497783	0.159706	0.00182777	0.00818182	TMEM173	transmembrane protein 173 [Source:HGNC Symbol;Acc:27962]
ENSTGUG00000001600	ENSTGUT00000001663	6.96303	0.0874344	0.320001	0.784675	0.87571		Uncharacterized protein [Source:UniProtKB/TrEMBL;Acc:H0YTN6]
ENSTGUG00000001601	ENSTGUT00000001676	3.56877	0.353359	0.315495	0.262708	0.457655	SLC14A2	solute carrier family 14 (urea transporter), member 2 [Source:HGNC Symbol;Acc:10919]
ENSTGUG00000001602	ENSTGUT00000001664	156.138	0.545418	0.1214	7.03153e-06	0.000105858		Uncharacterized protein [Source:UniProtKB/TrEMBL;Acc:H0YTN7]
ENSTGUG00000001603	ENSTGUT00000001666	231.06	-0.203338	0.10433	0.0512958	0.129423		Uncharacterized protein [Source:UniProtKB/TrEMBL;Acc:H0YTN9]
ENSTGUG00000001604	ENSTGUT00000001668	1911.5	0.0612107	0.0493789	0.215118	0.399106	UBE2D2	ubiquitin-conjugating enzyme E2D 2 [Source:HGNC Symbol;Acc:12475]
ENSTGUG00000001605	ENSTGUT00000001667	0	NA	NA	NA	NA	EVA1B	eva-1 homolog B (C. elegans) [Source:HGNC Symbol;Acc:25558]
ENSTGUG00000001606	ENSTGUT00000001674	1664.01	-0.208094	0.0749563	0.00549982	0.0203158	THRAP3	thyroid hormone receptor associated protein 3 [Source:HGNC Symbol;Acc:22964]
ENSTGUG00000001607	ENSTGUT00000001669	0.320007	0.0194877	0.137092	0.886961	0.938299		Uncharacterized protein [Source:UniProtKB/TrEMBL;Acc:H0YTP2]
ENSTGUG00000001608	ENSTGUT00000001670	35.2611	-0.222093	0.263445	0.399211	0.608778	CXXC5	CXXC finger protein 5 [Source:HGNC Symbol;Acc:26943]
ENSTGUG00000001609	ENSTGUT00000001671	0.93046	-0.208672	0.212885	0.326983	0.531565		Uncharacterized protein [Source:UniProtKB/TrEMBL;Acc:H0YTP4]
ENSTGUG00000001610	ENSTGUT00000001682	299.475	-0.310117	0.100838	0.00210227	0.00914828		Uncharacterized protein [Source:UniProtKB/TrEMBL;Acc:H0YTQ4]
ENSTGUG00000001611	ENSTGUT00000001696	35.9339	-0.32765	0.217966	0.132784	0.277472	SLC4A4	solute carrier family 4, sodium bicarbonate cotransporter, member 4 [Source:HGNC Symbol;Acc:11030]
ENSTGUG00000001612	ENSTGUT00000001684	94.2158	-0.0488529	0.145109	0.736371	0.844376	BRPF3	bromodomain and PHD finger containing, 3 [Source:HGNC Symbol;Acc:14256]
ENSTGUG00000001613	ENSTGUT00000001675	56.0583	0.636389	0.230988	0.00586784	0.0214204		Uncharacterized protein [Source:UniProtKB/TrEMBL;Acc:H0YTP8]
ENSTGUG00000001614	ENSTGUT00000001677	153.801	0.542816	0.123237	1.05963e-05	0.000142812		Uncharacterized protein [Source:UniProtKB/TrEMBL;Acc:H0YTQ0]
ENSTGUG00000001615	ENSTGUT00000001678	126.884	-0.372726	0.152048	0.0142313	0.0447137	SETBP1	SET binding protein 1 [Source:HGNC Symbol;Acc:15573]
ENSTGUG00000001616	ENSTGUT00000001680	800.376	0.349703	0.0915736	0.00013409	0.00100948	TRAPPC3	trafficking protein particle complex 3 [Source:HGNC Symbol;Acc:19942]
ENSTGUG00000001618	ENSTGUT00000001685	49.0406	-0.91204	0.275706	0.000939616	0.00475905	SYT4	synaptotagmin IV (SYT4), mRNA [Source:RefSeq mRNA;Acc:NM_001048261]
ENSTGUG00000001619	ENSTGUT00000001683	0.167817	0.0750078	0.100551	0.455688	0.640116
ENSTGUG00000001620	ENSTGUT00000001703	508.452	-0.453296	0.109696	3.59176e-05	0.000361273	SLC25A13	solute carrier family 25 (aspartate/glutamate carrier), member 13 [Source:HGNC Symbol;Acc:10983]
ENSTGUG00000001621	ENSTGUT00000001688	15.8678	-0.309178	0.299059	0.301212	0.501696	NRG2	neuregulin 2 [Source:HGNC Symbol;Acc:7998]
ENSTGUG00000001622	ENSTGUT00000001686	44.8532	-0.158468	0.195507	0.417623	0.62702	ADPRHL2	ADP-ribosylhydrolase like 2 [Source:HGNC Symbol;Acc:21304]
ENSTGUG00000001623	ENSTGUT00000001687	0.542478	-0.240728	0.18039	0.182044	0.352538	RIT2	Ras-like without CAAX 2 [Source:HGNC Symbol;Acc:10017]
ENSTGUG00000001624	ENSTGUT00000001695	10.4136	0.17125	0.301872	0.570514	0.717158		Uncharacterized protein [Source:UniProtKB/TrEMBL;Acc:H0YTR4]
ENSTGUG00000001625	ENSTGUT00000001691	2.41982	0.626269	0.302418	0.0383707	0.101637	TEKT2	tektin 2 (testicular) [Source:HGNC Symbol;Acc:11725]
ENSTGUG00000001626	ENSTGUT00000001706	518.437	-0.258704	0.0700196	0.000220114	0.0014982	PIK3C3	phosphatidylinositol 3-kinase, catalytic subunit type 3 [Source:HGNC Symbol;Acc:8974]
ENSTGUG00000001628	ENSTGUT00000001690	239.675	0.21279	0.117967	0.0712602	0.168584	PURA	purine-rich element binding protein A [Source:HGNC Symbol;Acc:9701]
ENSTGUG00000001629	ENSTGUT00000001692	91.0414	0.427868	0.158828	0.00706214	0.0249918	CYSTM1	cysteine-rich transmembrane module containing 1 [Source:HGNC Symbol;Acc:30239]
ENSTGUG00000001630	ENSTGUT00000001694	174.5	0.167668	0.144246	0.245083	0.436385
ENSTGUG00000001631	ENSTGUT00000001713	143.509	-0.748672	0.147361	3.76401e-07	1.28793e-05	AGO4	argonaute RISC catalytic component 4 [Source:HGNC Symbol;Acc:18424]
ENSTGUG00000001632	ENSTGUT00000001697	1198.81	0.576521	0.0871215	3.65476e-11	1.95621e-08	PFDN1	prefoldin 1-like (LOC100190395), mRNA [Source:RefSeq mRNA;Acc:NM_001245648]
ENSTGUG00000001633	ENSTGUT00000001709	335.653	-0.474453	0.0934453	3.82777e-07	1.29595e-05	MAPK14	mitogen-activated protein kinase 14 [Source:HGNC Symbol;Acc:6876]
ENSTGUG00000001634	ENSTGUT00000001699	79.702	0.216105	0.155626	0.164949	0.327777	HBEGF	heparin-binding EGF-like growth factor [Source:HGNC Symbol;Acc:3059]
ENSTGUG00000001635	ENSTGUT00000001698	0	NA	NA	NA	NA		Uncharacterized protein [Source:UniProtKB/TrEMBL;Acc:H0YTR7]
ENSTGUG00000001636	ENSTGUT00000001701	319.069	-0.10156	0.0921954	0.270646	0.467516		Uncharacterized protein [Source:UniProtKB/TrEMBL;Acc:H0YTS0]
ENSTGUG00000001637	ENSTGUT00000001700	3.06532	0.154623	0.309902	0.617822	0.75268		Uncharacterized protein [Source:UniProtKB/TrEMBL;Acc:H0YTR9]
ENSTGUG00000001638	ENSTGUT00000001718	5.79512	-0.146945	0.325612	0.651782	0.778221	SLC4A9	solute carrier family 4, sodium bicarbonate cotransporter, member 9 [Source:HGNC Symbol;Acc:11035]
ENSTGUG00000001639	ENSTGUT00000001702	0	NA	NA	NA	NA		Uncharacterized protein [Source:UniProtKB/TrEMBL;Acc:H0YTS1]
ENSTGUG00000001640	ENSTGUT00000001707	188.947	-0.557129	0.142764	9.52259e-05	0.000772268		Uncharacterized protein [Source:UniProtKB/TrEMBL;Acc:H0YTS6]
ENSTGUG00000001641	ENSTGUT00000001704	1025.39	0.467476	0.128755	0.000282619	0.00181786	SHFM1	split hand/foot malformation (ectrodactyly) type 1 [Source:RefSeq peptide;Acc:NP_001078911]
ENSTGUG00000001642	ENSTGUT00000001705	3.05137	0.366696	0.316884	0.247192	0.438786	DLX6	distal-less homeobox 6 [Source:HGNC Symbol;Acc:2919]
ENSTGUG00000001643	ENSTGUT00000001712	10.9469	0.762179	0.311067	0.0142775	0.0448307	DLX5	distal-less homeobox 5 [Source:HGNC Symbol;Acc:2918]
ENSTGUG00000001644	ENSTGUT00000001715	958.585	0.363462	0.0736572	8.03541e-07	2.226e-05	GRSF1	G-rich RNA sequence binding factor 1 [Source:HGNC Symbol;Acc:4610]
ENSTGUG00000001645	ENSTGUT00000001708	0.150407	-0.0622702	0.0962013	0.517444	0.680197		Uncharacterized protein [Source:UniProtKB/TrEMBL;Acc:H0YTS7]
ENSTGUG00000001647	ENSTGUT00000001711	0	NA	NA	NA	NA		Uncharacterized protein [Source:UniProtKB/TrEMBL;Acc:H0YTS9]
ENSTGUG00000001648	ENSTGUT00000001725	1825.38	-0.125782	0.0582891	0.0309355	0.085588	SRPK1	SRSF protein kinase 1 [Source:HGNC Symbol;Acc:11305]
ENSTGUG00000001649	ENSTGUT00000001716	0.167817	0.0750078	0.100551	0.455688	0.640116		Uncharacterized protein [Source:UniProtKB/TrEMBL;Acc:H0YTT4]
ENSTGUG00000001650	ENSTGUT00000001714	121.378	0.517613	0.144854	0.000352463	0.00216224	ACN9	ACN9 homolog (S. cerevisiae) [Source:HGNC Symbol;Acc:21752]
ENSTGUG00000001651	ENSTGUT00000001721	271.353	0.0319623	0.118106	0.78668	0.877005		Uncharacterized protein [Source:UniProtKB/TrEMBL;Acc:H0YTT9]
ENSTGUG00000001652	ENSTGUT00000001719	0.193761	0.0801217	0.103799	0.44018	0.637104	TAC1	tachykinin, precursor 1 [Source:HGNC Symbol;Acc:11517]
ENSTGUG00000001653	ENSTGUT00000001722	122.009	-0.150844	0.146825	0.304247	0.505235	RUFY3	RUN and FYVE domain containing 3 [Source:HGNC Symbol;Acc:30285]
ENSTGUG00000001654	ENSTGUT00000001717	53.4652	-0.422805	0.190822	0.0267117	0.0756907	KIAA1328	KIAA1328 [Source:HGNC Symbol;Acc:29248]
ENSTGUG00000001655	ENSTGUT00000001720	355.321	-0.230389	0.0823641	0.00515467	0.0192603	TPGS2	tubulin polyglutamylase complex subunit 2 [Source:HGNC Symbol;Acc:24561]
ENSTGUG00000001656	ENSTGUT00000001739	2999.15	0.116093	0.0614999	0.0590673	0.144576		Uncharacterized protein [Source:UniProtKB/TrEMBL;Acc:H0YTV7]
ENSTGUG00000001657	ENSTGUT00000001729	484.244	-0.481014	0.165551	NA	NA	ASNS	asparagine synthetase (glutamine-hydrolyzing) [Source:HGNC Symbol;Acc:753]
ENSTGUG00000001658	ENSTGUT00000001727	0	NA	NA	NA	NA	AQP7	aquaporin 7 [Source:HGNC Symbol;Acc:640]
ENSTGUG00000001659	ENSTGUT00000001723	36.7485	0.0208944	0.212839	0.921797	0.955195		Uncharacterized protein [Source:UniProtKB/TrEMBL;Acc:H0YTU1]
ENSTGUG00000001660	ENSTGUT00000001724	561.078	0.313143	0.114642	0.00630506	0.0226985	UTP3	UTP3, small subunit (SSU) processome component, homolog (S. cerevisiae) [Source:HGNC Symbol;Acc:24477]
ENSTGUG00000001661	ENSTGUT00000001728	7.17743	-0.0618783	0.324905	0.848956	0.918451	IGJ	immunoglobulin J polypeptide, linker protein for immunoglobulin alpha and mu polypeptides [Source:HGNC Symbol;Acc:5713]
ENSTGUG00000001662	ENSTGUT00000001731	90.0477	0.162406	0.182984	0.374788	0.582183	LHFPL5	peripheral myelin protein 22-like (LOC100190081), mRNA [Source:RefSeq mRNA;Acc:NM_001245487]
ENSTGUG00000001663	ENSTGUT00000001736	2345.91	0.389506	0.0995321	9.10173e-05	0.000745322	PSMB2	proteasome (prosome, macropain) subunit, beta type, 2 [Source:HGNC Symbol;Acc:9539]
ENSTGUG00000001664	ENSTGUT00000001730	0	NA	NA	NA	NA	PINLYP	phospholipase A2 inhibitor and LY6/PLAUR domain containing [Source:HGNC Symbol;Acc:44206]
ENSTGUG00000001665	ENSTGUT00000001735	107.333	-0.121473	0.160245	0.448423	0.640116		Uncharacterized protein [Source:UniProtKB/TrEMBL;Acc:H0YTV3]
ENSTGUG00000001666	ENSTGUT00000001732	92.5034	-1.00797	0.25692	NA	NA	C1GALT1	core 1 synthase, glycoprotein-N-acetylgalactosamine 3-beta-galactosyltransferase, 1 [Source:HGNC Symbol;Acc:24337]
ENSTGUG00000001667	ENSTGUT00000001737	0.758146	-0.151673	0.198703	0.445277	0.639448	AQP3	aquaporin 3 (Gill blood group) [Source:HGNC Symbol;Acc:636]
ENSTGUG00000001668	ENSTGUT00000001733	0.727705	0.0190137	0.186206	0.918668	0.953204	CLPS	colipase, pancreatic [Source:HGNC Symbol;Acc:2085]
ENSTGUG00000001669	ENSTGUT00000001734	4.49426	0.465255	0.314736	0.139344	0.287836	COL28A1	collagen, type XXVIII, alpha 1 [Source:HGNC Symbol;Acc:22442]
ENSTGUG00000001670	ENSTGUT00000001747	834.607	0.307309	0.0992363	0.0019566	0.00864746	FKBP5	FK506 binding protein 5 [Source:HGNC Symbol;Acc:3721]
ENSTGUG00000001671	ENSTGUT00000001740	34.3696	0.22422	0.217614	0.302841	0.503626		Uncharacterized protein [Source:UniProtKB/TrEMBL;Acc:H0YTV8]
ENSTGUG00000001672	ENSTGUT00000001745	0	NA	NA	NA	NA	TFAP2E	transcription factor AP-2 epsilon (activating enhancer binding protein 2 epsilon) [Source:HGNC Symbol;Acc:30774]
ENSTGUG00000001673	ENSTGUT00000001742	612.263	-0.0559563	0.0649761	0.389137	0.598584	MIOS	missing oocyte, meiosis regulator, homolog (Drosophila) [Source:HGNC Symbol;Acc:21905]
ENSTGUG00000001674	ENSTGUT00000001746	767.476	0.180754	0.0721049	0.0121823	0.0393229	NOL6	nucleolar protein 6 (RNA-associated) [Source:HGNC Symbol;Acc:19910]
ENSTGUG00000001675	ENSTGUT00000001741	171.001	0.71538	0.122728	5.57644e-09	7.08255e-07	SRA1	steroid receptor RNA activator 1 [Source:HGNC Symbol;Acc:11281]
ENSTGUG00000001676	ENSTGUT00000001751	2.84556	-0.125931	0.311437	0.685953	0.804474		Serine/threonine-protein phosphatase [Source:UniProtKB/TrEMBL;Acc:H0YTW9]
ENSTGUG00000001677	ENSTGUT00000001753	74.7718	-0.773439	0.211387	0.000253319	0.00167542	APBB3	amyloid beta (A4) precursor protein-binding, family B, member 3 [Source:HGNC Symbol;Acc:20708]
ENSTGUG00000001678	ENSTGUT00000001743	951.299	0.188114	0.083937	0.0250173	0.0717442		Uncharacterized protein [Source:UniProtKB/TrEMBL;Acc:H0YTW1]
ENSTGUG00000001679	ENSTGUT00000001744	86.1565	-0.581478	0.203347	0.00424259	0.0164129		Uncharacterized protein [Source:UniProtKB/TrEMBL;Acc:H0YTW2]
ENSTGUG00000001680	ENSTGUT00000001749	64.0264	-0.71942	0.194419	0.00021529	0.00147466	GLCCI1	glucocorticoid induced transcript 1 [Source:HGNC Symbol;Acc:18713]
ENSTGUG00000001681	ENSTGUT00000001748	463.907	0.262808	0.119903	0.0283908	0.0796357	NCDN	neurochondrin [Source:HGNC Symbol;Acc:17597]
ENSTGUG00000001682	ENSTGUT00000001750	140.708	0.518311	0.162525	0.00142708	0.00664007	ZMYM6NB	ZMYM6 neighbor [Source:HGNC Symbol;Acc:40021]
ENSTGUG00000001683	ENSTGUT00000001754	872.15	0.221717	0.0613144	0.000299116	0.00190355	UBE2R2	ubiquitin-conjugating enzyme E2R 2 (UBE2R2), mRNA [Source:RefSeq mRNA;Acc:NM_001161820]
ENSTGUG00000001684	ENSTGUT00000001757	59.3739	-0.270247	0.201221	0.17926	0.348996	ICA1	islet cell autoantigen 1, 69kDa [Source:HGNC Symbol;Acc:5343]
ENSTGUG00000001685	ENSTGUT00000001756	710.516	-0.0184268	0.0601242	0.759239	0.859301	NUP54	nucleoporin 54kDa [Source:HGNC Symbol;Acc:17359]
ENSTGUG00000001686	ENSTGUT00000001755	16.5122	0.189853	0.305075	0.533733	0.68685	TULP1	tubby like protein 1 [Source:HGNC Symbol;Acc:12423]
ENSTGUG00000001687	ENSTGUT00000001775	332.055	-0.0271114	0.0901593	0.763639	0.862511	KIAA0319L	KIAA0319-like [Source:HGNC Symbol;Acc:30071]
ENSTGUG00000001688	ENSTGUT00000001761	5581.7	0.444628	0.0939339	2.20768e-06	4.56366e-05		Uncharacterized protein [Source:UniProtKB/TrEMBL;Acc:H0YTX8]
ENSTGUG00000001689	ENSTGUT00000001767	1449.84	0.256004	0.0715924	0.000349094	0.0021455	UBAP2	ubiquitin associated protein 2 [Source:HGNC Symbol;Acc:14185]
ENSTGUG00000001690	ENSTGUT00000001760	927.291	0.135329	0.0552607	0.0143288	0.044973	SCARB2	lysosome membrane protein 2 [Source:RefSeq peptide;Acc:NP_001232483]
ENSTGUG00000001691	ENSTGUT00000001780	559.048	-0.0568749	0.0911385	0.532595	0.686211	TEAD3	TEA domain family member 3 [Source:HGNC Symbol;Acc:11716]
ENSTGUG00000001692	ENSTGUT00000001758	1.03071	-0.0964208	0.222293	0.664467	0.788282	NXPH1	neurexophilin 1 [Source:HGNC Symbol;Acc:20693]
ENSTGUG00000001694	ENSTGUT00000001762	0	NA	NA	NA	NA	STAC	SH3 and cysteine rich domain [Source:HGNC Symbol;Acc:11353]
ENSTGUG00000001695	ENSTGUT00000001763	2.36442	0.0680783	0.296545	0.818425	0.898834	SHROOM3	shroom family member 3 [Source:HGNC Symbol;Acc:30422]
ENSTGUG00000001696	ENSTGUT00000001764	1904.02	0.215705	0.0492658	1.19555e-05	0.00015676	ZMAT2	zinc finger, matrin-type 2 [Source:HGNC Symbol;Acc:26433]
ENSTGUG00000001697	ENSTGUT00000001779	71.8482	0.11414	0.168634	0.498502	0.675847	ARPP21	cAMP-regulated phosphoprotein, 21kDa [Source:HGNC Symbol;Acc:16968]
ENSTGUG00000001698	ENSTGUT00000001765	0.172314	-0.0664213	0.0992206	0.503221	0.675847		Uncharacterized protein [Source:UniProtKB/TrEMBL;Acc:H0YTY2]
ENSTGUG00000001699	ENSTGUT00000001770	74.5019	0.654176	0.17417	0.000172668	0.00123817		galectin CG-16-like (LOC100190694), mRNA [Source:RefSeq mRNA;Acc:NM_001245756]
ENSTGUG00000001700	ENSTGUT00000001766	0.150407	-0.0622702	0.0962013	0.517444	0.680197	PCDHAC2	protocadherin alpha subfamily C, 2 [Source:HGNC Symbol;Acc:8677]
ENSTGUG00000001701	ENSTGUT00000001769	3.56052	1.10464	0.317709	0.00050726	0.00289171		Uncharacterized protein [Source:UniProtKB/TrEMBL;Acc:H0YTY6]
ENSTGUG00000001702	ENSTGUT00000001768	0	NA	NA	NA	NA		Uncharacterized protein [Source:UniProtKB/TrEMBL;Acc:H0YTY5]
ENSTGUG00000001703	ENSTGUT00000001791	567.116	-0.434901	0.122318	0.00037725	0.00228254	PCDHGC3	protocadherin gamma subfamily C, 3 [Source:HGNC Symbol;Acc:8716]
ENSTGUG00000001704	ENSTGUT00000001771	118.058	-0.175098	0.140081	0.211305	0.394867	DCAF12	DDB1 and CUL4 associated factor 12 [Source:HGNC Symbol;Acc:19911]
ENSTGUG00000001705	ENSTGUT00000001774	0	NA	NA	NA	NA	SOWAHB	sosondowah ankyrin repeat domain family member B [Source:HGNC Symbol;Acc:32958]
ENSTGUG00000001706	ENSTGUT00000001776	0.507947	0.0569921	0.147436	0.699086	0.815364		Uncharacterized protein [Source:UniProtKB/TrEMBL;Acc:H0YTZ3]
ENSTGUG00000001707	ENSTGUT00000001790	2653.09	0.222473	0.0746402	0.00287682	0.0118774		Uncharacterized protein [Source:UniProtKB/TrEMBL;Acc:H0YU06]
ENSTGUG00000001708	ENSTGUT00000001777	558.686	-0.0943384	0.0885388	0.286648	0.489127	UBAP1	ubiquitin associated protein 1 [Source:HGNC Symbol;Acc:12461]
ENSTGUG00000001709	ENSTGUT00000001789	247.391	-0.449947	0.149152	0.00255535	0.0107485		Uncharacterized protein [Source:UniProtKB/TrEMBL;Acc:H0YU05]
ENSTGUG00000001710	ENSTGUT00000001778	35.9068	-0.438019	0.261225	0.0935843	0.210593	KIF24	kinesin family member 24 [Source:HGNC Symbol;Acc:19916]
ENSTGUG00000001711	ENSTGUT00000001782	70.1239	-0.0148791	0.190175	0.937638	0.963844	NUDT2	nudix (nucleoside diphosphate linked moiety X)-type motif 2 [Source:HGNC Symbol;Acc:8049]
ENSTGUG00000001712	ENSTGUT00000001781	0	NA	NA	NA	NA
ENSTGUG00000001713	ENSTGUT00000001786	457.384	0.294269	0.0862947	0.000649519	0.00351293	SMPD2	sphingomyelin phosphodiesterase 2, neutral membrane (neutral sphingomyelinase) [Source:HGNC Symbol;Acc:11121]
ENSTGUG00000001714	ENSTGUT00000001798	2001.69	-0.400212	0.0981904	4.58419e-05	0.000435934	PDCD6IP	programmed cell death 6 interacting protein [Source:HGNC Symbol;Acc:8766]
ENSTGUG00000001715	ENSTGUT00000001783	5.27316	-0.127692	0.322984	0.692584	0.810539		Uncharacterized protein [Source:UniProtKB/TrEMBL;Acc:H0YTZ9]
ENSTGUG00000001716	ENSTGUT00000001784	6.47268	0.605178	0.325578	0.0630585	0.152404		Uncharacterized protein [Source:UniProtKB/TrEMBL;Acc:H0YU00]
ENSTGUG00000001717	ENSTGUT00000001785	0.172314	-0.0664213	0.0992206	0.503221	0.675847		Uncharacterized protein [Source:UniProtKB/TrEMBL;Acc:H0YU01]
ENSTGUG00000001718	ENSTGUT00000001787	13.1786	-1.1295	0.325582	0.000522081	0.00296074	FAM219A	family with sequence similarity 219, member A [Source:HGNC Symbol;Acc:19920]
ENSTGUG00000001719	ENSTGUT00000001788	14.7339	0.767443	0.294454	0.00915206	0.0309202		Uncharacterized protein [Source:UniProtKB/TrEMBL;Acc:H0YU04]
ENSTGUG00000001720	ENSTGUT00000001792	32.7208	-0.0706054	0.26139	0.787072	0.87708	DNAI1	dynein, axonemal, intermediate chain 1 [Source:HGNC Symbol;Acc:2954]
ENSTGUG00000001721	ENSTGUT00000001801	20.9325	0.297619	0.283535	0.293868	0.496254		Uncharacterized protein [Source:UniProtKB/TrEMBL;Acc:H0YU16]
ENSTGUG00000001722	ENSTGUT00000001803	2076.76	0.159749	0.099614	0.108785	0.236911	SFPQ	splicing factor proline/glutamine-rich [Source:HGNC Symbol;Acc:10774]
ENSTGUG00000001723	ENSTGUT00000001793	793.602	0.248021	0.101158	0.0142141	0.0446971	CCNI	cyclin I [Source:HGNC Symbol;Acc:1595]
ENSTGUG00000001724	ENSTGUT00000001794	0.925963	-0.0911511	0.22504	0.685444	0.804381		Uncharacterized protein [Source:UniProtKB/TrEMBL;Acc:H0YU10]
ENSTGUG00000001725	ENSTGUT00000001795	2.62131	0.0905227	0.307891	0.768751	0.866391		Uncharacterized protein [Source:UniProtKB/TrEMBL;Acc:H0YU11]
ENSTGUG00000001727	ENSTGUT00000001799	121.929	0.170089	0.139368	0.2223	0.406046	RPP25	ribonuclease P/MRP 25kDa subunit [Source:HGNC Symbol;Acc:30361]
ENSTGUG00000001728	ENSTGUT00000001805	412.288	-0.123417	0.106135	0.244896	0.436122	CCNG2	cyclin G2 [Source:HGNC Symbol;Acc:1593]
ENSTGUG00000001729	ENSTGUT00000001815	3074.11	0.372562	0.0676572	3.6582e-08	2.66143e-06	DCTN3	dynactin light chain 3-like (LOC100190486), mRNA [Source:RefSeq mRNA;Acc:NM_001245191]
ENSTGUG00000001730	ENSTGUT00000001800	35.4161	-0.909693	0.262824	0.000537724	0.00303879		Uncharacterized protein [Source:UniProtKB/TrEMBL;Acc:H0YU15]
ENSTGUG00000001731	ENSTGUT00000001822	1096.16	-0.331091	0.0726486	5.17838e-06	8.5566e-05		Uncharacterized protein [Source:UniProtKB/TrEMBL;Acc:H0YU37]
ENSTGUG00000001732	ENSTGUT00000001802	74.3959	-0.357446	0.197162	0.0698377	0.165899	FANCE	Fanconi anemia, complementation group E [Source:HGNC Symbol;Acc:3586]
ENSTGUG00000001733	ENSTGUT00000001804	0.167817	0.0750078	0.100551	0.455688	0.640116		Uncharacterized protein [Source:UniProtKB/TrEMBL;Acc:H0YU19]
ENSTGUG00000001734	ENSTGUT00000001809	0.895522	0.0195732	0.149643	0.895934	0.943529	DLGAP3	discs, large (Drosophila) homolog-associated protein 3 [Source:HGNC Symbol;Acc:30368]
ENSTGUG00000001735	ENSTGUT00000001807	133.832	-0.0865653	0.123909	0.484789	0.666633	PPARD	peroxisome proliferator-activated receptor delta [Source:HGNC Symbol;Acc:9235]
ENSTGUG00000001736	ENSTGUT00000001806	0.13069	-0.057961	0.0929413	0.53287	0.686211		Uncharacterized protein [Source:UniProtKB/TrEMBL;Acc:H0YU21]
ENSTGUG00000001737	ENSTGUT00000001808	528.584	-0.313802	0.08942	0.000449289	0.00262004		Uncharacterized protein [Source:UniProtKB/TrEMBL;Acc:H0YU23]
ENSTGUG00000001738	ENSTGUT00000001814	21.5835	0.0525549	0.258841	0.839105	0.912536	DEF6	differentially expressed in FDCP 6 homolog (mouse) [Source:HGNC Symbol;Acc:2760]
ENSTGUG00000001739	ENSTGUT00000001812	914.217	0.403949	0.098946	4.45495e-05	0.00042635	MRPL1	mitochondrial ribosomal protein L1 [Source:HGNC Symbol;Acc:14275]
ENSTGUG00000001740	ENSTGUT00000001810	0	NA	NA	NA	NA		Gap junction protein [Source:UniProtKB/TrEMBL;Acc:H0YU25]
ENSTGUG00000001741	ENSTGUT00000001811	0	NA	NA	NA	NA		Gap junction protein [Source:UniProtKB/TrEMBL;Acc:H0YU26]
ENSTGUG00000001742	ENSTGUT00000001813	0	NA	NA	NA	NA	GJB3	gap junction protein, beta 3, 31kDa [Source:HGNC Symbol;Acc:4285]
ENSTGUG00000001743	ENSTGUT00000001825	30.6409	0.34975	0.237429	0.140731	0.289895	FRAS1	Fraser syndrome 1 [Source:HGNC Symbol;Acc:19185]
ENSTGUG00000001744	ENSTGUT00000001816	0.340131	0.00553264	0.137813	0.967977	0.978818	CSMD2	CUB and Sushi multiple domains 2 [Source:HGNC Symbol;Acc:19290]
ENSTGUG00000001745	ENSTGUT00000001819	212.192	0.294518	0.118891	0.0132416	0.0420997	ZNF76	zinc finger protein 76 [Source:HGNC Symbol;Acc:13149]
ENSTGUG00000001746	ENSTGUT00000001817	0.193761	0.0801217	0.103799	0.44018	0.637104	ARID3C	AT rich interactive domain 3C (BRIGHT-like) [Source:HGNC Symbol;Acc:21209]
ENSTGUG00000001747	ENSTGUT00000001818	911.13	0.179415	0.0877291	0.0408451	0.107093	SIGMAR1	sigma non-opioid intracellular receptor 1 [Source:HGNC Symbol;Acc:8157]
ENSTGUG00000001748	ENSTGUT00000001821	821.577	0.402161	0.0896981	7.34291e-06	0.000108806	GALT	galactose-1-phosphate uridylyltransferase [Source:HGNC Symbol;Acc:4135]
ENSTGUG00000001749	ENSTGUT00000001820	3005.29	0.420528	0.0965974	1.34035e-05	0.000170524	RPL10A	ribosomal protein L10a [Source:HGNC Symbol;Acc:10299]
ENSTGUG00000001750	ENSTGUT00000001826	0.361631	0.00973712	0.138729	0.944044	0.964862	SCUBE3	signal peptide, CUB domain, EGF-like 3 [Source:HGNC Symbol;Acc:13655]
ENSTGUG00000001751	ENSTGUT00000001823	1.86542	-0.137655	0.283847	0.627703	0.760746	CNTFR	ciliary neurotrophic factor receptor [Source:HGNC Symbol;Acc:2170]
ENSTGUG00000001752	ENSTGUT00000001827	866.504	-0.589095	0.134233	1.14086e-05	0.000150512	UBP1	upstream binding protein 1 (LBP-1a) [Source:HGNC Symbol;Acc:12507]
ENSTGUG00000001753	ENSTGUT00000001824	628.842	0.418432	0.130965	0.00139841	0.00652898		Uncharacterized protein [Source:UniProtKB/TrEMBL;Acc:H0YU39]
ENSTGUG00000001754	ENSTGUT00000001829	3.5679	0.132324	0.320586	0.679784	0.799932	KIAA1045	KIAA1045 [Source:HGNC Symbol;Acc:29180]
ENSTGUG00000001755	ENSTGUT00000001831	124.705	-0.439824	0.155063	0.0045623	0.0174382	FBXL2	F-box and leucine-rich repeat protein 2 [Source:HGNC Symbol;Acc:13598]
ENSTGUG00000001756	ENSTGUT00000001836	49.1031	-0.520928	0.228112	0.0223922	0.0655837	ANKS1A	ankyrin repeat and sterile alpha motif domain containing 1A [Source:HGNC Symbol;Acc:20961]
ENSTGUG00000001757	ENSTGUT00000001828	0.660138	0.0322284	0.208827	0.877349	0.93586		Uncharacterized protein [Source:UniProtKB/TrEMBL;Acc:H0YU43]
ENSTGUG00000001758	ENSTGUT00000001830	213.041	-0.108907	0.10121	0.281906	0.482958	DNAJB5	DnaJ (Hsp40) homolog, subfamily B, member 5 [Source:HGNC Symbol;Acc:14887]
ENSTGUG00000001759	ENSTGUT00000001832	332.077	0.407426	0.154419	0.00832867	0.028596		Uncharacterized protein [Source:UniProtKB/TrEMBL;Acc:H0YU47]
ENSTGUG00000001760	ENSTGUT00000001842	6166.71	0.172163	0.0625878	0.00594614	0.0216561		Uncharacterized protein [Source:UniProtKB/TrEMBL;Acc:H0YU57]
ENSTGUG00000001761	ENSTGUT00000001833	1.135	-0.0220478	0.2609	0.932654	0.96158	SUSD5	sushi domain containing 5 [Source:HGNC Symbol;Acc:29061]
ENSTGUG00000001762	ENSTGUT00000001834	7263.88	0.272782	0.0671238	4.82677e-05	0.000453256	PPP2CB	protein phosphatase 2, catalytic subunit, beta isozyme [Source:HGNC Symbol;Acc:9300]
ENSTGUG00000001763	ENSTGUT00000001837	2154.07	0.0866817	0.0727326	0.233345	0.421546	CRTAP	cartilage associated protein [Source:HGNC Symbol;Acc:2379]
ENSTGUG00000001764	ENSTGUT00000001835	21.3377	0.494641	0.267071	0.0640122	0.154311	PURG	purine-rich element binding protein G [Source:HGNC Symbol;Acc:17930]
ENSTGUG00000001765	ENSTGUT00000001841	729.265	-0.0643116	0.0701649	0.359364	0.565037	WRN	Werner syndrome, RecQ helicase-like [Source:HGNC Symbol;Acc:12791]
ENSTGUG00000001766	ENSTGUT00000001838	1147.31	0.536916	0.100716	9.76649e-08	5.1721e-06	TAF11	TAF11 RNA polymerase II, TATA box binding protein (TBP)-associated factor, 28kDa (TAF11), mRNA [Source:RefSeq mRNA;Acc:NM_001244906]
ENSTGUG00000001767	ENSTGUT00000001839	788.512	-0.152507	0.0571022	0.00756747	0.0264738		Uncharacterized protein [Source:UniProtKB/TrEMBL;Acc:H0YU54]
ENSTGUG00000001768	ENSTGUT00000001843	212.122	-0.13074	0.109326	0.231748	0.419452		Uncharacterized protein [Source:UniProtKB/TrEMBL;Acc:H0YU58]
ENSTGUG00000001769	ENSTGUT00000001840	2571.98	0.323072	0.0741341	1.31296e-05	0.000167965	PDIA4	protein disulfide isomerase family A, member 4 [Source:HGNC Symbol;Acc:30167]
ENSTGUG00000001770	ENSTGUT00000001859	1613.65	0.140314	0.0494392	0.0045381	0.0173545	EZH2	enhancer of zeste homolog 2 (Drosophila) [Source:HGNC Symbol;Acc:3527]
ENSTGUG00000001771	ENSTGUT00000001846	831.038	0.27096	0.0725654	0.000188457	0.00132664	GTF2E2	general transcription factor IIE, polypeptide 2, beta 34kDa [Source:HGNC Symbol;Acc:4651]
ENSTGUG00000001772	ENSTGUT00000001844	1008.16	0.486181	0.0998399	1.11819e-06	2.8404e-05	FANCG	Fanconi anemia, complementation group G [Source:HGNC Symbol;Acc:3588]
ENSTGUG00000001773	ENSTGUT00000001847	1726.55	0.523898	0.11327	3.74233e-06	6.68489e-05	SNRPC	small nuclear ribonucleoprotein polypeptide C [Source:HGNC Symbol;Acc:11157]
ENSTGUG00000001774	ENSTGUT00000001845	234.373	-0.327084	0.153441	0.0330347	0.0903285	PIGO	phosphatidylinositol glycan anchor biosynthesis, class O [Source:HGNC Symbol;Acc:23215]
ENSTGUG00000001775	ENSTGUT00000001848	1639.25	0.393034	0.0929506	2.35343e-05	0.000261072	STOML2	stomatin (EPB72)-like 2 [Source:HGNC Symbol;Acc:14559]
ENSTGUG00000001776	ENSTGUT00000001849	164.259	0.00789171	0.114721	0.945157	0.965514	RBPMS	RNA binding protein with multiple splicing [Source:HGNC Symbol;Acc:19097]
ENSTGUG00000001777	ENSTGUT00000001850	518.832	0.0584341	0.088123	0.507269	0.679335	C6orf106	chromosome 6 open reading frame 106 [Source:HGNC Symbol;Acc:21215]
ENSTGUG00000001778	ENSTGUT00000001854	44.4612	0.406349	0.200233	0.0424198	0.110411	FAM214B	family with sequence similarity 214, member B [Source:HGNC Symbol;Acc:25666]
ENSTGUG00000001779	ENSTGUT00000001853	940.087	0.468362	0.112855	3.32273e-05	0.00033876	DCTN6	dynactin 6 [Source:HGNC Symbol;Acc:16964]
ENSTGUG00000001780	ENSTGUT00000001851	193.529	0.683032	0.153106	8.15136e-06	0.000117919
ENSTGUG00000001781	ENSTGUT00000001852	1.21819	0.099699	0.238479	0.675902	0.796801	SPDEF	SAM pointed domain containing ets transcription factor [Source:HGNC Symbol;Acc:17257]
ENSTGUG00000001782	ENSTGUT00000001858	8868.56	0.525471	0.120845	1.37202e-05	0.00017367		Uncharacterized protein [Source:UniProtKB/TrEMBL;Acc:H0YU72]
ENSTGUG00000001783	ENSTGUT00000001856	23.6307	0.544287	0.268957	0.0430013	0.111672	BTC	betacellulin [Source:HGNC Symbol;Acc:1121]
ENSTGUG00000001784	ENSTGUT00000001855	15.0055	-0.492979	0.280624	0.0789651	0.18352		Uncharacterized protein [Source:UniProtKB/TrEMBL;Acc:H0YU69]
ENSTGUG00000001785	ENSTGUT00000001879	40.3805	-0.304069	0.244773	0.214146	0.397735	UNC13B	unc-13 homolog B (C. elegans) [Source:HGNC Symbol;Acc:12566]
ENSTGUG00000001786	ENSTGUT00000001857	13.5974	0.286582	0.296578	0.333897	0.539759		Uncharacterized protein [Source:UniProtKB/TrEMBL;Acc:H0YU71]
ENSTGUG00000001787	ENSTGUT00000001862	208.17	0.276321	0.119945	0.0212381	0.0626442	RCHY1	ring finger and CHY zinc finger domain containing 1, E3 ubiquitin protein ligase [Source:HGNC Symbol;Acc:17479]
ENSTGUG00000001788	ENSTGUT00000001861	75.1083	0.0151731	0.156725	0.922875	0.955716	NUDT3	nudix (nucleoside diphosphate linked moiety X)-type motif 3 [Source:HGNC Symbol;Acc:8050]
ENSTGUG00000001789	ENSTGUT00000001860	0.366075	0.0105481	0.138914	0.939473	0.963844		Uncharacterized protein [Source:UniProtKB/TrEMBL;Acc:H0YU74]
ENSTGUG00000001790	ENSTGUT00000001864	1894.94	0.0437003	0.0541712	0.419835	0.629384	CUL1	cullin 1 [Source:HGNC Symbol;Acc:2551]
ENSTGUG00000001791	ENSTGUT00000001863	0.172314	-0.0664213	0.0992206	0.503221	0.675847		RH2 opsin (LOC751972), mRNA [Source:RefSeq mRNA;Acc:NM_001076696]
ENSTGUG00000001792	ENSTGUT00000001866	243.213	0.137405	0.119982	0.252123	0.444903	CDKL2	cyclin-dependent kinase-like 2 (CDC2-related kinase) [Source:HGNC Symbol;Acc:1782]
ENSTGUG00000001793	ENSTGUT00000001865	0	NA	NA	NA	NA	MLN	motilin [Source:HGNC Symbol;Acc:7141]
ENSTGUG00000001794	ENSTGUT00000001874	5.16486	-0.316385	0.325406	0.330914	0.536326	CNTNAP2	contactin associated protein-like 2 (CNTNAP2), mRNA [Source:RefSeq mRNA;Acc:NM_001193337]
ENSTGUG00000001795	ENSTGUT00000001867	544.236	0.262173	0.0838769	0.00177389	0.00799131	LEMD2	LEM domain containing 2 [Source:HGNC Symbol;Acc:21244]
ENSTGUG00000001796	ENSTGUT00000001869	200.731	-0.32405	0.124532	0.0092644	0.0312223		Uncharacterized protein [Source:UniProtKB/TrEMBL;Acc:H0YU83]
ENSTGUG00000001797	ENSTGUT00000001868	273.069	0.710691	0.178137	6.61901e-05	0.000578903	MNF1	mitochondrial nucleoid factor 1 [Source:HGNC Symbol;Acc:21237]
ENSTGUG00000001798	ENSTGUT00000001894	421.687	-0.149281	0.0957114	0.118831	0.253644	ITPR3	inositol 1,4,5-trisphosphate receptor, type 3 [Source:HGNC Symbol;Acc:6182]
ENSTGUG00000001799	ENSTGUT00000001870	82.7735	-0.215169	0.168201	0.200813	0.380141	TIFA	TRAF-interacting protein with forkhead-associated domain [Source:HGNC Symbol;Acc:19075]
ENSTGUG00000001800	ENSTGUT00000001871	49.3995	-0.205266	0.190884	0.282223	0.483368	ALPK1	alpha-kinase 1 [Source:HGNC Symbol;Acc:20917]
ENSTGUG00000001801	ENSTGUT00000001873	443.268	0.154175	0.0733207	0.0354874	0.0955361	C4orf21	chromosome 4 open reading frame 21 [Source:HGNC Symbol;Acc:25654]
ENSTGUG00000001802	ENSTGUT00000001875	53.6141	-0.376802	0.215708	0.0806693	0.186803		Uncharacterized protein [Source:UniProtKB/TrEMBL;Acc:H0YU89]
ENSTGUG00000001803	ENSTGUT00000001876	247.481	0.324542	0.151774	0.0324903	0.0891002	TPK1	thiamin pyrophosphokinase 1 [Source:HGNC Symbol;Acc:17358]
ENSTGUG00000001804	ENSTGUT00000001878	522.113	0.328271	0.0936124	0.0004537	0.00264167	LARP7	La ribonucleoprotein domain family, member 7 [Source:HGNC Symbol;Acc:24912]
ENSTGUG00000001805	ENSTGUT00000001877	2171.78	0.470179	0.0898657	1.67665e-07	7.28345e-06	SEC61G	Sec61 gamma subunit [Source:HGNC Symbol;Acc:18277]
ENSTGUG00000001806	ENSTGUT00000001881	90.5284	-0.752144	0.192733	9.5198e-05	0.000772268		Uncharacterized protein [Source:UniProtKB/TrEMBL;Acc:H0YU95]
ENSTGUG00000001807	ENSTGUT00000001892	25.6336	-0.959855	0.278417	0.000565701	0.00315291	ANK2	ankyrin 2, neuronal [Source:HGNC Symbol;Acc:493]
ENSTGUG00000001808	ENSTGUT00000001880	116.144	-0.328775	0.212605	0.122006	0.259067		Uncharacterized protein [Source:UniProtKB/TrEMBL;Acc:H0YU94]
ENSTGUG00000001809	ENSTGUT00000001882	183.997	-0.289767	0.129681	0.0254528	0.072784	RUSC2	RUN and SH3 domain containing 2 [Source:HGNC Symbol;Acc:23625]
ENSTGUG00000001810	ENSTGUT00000001883	192.602	-0.390123	0.130633	0.00282276	0.0116987		Uncharacterized protein [Source:UniProtKB/TrEMBL;Acc:H0YU97]
ENSTGUG00000001811	ENSTGUT00000001884	0	NA	NA	NA	NA		Uncharacterized protein [Source:UniProtKB/TrEMBL;Acc:H0YU98]
ENSTGUG00000001812	ENSTGUT00000001885	191.722	0.385091	0.170915	0.0242521	0.0700051	VOPP1	vesicular, overexpressed in cancer, prosurvival protein 1 [Source:HGNC Symbol;Acc:34518]
ENSTGUG00000001813	ENSTGUT00000001886	0	NA	NA	NA	NA		Uncharacterized protein [Source:UniProtKB/TrEMBL;Acc:H0YUA0]
ENSTGUG00000001814	ENSTGUT00000001887	317.329	0.1147	0.107818	0.287406	0.490197		Uncharacterized protein [Source:UniProtKB/TrEMBL;Acc:H0YUA1]
ENSTGUG00000001815	ENSTGUT00000001889	253.186	-0.0138253	0.102033	0.892218	0.941376	TESK1	testis-specific kinase 1 [Source:HGNC Symbol;Acc:11731]
ENSTGUG00000001816	ENSTGUT00000001888	102.449	-0.492265	0.182445	0.0069726	0.0247041	STK17A	serine/threonine kinase 17a [Source:HGNC Symbol;Acc:11395]
ENSTGUG00000001817	ENSTGUT00000001896	329.698	-0.104708	0.0866435	0.226858	0.412161	HECW1	HECT, C2 and WW domain containing E3 ubiquitin protein ligase 1 [Source:HGNC Symbol;Acc:22195]
ENSTGUG00000001818	ENSTGUT00000001890	0.827902	0.227358	0.204523	0.266289	0.462322	CD72	CD72 molecule [Source:HGNC Symbol;Acc:1696]
ENSTGUG00000001819	ENSTGUT00000001891	462.585	0.309769	0.0942454	0.0010132	0.0050633		Uncharacterized protein [Source:UniProtKB/TrEMBL;Acc:H0YUA5]
ENSTGUG00000001820	ENSTGUT00000001893	329.086	0.296167	0.133363	0.026367	0.0749441	TMEM8B	transmembrane protein 8B [Source:HGNC Symbol;Acc:21427]
ENSTGUG00000001821	ENSTGUT00000001911	334.853	-0.171531	0.117152	0.143146	0.29388	CAMK2D	calcium/calmodulin-dependent protein kinase II delta [Source:HGNC Symbol;Acc:1462]
ENSTGUG00000001822	ENSTGUT00000001895	277.971	0.259431	0.110802	0.0192121	0.0575749	TAF1C	TATA box binding protein (TBP)-associated factor, RNA polymerase I, C, 110kDa [Source:HGNC Symbol;Acc:11534]
ENSTGUG00000001823	ENSTGUT00000001899	510.457	0.734514	0.120257	1.00959e-09	2.0727e-07	HINT2	histidine triad nucleotide binding protein 2 [Source:HGNC Symbol;Acc:18344]
ENSTGUG00000001824	ENSTGUT00000001898	148.46	0.375183	0.191655	0.0502773	0.127303	MRPL32	mitochondrial ribosomal protein L32 [Source:HGNC Symbol;Acc:14035]
ENSTGUG00000001825	ENSTGUT00000001897	0	NA	NA	NA	NA		Uncharacterized protein [Source:UniProtKB/TrEMBL;Acc:H0YUB1]
ENSTGUG00000001826	ENSTGUT00000001900	43.3152	0.0377875	0.201471	0.851223	0.919842	BAK1	BCL2-antagonist/killer 1 [Source:HGNC Symbol;Acc:949]
ENSTGUG00000001827	ENSTGUT00000001902	591.692	0.177196	0.0642635	0.00582751	0.0213121	PSMA2	proteasome (prosome macropain) subunit alpha type 2-like (LOC100190708), mRNA [Source:RefSeq mRNA;Acc:NM_001245801]
ENSTGUG00000001828	ENSTGUT00000001910	1846.85	0.269554	0.112829	0.0168918	0.0517387	NPR2	natriuretic peptide receptor B/guanylate cyclase B (atrionatriuretic peptide receptor B) [Source:HGNC Symbol;Acc:7944]
ENSTGUG00000001829	ENSTGUT00000001901	0.853952	-0.0304974	0.193641	0.874855	0.933987	TSPO2	translocator protein 2 [Source:HGNC Symbol;Acc:21256]
ENSTGUG00000001830	ENSTGUT00000001903	242.48	0.47025	0.114278	3.87236e-05	0.000382061		Uncharacterized protein [Source:UniProtKB/TrEMBL;Acc:H0YUB7]
ENSTGUG00000001831	ENSTGUT00000001904	284.763	0.135507	0.11454	0.23679	0.42587	C7orf25	chromosome 7 open reading frame 25 [Source:HGNC Symbol;Acc:21703]
ENSTGUG00000001832	ENSTGUT00000001906	280.096	-0.130869	0.0895991	0.144123	0.295349	NFYA	nuclear transcription factor Y, alpha [Source:HGNC Symbol;Acc:7804]
ENSTGUG00000001833	ENSTGUT00000001905	0	NA	NA	NA	NA		Uncharacterized protein [Source:UniProtKB/TrEMBL;Acc:H0YUB9]
ENSTGUG00000001834	ENSTGUT00000001913	59.5529	-1.04111	0.246333	2.37442e-05	0.000263032		Uncharacterized protein [Source:UniProtKB/TrEMBL;Acc:H0YUC7]
ENSTGUG00000001835	ENSTGUT00000001907	10.1903	0.0201894	0.31309	0.948585	0.967975	TREM2	triggering receptor expressed on myeloid cells 2 [Source:HGNC Symbol;Acc:17761]
ENSTGUG00000001836	ENSTGUT00000001909	0	NA	NA	NA	NA		Uncharacterized protein [Source:UniProtKB/TrEMBL;Acc:H0YUC3]
ENSTGUG00000001837	ENSTGUT00000001920	0.13069	-0.057961	0.0929413	0.53287	0.686211	FOXP4	forkhead box P4 [Source:HGNC Symbol;Acc:20842]
ENSTGUG00000001838	ENSTGUT00000001914	0.172314	-0.0664213	0.0992206	0.503221	0.675847	MSMP	microseminoprotein, prostate associated [Source:HGNC Symbol;Acc:29663]
ENSTGUG00000001839	ENSTGUT00000001912	454.034	-0.184493	0.0773045	0.0170064	0.0520258	ARSJ	arylsulfatase family, member J [Source:HGNC Symbol;Acc:26286]
ENSTGUG00000001840	ENSTGUT00000001919	0	NA	NA	NA	NA	UGT8	UDP glycosyltransferase 8 [Source:HGNC Symbol;Acc:12555]
ENSTGUG00000001841	ENSTGUT00000001917	372.033	0.173456	0.078362	0.0268615	0.0759573	RGP1	RGP1 retrograde golgi transport homolog (S. cerevisiae) [Source:HGNC Symbol;Acc:21965]
ENSTGUG00000001842	ENSTGUT00000001915	0.13069	-0.057961	0.0929413	0.53287	0.686211		Uncharacterized protein [Source:UniProtKB/TrEMBL;Acc:H0YUC9]
ENSTGUG00000001843	ENSTGUT00000001916	125.888	0.264724	0.125468	0.0348673	0.0942221	INHBA	inhibin, beta A [Source:HGNC Symbol;Acc:6066]
ENSTGUG00000001844	ENSTGUT00000001918	2.72831	-0.289538	0.290914	0.319605	0.523145		Uncharacterized protein [Source:UniProtKB/TrEMBL;Acc:H0YUD2]
ENSTGUG00000001845	ENSTGUT00000001922	403.667	0.333275	0.0954649	0.000481092	0.0027774	GBA2	glucosidase, beta (bile acid) 2 [Source:HGNC Symbol;Acc:18986]
ENSTGUG00000001846	ENSTGUT00000001921	1.65683	0.303518	0.239863	0.205734	0.386965	C7orf10	chromosome 7 open reading frame 10 [Source:HGNC Symbol;Acc:16001]
ENSTGUG00000001847	ENSTGUT00000001928	0.150407	-0.0622702	0.0962013	0.517444	0.680197	NDST4	N-deacetylase/N-sulfotransferase (heparan glucosaminyl) 4 [Source:HGNC Symbol;Acc:20779]
ENSTGUG00000001848	ENSTGUT00000001923	56.2198	0.0307937	0.180433	0.864487	0.927553	MPLKIP	M-phase specific PLK1 interacting protein [Source:HGNC Symbol;Acc:16002]
ENSTGUG00000001849	ENSTGUT00000001924	3.30145	0.566865	0.298111	0.0572337	0.141493		Uncharacterized protein [Source:UniProtKB/TrEMBL;Acc:H0YUD8]
ENSTGUG00000001850	ENSTGUT00000001927	671.621	-0.480054	0.153723	NA	NA	CDK13	cyclin-dependent kinase 13 [Source:HGNC Symbol;Acc:1733]
ENSTGUG00000001851	ENSTGUT00000001925	3.38522	0.0717335	0.316968	0.820959	0.900843		Uncharacterized protein [Source:UniProtKB/TrEMBL;Acc:H0YUD9]
ENSTGUG00000001852	ENSTGUT00000001926	184.239	-0.148416	0.108096	0.169749	0.335225	CREB3	cAMP responsive element binding protein 3 [Source:HGNC Symbol;Acc:2347]
ENSTGUG00000001853	ENSTGUT00000001943	7414.78	-0.0978192	0.0390834	0.0123204	0.0396832	TLN1	talin 1 [Source:HGNC Symbol;Acc:11845]
ENSTGUG00000001854	ENSTGUT00000001930	990.769	-0.53177	0.0732524	3.8874e-13	8.0616e-10	RALA	putative Ras family small GTP binding protein RALA [Source:RefSeq peptide;Acc:NP_001232212]
ENSTGUG00000001855	ENSTGUT00000001929	0.339724	0.0145382	0.137875	0.916023	0.951514		Uncharacterized protein [Source:UniProtKB/TrEMBL;Acc:H0YUE3]
ENSTGUG00000001856	ENSTGUT00000001934	2.1607	0.272278	0.289686	0.347266	0.553338		Uncharacterized protein [Source:UniProtKB/TrEMBL;Acc:H0YUE8]
ENSTGUG00000001857	ENSTGUT00000001931	9.40421	0.462151	0.318187	0.146376	0.299036		Uncharacterized protein [Source:UniProtKB/TrEMBL;Acc:H0YUE5]
ENSTGUG00000001858	ENSTGUT00000001932	138.583	-0.155207	0.155182	0.317234	0.520571	YAE1D1	Yae1 domain containing 1 [Source:HGNC Symbol;Acc:24857]
ENSTGUG00000001859	ENSTGUT00000001933	1.96485	-0.0481935	0.288984	0.867552	0.929455	POU6F2	POU class 6 homeobox 2 [Source:HGNC Symbol;Acc:21694]
ENSTGUG00000001860	ENSTGUT00000001940	661.799	-0.230768	0.0700388	0.00098469	0.00494059	VPS41	vacuolar protein sorting 41 homolog (S. cerevisiae) [Source:HGNC Symbol;Acc:12713]
ENSTGUG00000001861	ENSTGUT00000001939	39.6338	-0.104	0.213353	0.625935	0.759401	PRSS12	protease, serine, 12 (neurotrypsin, motopsin) [Source:HGNC Symbol;Acc:9477]
ENSTGUG00000001862	ENSTGUT00000001935	0	NA	NA	NA	NA		Uncharacterized protein [Source:UniProtKB/TrEMBL;Acc:H0YUE9]
ENSTGUG00000001863	ENSTGUT00000001936	0	NA	NA	NA	NA		Uncharacterized protein [Source:UniProtKB/TrEMBL;Acc:H0YUF0]
ENSTGUG00000001864	ENSTGUT00000001937	0	NA	NA	NA	NA		Uncharacterized protein [Source:UniProtKB/TrEMBL;Acc:H0YUF1]
ENSTGUG00000001865	ENSTGUT00000001938	48.3684	0.27662	0.255565	0.279081	0.479106	SPOP	speckle-type POZ protein [Source:HGNC Symbol;Acc:11254]
ENSTGUG00000001866	ENSTGUT00000001944	2065.71	0.37522	0.126125	0.0029301	0.0120463	SLC35B1	solute carrier family 35, member B1 [Source:HGNC Symbol;Acc:20798]
ENSTGUG00000001867	ENSTGUT00000001941	932.175	0.14837	0.055638	0.00766004	0.0267477		Uncharacterized protein [Source:UniProtKB/TrEMBL;Acc:H0YUF5]
ENSTGUG00000001868	ENSTGUT00000001942	1140.45	0.167868	0.0914274	0.0663456	0.158888	SMO	smoothened, frizzled family receptor [Source:HGNC Symbol;Acc:11119]
ENSTGUG00000001869	ENSTGUT00000001947	0	NA	NA	NA	NA		Uncharacterized protein [Source:UniProtKB/TrEMBL;Acc:H0YUG1]
ENSTGUG00000001870	ENSTGUT00000001954	1504.49	-0.654638	0.103746	2.79044e-10	8.17312e-08	SEC24D	SEC24 family, member D (S. cerevisiae) [Source:HGNC Symbol;Acc:10706]
ENSTGUG00000001871	ENSTGUT00000001945	49.4473	-0.0665599	0.186218	0.720769	0.832589	AHCYL2	adenosylhomocysteinase-like 2 [Source:HGNC Symbol;Acc:22204]
ENSTGUG00000001872	ENSTGUT00000001946	6778.93	0.505628	0.110552	4.79256e-06	8.14356e-05	NP_001129952.1	tropomyosin 4 (LOC100192321), mRNA [Source:RefSeq mRNA;Acc:NM_001136480]
ENSTGUG00000001873	ENSTGUT00000001951	284.489	0.276185	0.13095	0.034937	0.0943594	KAT7	K(lysine) acetyltransferase 7 [Source:HGNC Symbol;Acc:17016]
ENSTGUG00000001874	ENSTGUT00000001952	3.29758	0.0143434	0.312782	0.963424	0.977689	STRIP2	striatin interacting protein 2 [Source:HGNC Symbol;Acc:22209]
ENSTGUG00000001875	ENSTGUT00000001950	524.78	0.290314	0.10991	0.00825724	0.0284029	APH1A	APH1A gamma secretase subunit [Source:HGNC Symbol;Acc:29509]
ENSTGUG00000001876	ENSTGUT00000001948	0.13069	-0.057961	0.0929413	0.53287	0.686211		Uncharacterized protein [Source:UniProtKB/TrEMBL;Acc:H0YUG2]
ENSTGUG00000001877	ENSTGUT00000001949	0	NA	NA	NA	NA		Uncharacterized protein [Source:UniProtKB/TrEMBL;Acc:H0YUG3]
ENSTGUG00000001878	ENSTGUT00000001960	571.694	-0.280196	0.0931654	0.00263393	0.0110481		Uncharacterized protein [Source:UniProtKB/TrEMBL;Acc:H0YUH4]
ENSTGUG00000001879	ENSTGUT00000001956	6.5102	-0.00324233	0.322949	0.99199	0.994445	CA9	carbonic anhydrase IX [Source:HGNC Symbol;Acc:1383]
ENSTGUG00000001880	ENSTGUT00000001955	471.112	-0.0876763	0.0775157	0.258023	0.451956	UBTF	upstream binding transcription factor, RNA polymerase I [Source:HGNC Symbol;Acc:12511]
ENSTGUG00000001881	ENSTGUT00000001953	20.4487	0.293463	0.259486	0.25808	0.451956		Uncharacterized protein [Source:UniProtKB/TrEMBL;Acc:H0YUG7]
ENSTGUG00000001882	ENSTGUT00000001962	159.133	0.100544	0.113798	0.376949	0.584546	NRF1	nuclear respiratory factor 1 [Source:HGNC Symbol;Acc:7996]
ENSTGUG00000001883	ENSTGUT00000001958	0	NA	NA	NA	NA	SYNPO2	synaptopodin 2 [Source:HGNC Symbol;Acc:17732]
ENSTGUG00000001884	ENSTGUT00000001957	24.041	0.387817	0.257273	0.131705	0.275563		Uncharacterized protein [Source:UniProtKB/TrEMBL;Acc:H0YUH1]
ENSTGUG00000001885	ENSTGUT00000001973	5.68564	0.151328	0.321421	0.637778	0.767556	SLC4A1	solute carrier family 4, anion exchanger, member 1 (erythrocyte membrane protein band 3, Diego blood group) [Source:HGNC Symbol;Acc:11027]
ENSTGUG00000001886	ENSTGUT00000001959	31.3776	0.146651	0.226406	0.517156	0.680197		Uncharacterized protein [Source:UniProtKB/TrEMBL;Acc:H0YUH3]
ENSTGUG00000001887	ENSTGUT00000001963	0.812328	-0.0233303	0.195092	0.904811	0.949065	MYOZ2	myozenin 2 [Source:HGNC Symbol;Acc:1330]
ENSTGUG00000001888	ENSTGUT00000001961	68.96	-0.233944	0.169639	0.167873	0.332309		Uncharacterized protein [Source:UniProtKB/TrEMBL;Acc:H0YUH5]
ENSTGUG00000001889	ENSTGUT00000001968	1097.74	-0.196414	0.0914103	0.0316578	0.0872963	GOLGA4	golgin A4 [Source:HGNC Symbol;Acc:4427]
ENSTGUG00000001890	ENSTGUT00000001964	672.126	0.117015	0.0617332	0.0580257	0.142891	ARHGEF39	Rho guanine nucleotide exchange factor (GEF) 39 [Source:HGNC Symbol;Acc:25909]
ENSTGUG00000001891	ENSTGUT00000001966	290.156	-0.304711	0.0929911	0.00105	0.00520727	UBE2H	ubiquitin-conjugating enzyme E2H [Source:HGNC Symbol;Acc:12484]
ENSTGUG00000001892	ENSTGUT00000001967	57.878	-1.24463	0.255043	1.06044e-06	2.73071e-05	USP53	ubiquitin specific peptidase 53 [Source:HGNC Symbol;Acc:29255]
ENSTGUG00000001893	ENSTGUT00000001965	1432.65	0.595369	0.113862	1.70538e-07	7.35677e-06	MRPL17	mitochondrial ribosomal protein L17 [Source:HGNC Symbol;Acc:14053]
ENSTGUG00000001894	ENSTGUT00000001969	2.83254	0.218622	0.293668	0.456603	0.640923	CCBE1	collagen and calcium binding EGF domains 1 [Source:HGNC Symbol;Acc:29426]
ENSTGUG00000001895	ENSTGUT00000001971	279.798	0.190109	0.0974434	0.051061	0.129004	KLHDC10	kelch domain containing 10 [Source:HGNC Symbol;Acc:22194]
ENSTGUG00000001896	ENSTGUT00000001970	0.339724	0.0145382	0.137875	0.916023	0.951514	FABP2	fatty acid binding protein 2, intestinal [Source:HGNC Symbol;Acc:3556]
ENSTGUG00000001897	ENSTGUT00000001983	233.951	-0.824719	0.237419	NA	NA	ITGA9	integrin, alpha 9 [Source:HGNC Symbol;Acc:6145]
ENSTGUG00000001898	ENSTGUT00000001972	0.300814	-0.0963157	0.117768	0.413448	0.622686		Uncharacterized protein [Source:UniProtKB/TrEMBL;Acc:H0YUI6]
ENSTGUG00000001899	ENSTGUT00000001989	15.3173	-0.274945	0.320772	0.391371	0.601094		Uncharacterized protein [Source:UniProtKB/TrEMBL;Acc:H0YUK2]
ENSTGUG00000001900	ENSTGUT00000001974	36.4294	0.699439	0.212447	0.000993745	0.00497893	MEST	mesoderm specific transcript [Source:HGNC Symbol;Acc:7028]
ENSTGUG00000001901	ENSTGUT00000001978	2.0006	-0.379054	0.292435	0.194906	0.371403		Uncharacterized protein [Source:UniProtKB/TrEMBL;Acc:H0YUJ2]
ENSTGUG00000001902	ENSTGUT00000001976	275.435	0.523868	0.122784	1.98482e-05	0.000228819		Uncharacterized protein [Source:UniProtKB/TrEMBL;Acc:H0YUJ0]
ENSTGUG00000001903	ENSTGUT00000001981	360.461	0.239671	0.0997957	0.0163229	0.050284	SLC25A39	solute carrier family 25, member 39 [Source:HGNC Symbol;Acc:24279]
ENSTGUG00000001904	ENSTGUT00000001985	509.118	0.0906065	0.0908571	0.318647	0.522142	TMEM209	transmembrane protein 209 [Source:HGNC Symbol;Acc:21898]
ENSTGUG00000001905	ENSTGUT00000001979	877.643	-0.202496	0.0784376	0.00983394	0.0328389	GOLPH3	golgi phosphoprotein 3 (coat-protein) [Source:HGNC Symbol;Acc:15452]
ENSTGUG00000001906	ENSTGUT00000001980	0	NA	NA	NA	NA		Uncharacterized protein [Source:UniProtKB/TrEMBL;Acc:H0YUJ4]
ENSTGUG00000001907	ENSTGUT00000001982	161.358	-0.898539	0.165437	5.59464e-08	3.53784e-06	MTMR12	myotubularin related protein 12 [Source:HGNC Symbol;Acc:18191]
ENSTGUG00000001908	ENSTGUT00000001984	237.404	0.143391	0.0961797	0.135998	0.282573	MAPT	microtubule-associated protein tau [Source:HGNC Symbol;Acc:6893]
ENSTGUG00000001909	ENSTGUT00000001990	238.611	-1.07803	0.218043	NA	NA	ZFR	zinc finger RNA binding protein [Source:HGNC Symbol;Acc:17277]
ENSTGUG00000001910	ENSTGUT00000001986	0	NA	NA	NA	NA	NEUROD6	neuronal differentiation 6 [Source:HGNC Symbol;Acc:13804]
ENSTGUG00000001911	ENSTGUT00000001988	581.345	0.226168	0.0912513	0.0131929	0.0419959	KANSL1	KAT8 regulatory NSL complex subunit 1 [Source:HGNC Symbol;Acc:24565]
ENSTGUG00000001912	ENSTGUT00000001992	10.5174	0.109717	0.308927	0.722474	0.8338		Uncharacterized protein [Source:UniProtKB/TrEMBL;Acc:H0YUK5]
ENSTGUG00000001914	ENSTGUT00000001999	0.193761	0.0801217	0.103799	0.44018	0.637104	CDH12	cadherin 12, type 2 (N-cadherin 2) [Source:HGNC Symbol;Acc:1751]
ENSTGUG00000001915	ENSTGUT00000001995	789.276	-0.278066	0.0915899	0.00239743	0.0101959	CDC27	cell division cycle 27 [Source:HGNC Symbol;Acc:1728]
ENSTGUG00000001916	ENSTGUT00000001991	1305.61	0.127444	0.0737517	0.0839851	0.193079	RPL7L1	ribosomal protein L7-like 1 [Source:HGNC Symbol;Acc:21370]
ENSTGUG00000001917	ENSTGUT00000001993	473.845	0.0770926	0.0753154	0.306026	0.507458	MAD2L1	MAD2 mitotic arrest deficient-like 1 (yeast) [Source:HGNC Symbol;Acc:6763]
ENSTGUG00000001918	ENSTGUT00000001994	1672.16	0.217214	0.0630381	0.000569451	0.00316791	SUB1	SUB1 homolog (S. cerevisiae) [Source:HGNC Symbol;Acc:19985]
ENSTGUG00000001919	ENSTGUT00000001996	113.671	0.219697	0.133608	0.100107	0.221725	CEP41	centrosomal protein 41kDa [Source:HGNC Symbol;Acc:12370]
ENSTGUG00000001920	ENSTGUT00000002000	314.751	0.182297	0.0974887	0.0614935	0.149248	PRDM5	PR domain containing 5 [Source:HGNC Symbol;Acc:9349]
ENSTGUG00000001921	ENSTGUT00000001998	11.1602	-0.867757	0.325002	0.007585	0.0265289	NPR3	natriuretic peptide receptor C/guanylate cyclase C (atrionatriuretic peptide receptor C) [Source:HGNC Symbol;Acc:7945]
ENSTGUG00000001922	ENSTGUT00000001997	5.89187	0.435814	0.323338	0.177704	0.346912	MYL4	myosin, light chain 4, alkali; atrial, embryonic [Source:HGNC Symbol;Acc:7585]
ENSTGUG00000001923	ENSTGUT00000002005	2574.66	0.242278	0.0681521	0.000378041	0.0022864	COPG2	coatomer protein complex, subunit gamma 2 [Source:HGNC Symbol;Acc:2237]
ENSTGUG00000001924	ENSTGUT00000002004	8.74174	-0.138007	0.314553	0.66085	0.785384		Uncharacterized protein [Source:UniProtKB/TrEMBL;Acc:H0YUL7]
ENSTGUG00000001925	ENSTGUT00000002006	4255.21	-0.273069	0.0869088	0.00167787	0.00762933	TARS	threonyl-tRNA synthetase [Source:HGNC Symbol;Acc:11572]
ENSTGUG00000001926	ENSTGUT00000002007	0	NA	NA	NA	NA	CDH10	cadherin 10, type 2 (T2-cadherin) [Source:HGNC Symbol;Acc:1749]
ENSTGUG00000001927	ENSTGUT00000002001	215.936	-0.154324	0.12668	0.223141	0.407036	NDNF	neuron-derived neurotrophic factor [Source:HGNC Symbol;Acc:26256]
ENSTGUG00000001928	ENSTGUT00000002002	9.66427	0.135712	0.321882	0.673302	0.794675	TNIP3	TNFAIP3 interacting protein 3 [Source:HGNC Symbol;Acc:19315]
ENSTGUG00000001929	ENSTGUT00000002003	1.88859	0.14501	0.284323	0.610039	0.746765	QRFPR	pyroglutamylated RFamide peptide receptor (QRFPR), mRNA [Source:RefSeq mRNA;Acc:NM_001256208]
ENSTGUG00000001930	ENSTGUT00000002011	8275.72	0.168308	0.0657131	0.0104293	0.0345272	ANXA5	annexin A5 [Source:HGNC Symbol;Acc:543]
ENSTGUG00000001931	ENSTGUT00000002008	538.659	-0.108883	0.0705713	0.122861	0.260514	DDX42	DEAD (Asp-Glu-Ala-Asp) box helicase 42 [Source:HGNC Symbol;Acc:18676]
ENSTGUG00000001932	ENSTGUT00000002009	279.559	-0.170788	0.11115	0.124403	0.263067	FBXO18	F-box protein, helicase, 18 [Source:HGNC Symbol;Acc:13620]
ENSTGUG00000001933	ENSTGUT00000002019	88.891	-0.814647	0.249716	NA	NA	ADAMTS12	ADAM metallopeptidase with thrombospondin type 1 motif, 12 [Source:HGNC Symbol;Acc:14605]
ENSTGUG00000001934	ENSTGUT00000002013	0	NA	NA	NA	NA	CDH9	cadherin 9, type 2 (T1-cadherin) [Source:HGNC Symbol;Acc:1768]
ENSTGUG00000001935	ENSTGUT00000002012	767.927	0.270713	0.0686641	8.06113e-05	0.000676439	CCDC47	coiled-coil domain containing 47 [Source:HGNC Symbol;Acc:24856]
ENSTGUG00000001936	ENSTGUT00000002010	35.7336	0.374964	0.221947	0.0911377	0.206171		Uncharacterized protein [Source:UniProtKB/TrEMBL;Acc:H0YUM3]
ENSTGUG00000001937	ENSTGUT00000002014	5497.1	0.0667341	0.0429312	0.120079	0.255593	GDI2	GDP dissociation inhibitor 2 [Source:HGNC Symbol;Acc:4227]
ENSTGUG00000001938	ENSTGUT00000002015	381.701	0.322316	0.0904434	0.000365611	0.00222921		Uncharacterized protein [Source:UniProtKB/TrEMBL;Acc:H0YUM8]
ENSTGUG00000001939	ENSTGUT00000002020	172.234	-0.237222	0.112457	0.0349061	0.0942999	STRADA	STE20-related kinase adaptor alpha [Source:HGNC Symbol;Acc:30172]
ENSTGUG00000001940	ENSTGUT00000002028	194.737	-0.673219	0.212428	NA	NA	CDH6	cadherin 6, type 2, K-cadherin (fetal kidney) [Source:HGNC Symbol;Acc:1765]
ENSTGUG00000001941	ENSTGUT00000002023	551.924	-0.453703	0.0998071	5.47262e-06	8.88604e-05	CCNA2	cyclin A2 [Source:HGNC Symbol;Acc:1578]
ENSTGUG00000001942	ENSTGUT00000002016	41.717	-0.422146	0.215627	0.0502577	0.127296		Uncharacterized protein [Source:UniProtKB/TrEMBL;Acc:H0YUM9]
ENSTGUG00000001943	ENSTGUT00000002017	19.722	-0.578839	0.276725	0.0364611	0.0975172		Uncharacterized protein [Source:UniProtKB/TrEMBL;Acc:H0YUN0]
ENSTGUG00000001944	ENSTGUT00000002018	43.9761	0.678617	0.213752	0.00149946	0.00692524		Uncharacterized protein [Source:UniProtKB/TrEMBL;Acc:H0YUN1]
ENSTGUG00000001945	ENSTGUT00000002026	1770.7	-0.0172246	0.0495882	0.728326	0.838551	NET1	neuroepithelial cell transforming 1 [Source:HGNC Symbol;Acc:14592]
ENSTGUG00000001946	ENSTGUT00000002021	2.67791	-0.425009	0.303881	0.161932	0.323195	RXFP3	relaxin/insulin-like family peptide receptor 3 [Source:HGNC Symbol;Acc:24883]
ENSTGUG00000001947	ENSTGUT00000002025	407.417	0.371605	0.113615	0.0010727	0.00529531		zinc finger protein 183-like (RNF113A2), mRNA [Source:RefSeq mRNA;Acc:NM_001245166]
ENSTGUG00000001948	ENSTGUT00000002022	0.303004	-0.157191	0.150206	0.295329	0.496254	SLC45A2	solute carrier family 45, member 2 [Source:HGNC Symbol;Acc:16472]
ENSTGUG00000001949	ENSTGUT00000002027	174.029	-0.0292026	0.11327	0.796551	0.884486		Uncharacterized protein [Source:UniProtKB/TrEMBL;Acc:H0YUP0]
ENSTGUG00000001950	ENSTGUT00000002024	83.4834	0.170305	0.149186	0.253635	0.446625	AMACR	alpha-methylacyl-CoA racemase [Source:HGNC Symbol;Acc:451]
ENSTGUG00000001951	ENSTGUT00000002030	0.987762	-0.193324	0.199019	0.331356	0.536927	C1QTNF3	C1q and tumor necrosis factor related protein 3 [Source:HGNC Symbol;Acc:14326]
ENSTGUG00000001952	ENSTGUT00000002031	8.36899	0.594243	0.314965	0.0592015	0.144764	LIMD2	LIM domain containing 2 [Source:HGNC Symbol;Acc:28142]
ENSTGUG00000001953	ENSTGUT00000002029	210.626	-0.129068	0.115077	0.262042	0.456972	SLC35B4	solute carrier family 35 (UDP-xylose/UDP-N-acetylglucosamine transporter), member B4 [Source:HGNC Symbol;Acc:20584]
ENSTGUG00000001954	ENSTGUT00000002042	6.07214	-0.322851	0.325498	0.321261	0.52477	TRPC3	transient receptor potential cation channel, subfamily C, member 3 [Source:HGNC Symbol;Acc:12335]
ENSTGUG00000001955	ENSTGUT00000002043	702.393	-0.0854993	0.0789753	0.278982	0.478991	DROSHA	drosha, ribonuclease type III [Source:HGNC Symbol;Acc:17904]
ENSTGUG00000001956	ENSTGUT00000002032	6.37559	-0.307533	0.323605	0.341943	0.548245	LRGUK	leucine-rich repeats and guanylate kinase domain containing [Source:HGNC Symbol;Acc:21964]
ENSTGUG00000001957	ENSTGUT00000002033	701.076	-0.626797	0.166265	NA	NA	RAI14	retinoic acid induced 14 [Source:HGNC Symbol;Acc:14873]
ENSTGUG00000001958	ENSTGUT00000002035	137.867	-0.917243	0.135726	1.39855e-11	9.98096e-09	MAP3K3	mitogen-activated protein kinase kinase kinase 3 [Source:HGNC Symbol;Acc:6855]
ENSTGUG00000001959	ENSTGUT00000002036	153.603	0.182722	0.123196	0.138025	0.286031		Uncharacterized protein [Source:UniProtKB/TrEMBL;Acc:H0YUP9]
ENSTGUG00000001960	ENSTGUT00000002034	104.812	-0.448162	0.174006	0.0100079	0.0333457	RAD1	RAD1 homolog (S. pombe) [Source:HGNC Symbol;Acc:9806]
ENSTGUG00000001961	ENSTGUT00000002045	1249.42	0.20417	0.0650705	0.00170294	0.00771521	BRIX1	BRX1, biogenesis of ribosomes, homolog (S. cerevisiae) [Source:HGNC Symbol;Acc:24170]
ENSTGUG00000001962	ENSTGUT00000002038	65.5163	-0.158376	0.185622	0.393538	0.60331		Uncharacterized protein [Source:UniProtKB/TrEMBL;Acc:H0YUQ1]
ENSTGUG00000001963	ENSTGUT00000002037	198.937	-0.192897	0.112536	0.0865127	0.197467	DCAF7	DDB1 and CUL4 associated factor 7 [Source:HGNC Symbol;Acc:30915]
ENSTGUG00000001964	ENSTGUT00000002039	571.496	0.192019	0.0670827	0.0042041	0.0163096	CHCHD3	coiled-coil-helix-coiled-coil-helix domain containing 3 [Source:HGNC Symbol;Acc:21906]
ENSTGUG00000001965	ENSTGUT00000002046	0.718712	0.393902	0.213715	0.0653122	0.156789	KCNH6	potassium voltage-gated channel, subfamily H (eag-related), member 6 [Source:HGNC Symbol;Acc:18862]
ENSTGUG00000001966	ENSTGUT00000002041	0.509324	0.0752985	0.148586	0.612318	0.74809		Uncharacterized protein [Source:UniProtKB/TrEMBL;Acc:H0YUQ4]
ENSTGUG00000001967	ENSTGUT00000002054	1.1203	-0.330179	0.24633	0.180118	0.349985		Uncharacterized protein [Source:UniProtKB/TrEMBL;Acc:H0YUR6]
ENSTGUG00000001968	ENSTGUT00000002063	487.572	-0.109808	0.0996114	0.270302	0.467084	KIAA1109	KIAA1109 [Source:HGNC Symbol;Acc:26953]
ENSTGUG00000001970	ENSTGUT00000002047	210.317	0.00226721	0.0996698	0.981852	0.988115	C5orf22	chromosome 5 open reading frame 22 [Source:HGNC Symbol;Acc:25639]
ENSTGUG00000001971	ENSTGUT00000002049	1240.1	0.178616	0.0918125	0.0517218	0.130278	DNAJC21	DnaJ (Hsp40) homolog, subfamily C, member 21 [Source:HGNC Symbol;Acc:27030]
ENSTGUG00000001972	ENSTGUT00000002048	0	NA	NA	NA	NA	MC4R	melanocortin 4 receptor [Source:HGNC Symbol;Acc:6932]
ENSTGUG00000001973	ENSTGUT00000002050	0.361578	0.193861	0.1567	0.216033	0.399672		Uncharacterized protein [Source:UniProtKB/TrEMBL;Acc:H0YUR2]
ENSTGUG00000001974	ENSTGUT00000002053	3.78727	-0.155805	0.322164	0.628655	0.761492	AGXT2	alanine--glyoxylate aminotransferase 2 [Source:HGNC Symbol;Acc:14412]
ENSTGUG00000001975	ENSTGUT00000002059	0	NA	NA	NA	NA	CDH20	cadherin 20, type 2 [Source:HGNC Symbol;Acc:1760]
ENSTGUG00000001976	ENSTGUT00000002051	0.189317	0.0792046	0.103228	0.442916	0.637104	CYB561	cytochrome b561 [Source:HGNC Symbol;Acc:2571]
ENSTGUG00000001977	ENSTGUT00000002052	33.6521	-1.16473	0.234695	6.9502e-07	1.99928e-05		Uncharacterized protein [Source:UniProtKB/TrEMBL;Acc:H0YUR4]
ENSTGUG00000001978	ENSTGUT00000002057	49.3742	-0.811975	0.212685	0.000134685	0.00101129		Uncharacterized protein [Source:UniProtKB/TrEMBL;Acc:H0YUR9]
ENSTGUG00000001979	ENSTGUT00000002055	0.701355	0.0231111	0.186514	0.901386	0.947274	PRLR	prolactin receptor [Source:HGNC Symbol;Acc:9446]
ENSTGUG00000001980	ENSTGUT00000002056	0.677141	0.180855	0.196589	0.357592	0.563419		Uncharacterized protein [Source:UniProtKB/TrEMBL;Acc:H0YUR8]
ENSTGUG00000001981	ENSTGUT00000002066	0.172314	-0.0664213	0.0992206	0.503221	0.675847	SPEF2	sperm flagellar 2 [Source:HGNC Symbol;Acc:26293]
ENSTGUG00000001982	ENSTGUT00000002080	534.944	0.0681986	0.0690999	0.323664	0.5276	MKLN1	muskelin 1, intracellular mediator containing kelch motifs [Source:HGNC Symbol;Acc:7109]
ENSTGUG00000001983	ENSTGUT00000002058	0	NA	NA	NA	NA		Uncharacterized protein [Source:UniProtKB/TrEMBL;Acc:H0YUS0]
ENSTGUG00000001984	ENSTGUT00000002060	0	NA	NA	NA	NA		Uncharacterized protein [Source:UniProtKB/TrEMBL;Acc:H0YUS2]
ENSTGUG00000001985	ENSTGUT00000002074	447.675	0.309915	0.0937969	0.000952791	0.00481		Uncharacterized protein [Source:UniProtKB/TrEMBL;Acc:H0YUT5]
ENSTGUG00000001986	ENSTGUT00000002062	0	NA	NA	NA	NA		Uncharacterized protein [Source:UniProtKB/TrEMBL;Acc:H0YUS3]
ENSTGUG00000001987	ENSTGUT00000002061	0.448914	-0.0566799	0.178199	0.750431	0.853575
ENSTGUG00000001988	ENSTGUT00000002073	407.15	-0.0942826	0.0785498	0.230026	0.416958	PIGN	phosphatidylinositol glycan anchor biosynthesis, class N [Source:HGNC Symbol;Acc:8967]
ENSTGUG00000001989	ENSTGUT00000002064	0	NA	NA	NA	NA		Uncharacterized protein [Source:UniProtKB/TrEMBL;Acc:H0YUS5]
ENSTGUG00000001990	ENSTGUT00000002069	3.24375	0.408277	0.317574	0.198579	0.377018	ADAD1	adenosine deaminase domain containing 1 (testis-specific) [Source:HGNC Symbol;Acc:30713]
ENSTGUG00000001991	ENSTGUT00000002065	0	NA	NA	NA	NA		Uncharacterized protein [Source:UniProtKB/TrEMBL;Acc:H0YUS0]
ENSTGUG00000001992	ENSTGUT00000002068	0	NA	NA	NA	NA		Uncharacterized protein [Source:UniProtKB/TrEMBL;Acc:H0YUS5]
ENSTGUG00000001993	ENSTGUT00000002070	0	NA	NA	NA	NA		Uncharacterized protein [Source:UniProtKB/TrEMBL;Acc:H0YUT1]
ENSTGUG00000001994	ENSTGUT00000002081	0	NA	NA	NA	NA		Interleukin [Source:UniProtKB/TrEMBL;Acc:H0YUU2]
ENSTGUG00000001995	ENSTGUT00000002072	0	NA	NA	NA	NA		Uncharacterized protein [Source:UniProtKB/TrEMBL;Acc:H0YUT3]
ENSTGUG00000001996	ENSTGUT00000002079	0	NA	NA	NA	NA	IL7R	interleukin 7 receptor [Source:HGNC Symbol;Acc:6024]
ENSTGUG00000001997	ENSTGUT00000002075	0	NA	NA	NA	NA		Uncharacterized protein [Source:UniProtKB/TrEMBL;Acc:H0YUS3]
ENSTGUG00000001998	ENSTGUT00000002077	161.669	0.00385073	0.121922	0.974804	0.983135	SZRD1	SUZ RNA binding domain containing 1 [Source:HGNC Symbol;Acc:30232]
ENSTGUG00000001999	ENSTGUT00000002095	503.379	-0.167655	0.0771943	0.0298669	0.0831688	KIAA1468	KIAA1468 [Source:HGNC Symbol;Acc:29289]
ENSTGUG00000002000	ENSTGUT00000002076	0	NA	NA	NA	NA		Uncharacterized protein [Source:UniProtKB/TrEMBL;Acc:H0YUT7]
ENSTGUG00000002001	ENSTGUT00000002078	0	NA	NA	NA	NA		Uncharacterized protein [Source:UniProtKB/TrEMBL;Acc:H0YUT9]
ENSTGUG00000002002	ENSTGUT00000002117	1893.22	-0.451947	0.0973115	3.41185e-06	6.23578e-05	MAP4K3	mitogen-activated protein kinase kinase kinase kinase 3 [Source:HGNC Symbol;Acc:6865]
ENSTGUG00000002003	ENSTGUT00000002097	667.457	0.257484	0.0891309	0.00386678	0.0152383	FBXO42	F-box protein 42 [Source:HGNC Symbol;Acc:29249]
ENSTGUG00000002004	ENSTGUT00000002082	0	NA	NA	NA	NA		Uncharacterized protein [Source:UniProtKB/TrEMBL;Acc:H0YUU3]
ENSTGUG00000002005	ENSTGUT00000002090	2.58912	0.359055	0.292762	0.220034	0.40399	CAPSL	calcyphosine-like [Source:HGNC Symbol;Acc:28375]
ENSTGUG00000002006	ENSTGUT00000002083	0	NA	NA	NA	NA		Uncharacterized protein [Source:UniProtKB/TrEMBL;Acc:H0YUU4]
ENSTGUG00000002007	ENSTGUT00000002084	0	NA	NA	NA	NA		Interleukin [Source:UniProtKB/TrEMBL;Acc:H0YUU5]
ENSTGUG00000002008	ENSTGUT00000002087	0.150407	-0.0622702	0.0962013	0.517444	0.680197	GTSF1	gametocyte specific factor 1 [Source:HGNC Symbol;Acc:26565]
ENSTGUG00000002009	ENSTGUT00000002085	0	NA	NA	NA	NA		Uncharacterized protein [Source:UniProtKB/TrEMBL;Acc:H0YUU6]
ENSTGUG00000002010	ENSTGUT00000002092	838.627	-0.220494	0.0660152	0.000837628	0.00432731		Uncharacterized protein [Source:UniProtKB/TrEMBL;Acc:H0YUV2]
ENSTGUG00000002011	ENSTGUT00000002093	102.398	0.152382	0.225765	0.499702	0.675847		Uncharacterized protein [Source:UniProtKB/TrEMBL;Acc:H0YUV3]
ENSTGUG00000002012	ENSTGUT00000002089	2.00238	0.0761522	0.294476	0.795942	0.884007	ENDOD1	endonuclease domain containing 1 [Source:HGNC Symbol;Acc:29129]
ENSTGUG00000002013	ENSTGUT00000002101	1673.92	0.359604	0.10673	0.000753589	0.00396839	RBM17	RNA binding motif protein 17 [Source:HGNC Symbol;Acc:16944]
ENSTGUG00000002014	ENSTGUT00000002091	0	NA	NA	NA	NA
ENSTGUG00000002015	ENSTGUT00000002103	118.132	-0.636218	0.187632	0.000696932	0.00372103	LMBRD2	LMBR1 domain containing 2 [Source:HGNC Symbol;Acc:25287]
ENSTGUG00000002016	ENSTGUT00000002094	203.294	-0.00302395	0.123426	0.980454	0.986907	BBS12	Bardet-Biedl syndrome 12 [Source:HGNC Symbol;Acc:26648]
ENSTGUG00000002017	ENSTGUT00000002096	0	NA	NA	NA	NA	WNT9B	wingless-type MMTV integration site family, member 9B [Source:HGNC Symbol;Acc:12779]
ENSTGUG00000002018	ENSTGUT00000002100	10.9769	0.020025	0.318143	0.949812	0.968949	FGF2	fibroblast growth factor 2 (basic) [Source:HGNC Symbol;Acc:3676]
ENSTGUG00000002019	ENSTGUT00000002102	81.0677	-0.608311	0.219083	0.00549274	0.0203108	TNFRSF11A	tumor necrosis factor receptor superfamily, member 11a, NFKB activator [Source:HGNC Symbol;Acc:11908]
ENSTGUG00000002020	ENSTGUT00000002099	121.553	0.490926	0.190028	0.00978218	0.0327098	RSG1	REM2 and RAB-like small GTPase 1 [Source:HGNC Symbol;Acc:28127]
ENSTGUG00000002021	ENSTGUT00000002098	0	NA	NA	NA	NA	WNT3	wingless-type MMTV integration site family, member 3 [Source:HGNC Symbol;Acc:12782]
ENSTGUG00000002022	ENSTGUT00000002112	516.314	-0.259611	0.0880023	0.00317728	0.0129046	NSF	N-ethylmaleimide-sensitive factor [Source:HGNC Symbol;Acc:8016]
[truncated: 16,619 more rows]
