# Supplementary material for: Functional genomic analysis and neuroanatomical localization of miR-2954, a song-responsive sex-linked microRNA in the zebra finch
Source: Front Neurosci. 2014 Dec 16;8:409. doi: 10.3389/fnins.2014.00409 (PMC4267206; doi:10.3389/fnins.2014.00409)
Supplement: Table S2 — Differential expression analysis (minimum 1.5-fold change). [file Table2.XLSX]

## Sheet: README
TABLE S2: Differential expression analysis (minimum 1.5-fold change). Data from Table S1 were filtered for minimum effect size (at least 1.5-fold change between the two cell lines) and sorted for magnitude of effect (log2foldchange).
Direction of "Regulation" indicates how the RNA responded to the mir-inhibitor.

## Sheet: Table S2
EnsemblGene	EnsemblTranscript	Regulation	baseMean	log2FoldChange	lfcSE	pvalue	padj	Gene Name	GeneDescription						0.584963	<< log2 of a 1.5-fold change
ENSTGUG00000011062	ENSTGUT00000011529	Up	41.7662	-1.44966	0.234442	6.27137e-10	1.44599e-07	TMEM181	transmembrane protein 181 [Source:HGNC Symbol;Acc:20958]
ENSTGUG00000002523	ENSTGUT00000002617	Up	36.8883	-1.43204	0.287917	6.56621e-07	1.91277e-05	SUPT7L	suppressor of Ty 7 (S. cerevisiae)-like [Source:HGNC Symbol;Acc:30632]
ENSTGUG00000008849	ENSTGUT00000009230	Up	74.083	-1.42291	0.22084	1.16992e-10	4.3834e-08	CYTH3	cytohesin 3 [Source:HGNC Symbol;Acc:9504]
ENSTGUG00000012408	ENSTGUT00000012922	Up	51.3862	-1.39228	0.267077	1.85806e-07	7.82213e-06	PTPN21	protein tyrosine phosphatase, non-receptor type 21 [Source:HGNC Symbol;Acc:9651]
ENSTGUG00000004175	ENSTGUT00000004387	Up	24.0864	-1.38366	0.263272	1.47511e-07	6.79612e-06		Uncharacterized protein [Source:UniProtKB/TrEMBL;Acc:H0Z1A3]
ENSTGUG00000006758	ENSTGUT00000007017	Up	40.0481	-1.37016	0.303932	6.54066e-06	0.000100538		Uncharacterized protein [Source:UniProtKB/TrEMBL;Acc:H0Z8P5]
ENSTGUG00000010791	ENSTGUT00000011240	Up	21.4621	-1.35804	0.30149	6.65544e-06	0.000101765		Uncharacterized protein [Source:UniProtKB/TrEMBL;Acc:H0ZKK0]
ENSTGUG00000011398	ENSTGUT00000011875	Up	49.5094	-1.35665	0.2427	2.27295e-08	1.96905e-06	ZDHHC20	zinc finger, DHHC-type containing 20 [Source:HGNC Symbol;Acc:20749]
ENSTGUG00000005043	ENSTGUT00000005331	Up	98.8996	-1.30424	0.248202	1.48227e-07	6.79612e-06	JAK2	Janus kinase 2 [Source:HGNC Symbol;Acc:6192]
ENSTGUG00000009961	ENSTGUT00000010383	Up	8.48274	-1.30033	0.325203	6.37441e-05	0.000562622	ZDBF2	zinc finger, DBF-type containing 2 [Source:HGNC Symbol;Acc:29313]
ENSTGUG00000013085	ENSTGUT00000013630	Up	64.266	-1.28758	0.240549	8.6659e-08	4.77485e-06	LPIN1	lipin 1 [Source:HGNC Symbol;Acc:13345]
ENSTGUG00000007208	ENSTGUT00000007494	Up	108.188	-1.28462	0.253813	4.16479e-07	1.38398e-05		Uncharacterized protein [Source:UniProtKB/TrEMBL;Acc:H0ZA16]
ENSTGUG00000013350	ENSTGUT00000013900	Up	82.2769	-1.28025	0.204364	3.73886e-10	1.01881e-07	MAN1A2	mannosidase, alpha, class 1A, member 2 [Source:HGNC Symbol;Acc:6822]
ENSTGUG00000000336	ENSTGUT00000000347	Up	31.3864	-1.26945	0.300386	2.37804e-05	0.000263217		Uncharacterized protein [Source:UniProtKB/TrEMBL;Acc:H0YPZ1]
ENSTGUG00000011867	ENSTGUT00000012364	Up	129.667	-1.26878	0.219176	7.08691e-09	8.23345e-07		Uncharacterized protein [Source:UniProtKB/TrEMBL;Acc:H0ZNQ3]
ENSTGUG00000005419	ENSTGUT00000005631	Up	91.7044	-1.26217	0.226504	2.5128e-08	2.11569e-06	TMEM168	transmembrane protein 168 [Source:HGNC Symbol;Acc:25826]
ENSTGUG00000005526	ENSTGUT00000005735	Up	71.9797	-1.24775	0.235709	1.1994e-07	5.97191e-06	ZBTB21	zinc finger and BTB domain containing 21 [Source:HGNC Symbol;Acc:13083]
ENSTGUG00000003814	ENSTGUT00000003977	Up	26.4837	-1.24666	0.274673	5.65989e-06	9.0528e-05	ABHD5	abhydrolase domain containing 5 [Source:HGNC Symbol;Acc:21396]
ENSTGUG00000005555	ENSTGUT00000005786	Up	126.913	-1.24599	0.207445	1.89703e-09	3.50997e-07	MTMR10	myotubularin related protein 10 [Source:HGNC Symbol;Acc:25999]
ENSTGUG00000002026	ENSTGUT00000002104	Up	24.3752	-1.24559	0.294019	2.27094e-05	0.0002538	ZCCHC2	zinc finger, CCHC domain containing 2 [Source:HGNC Symbol;Acc:22916]
ENSTGUG00000001892	ENSTGUT00000001967	Up	57.878	-1.24463	0.255043	1.06044e-06	2.73071e-05	USP53	ubiquitin specific peptidase 53 [Source:HGNC Symbol;Acc:29255]
ENSTGUG00000013544	ENSTGUT00000014104	Up	50.0183	-1.23994	0.214108	6.98814e-09	8.18213e-07	NRIP1	nuclear receptor interacting protein 1 [Source:HGNC Symbol;Acc:8001]
ENSTGUG00000011612	ENSTGUT00000012095	Up	40.4547	-1.23986	0.260161	1.88171e-06	4.03451e-05	PEX2	peroxisomal biogenesis factor 2 [Source:HGNC Symbol;Acc:9717]
ENSTGUG00000010735	ENSTGUT00000011197	Up	33.0353	-1.23428	0.276139	7.82916e-06	0.000114474	B4GALT6	UDP-Gal:betaGlcNAc beta 1,4- galactosyltransferase, polypeptide 6 [Source:HGNC Symbol;Acc:929]
ENSTGUG00000008296	ENSTGUT00000008633	Up	38.9919	-1.22884	0.25493	1.43329e-06	3.39102e-05	CCDC127	coiled-coil domain containing 127 [Source:HGNC Symbol;Acc:30520]
ENSTGUG00000011103	ENSTGUT00000011567	Up	18.2621	-1.22708	0.282942	1.44532e-05	0.000180208	RAP2A	RAP2A, member of RAS oncogene family [Source:HGNC Symbol;Acc:9861]
ENSTGUG00000016460	ENSTGUT00000017111	Up	27.1037	-1.21972	0.279057	1.23746e-05	0.000160848		Uncharacterized protein [Source:UniProtKB/TrEMBL;Acc:H1A1K1]
ENSTGUG00000011614	ENSTGUT00000012102	Up	20.5846	-1.2166	0.316222	0.00011943	0.000921203		Uncharacterized protein [Source:UniProtKB/TrEMBL;Acc:H0ZMZ7]
ENSTGUG00000002354	ENSTGUT00000002447	Up	13.606	-1.21097	0.305559	7.39801e-05	0.000633565	RNF150	ring finger protein 150 [Source:HGNC Symbol;Acc:23138]
ENSTGUG00000001138	ENSTGUT00000001192	Up	21.7993	-1.19752	0.292269	4.17993e-05	0.00040652	MAPK9	mitogen-activated protein kinase 9 [Source:HGNC Symbol;Acc:6886]
ENSTGUG00000009416	ENSTGUT00000009812	Up	21.1821	-1.19542	0.294963	5.0613e-05	0.000469683		Uncharacterized protein [Source:UniProtKB/TrEMBL;Acc:H0ZGJ4]
ENSTGUG00000005877	ENSTGUT00000006095	Up	17.6286	-1.19527	0.307296	0.000100396	0.000803712	GFOD1	glucose-fructose oxidoreductase domain containing 1 [Source:HGNC Symbol;Acc:21096]
ENSTGUG00000014257	ENSTGUT00000014836	Up	58.3728	-1.19494	0.247448	1.37193e-06	3.28978e-05		Uncharacterized protein [Source:UniProtKB/TrEMBL;Acc:H0ZVJ2]
ENSTGUG00000008271	ENSTGUT00000008616	Up	55.18	-1.19368	0.255128	2.88623e-06	5.56705e-05		Uncharacterized protein [Source:UniProtKB/TrEMBL;Acc:H0ZD64]
ENSTGUG00000008086	ENSTGUT00000008421	Up	33.8706	-1.19128	0.307529	0.000107189	0.00084505		Uncharacterized protein [Source:UniProtKB/TrEMBL;Acc:H0ZCM3]
ENSTGUG00000010857	ENSTGUT00000011325	Up	88.476	-1.18422	0.200517	3.50815e-09	5.15457e-07		Uncharacterized protein [Source:UniProtKB/TrEMBL;Acc:H0ZKT4]
ENSTGUG00000009298	ENSTGUT00000009702	Up	149.343	-1.18271	0.186424	2.23577e-10	6.83827e-08	TMX3	thioredoxin-related transmembrane protein 3 [Source:HGNC Symbol;Acc:24718]
ENSTGUG00000004354	ENSTGUT00000004527	Up	55.4108	-1.17347	0.257894	5.35942e-06	8.74964e-05		Uncharacterized protein [Source:UniProtKB/TrEMBL;Acc:H0Z1N9]
ENSTGUG00000010983	ENSTGUT00000011469	Up	40.5615	-1.17238	0.257165	5.14365e-06	8.50859e-05	ATRNL1	attractin-like 1 [Source:HGNC Symbol;Acc:29063]
ENSTGUG00000010907	ENSTGUT00000011366	Up	39.9284	-1.17194	0.280583	2.9565e-05	0.000309056	TMTC4	transmembrane and tetratricopeptide repeat containing 4 [Source:HGNC Symbol;Acc:25904]
ENSTGUG00000010994	ENSTGUT00000011459	Up	83.6018	-1.17186	0.224206	1.72536e-07	7.40918e-06	EHD4	EH-domain containing 4 [Source:HGNC Symbol;Acc:3245]
ENSTGUG00000002536	ENSTGUT00000002680	Up	18.9824	-1.16916	0.299935	9.69682e-05	0.000783008	CACNA2D1	calcium channel, voltage-dependent, alpha 2/delta subunit 1 [Source:HGNC Symbol;Acc:1399]
ENSTGUG00000001977	ENSTGUT00000002052	Up	33.6521	-1.16473	0.234695	6.9502e-07	1.99928e-05		Uncharacterized protein [Source:UniProtKB/TrEMBL;Acc:H0YUR4]
ENSTGUG00000002489	ENSTGUT00000002615	Up	42.9381	-1.16359	0.241434	1.43915e-06	3.39663e-05		Uncharacterized protein [Source:UniProtKB/TrEMBL;Acc:H0YWB4]
ENSTGUG00000011858	ENSTGUT00000012356	Up	88.51	-1.16048	0.18713	5.59307e-10	1.35199e-07	KIAA0930	KIAA0930 [Source:HGNC Symbol;Acc:1314]
ENSTGUG00000008975	ENSTGUT00000009384	Up	27.5943	-1.15811	0.285259	4.91043e-05	0.000458521	ATP11A	ATPase, class VI, type 11A [Source:HGNC Symbol;Acc:13552]
ENSTGUG00000013585	ENSTGUT00000014147	Up	253.534	-1.15771	0.1704	1.09003e-11	9.23112e-09	BACH1	BTB and CNC homology 1, basic leucine zipper transcription factor 1 [Source:HGNC Symbol;Acc:935]
ENSTGUG00000012592	ENSTGUT00000013124	Up	41.3963	-1.15749	0.275491	2.65073e-05	0.000284778	PHIP	pleckstrin homology domain interacting protein [Source:HGNC Symbol;Acc:15673]
ENSTGUG00000010953	ENSTGUT00000011412	Up	24.8694	-1.15417	0.302235	0.000134108	0.00100948	SKIL	SKI-like oncogene [Source:HGNC Symbol;Acc:10897]
ENSTGUG00000006712	ENSTGUT00000007059	Up	172.411	-1.15265	0.187368	7.66078e-10	1.73958e-07	SLC4A10	solute carrier family 4, sodium bicarbonate transporter, member 10 [Source:HGNC Symbol;Acc:13811]
ENSTGUG00000012754	ENSTGUT00000013284	Up	59.6097	-1.1421	0.255952	8.113e-06	0.000117563		Uncharacterized protein [Source:UniProtKB/TrEMBL;Acc:H0ZR92]
ENSTGUG00000004636	ENSTGUT00000004838	Up	59.2274	-1.13858	0.247135	4.08254e-06	7.18133e-05	MTM1	myotubularin 1 [Source:HGNC Symbol;Acc:7448]
ENSTGUG00000011305	ENSTGUT00000011778	Up	70.7906	-1.13777	0.236876	1.56115e-06	3.59543e-05	VCPIP1	valosin containing protein (p97)/p47 complex interacting protein 1 [Source:HGNC Symbol;Acc:30897]
ENSTGUG00000015067	ENSTGUT00000015670	Up	10.2487	-1.13422	0.321125	0.000412423	0.00244501		Uncharacterized protein [Source:UniProtKB/TrEMBL;Acc:H0ZXR3]
ENSTGUG00000009736	ENSTGUT00000010168	Up	140.461	-1.13057	0.197795	1.09135e-08	1.12813e-06	NAPG	N-ethylmaleimide-sensitive factor attachment protein, gamma [Source:HGNC Symbol;Acc:7642]
ENSTGUG00000009700	ENSTGUT00000010128	Up	22.4151	-1.12987	0.278198	4.87799e-05	0.000456358		Uncharacterized protein [Source:UniProtKB/TrEMBL;Acc:H0ZHF6]
ENSTGUG00000001718	ENSTGUT00000001787	Up	13.1786	-1.1295	0.325582	0.000522081	0.00296074	FAM219A	family with sequence similarity 219, member A [Source:HGNC Symbol;Acc:19920]
ENSTGUG00000000947	ENSTGUT00000001000	Up	46.4786	-1.12874	0.243419	3.53458e-06	6.39768e-05	NRP1	neuropilin 1 [Source:HGNC Symbol;Acc:8004]
ENSTGUG00000004948	ENSTGUT00000005139	Up	60.9918	-1.12508	0.236687	1.99985e-06	4.21252e-05	BRI3BP	BRI3 binding protein [Source:HGNC Symbol;Acc:14251]
ENSTGUG00000002846	ENSTGUT00000002964	Up	28.0358	-1.11825	0.309038	0.00029633	0.00188822	ZC3H12B	zinc finger CCCH-type containing 12B [Source:HGNC Symbol;Acc:17407]
ENSTGUG00000008720	ENSTGUT00000009086	Up	154.462	-1.11722	0.192405	6.37635e-09	7.64498e-07	LMTK2	lemur tyrosine kinase 2 [Source:HGNC Symbol;Acc:17880]
ENSTGUG00000001352	ENSTGUT00000001409	Up	74.9222	-1.11561	0.212708	1.56455e-07	6.9994e-06	FAM171A1	family with sequence similarity 171, member A1 [Source:HGNC Symbol;Acc:23522]
ENSTGUG00000009545	ENSTGUT00000009940	Up	21.6167	-1.11176	0.315262	0.000421163	0.00248895		Uncharacterized protein [Source:UniProtKB/TrEMBL;Acc:H0ZGX1]
ENSTGUG00000000314	ENSTGUT00000000324	Up	18.9066	-1.11106	0.318342	0.000482739	0.00278272	CREBRF	CREB3 regulatory factor [Source:HGNC Symbol;Acc:24050]
ENSTGUG00000008760	ENSTGUT00000009120	Up	105.21	-1.10945	0.216409	2.94927e-07	1.08233e-05	C3orf58	chromosome 3 open reading frame 58 [Source:HGNC Symbol;Acc:28490]
ENSTGUG00000012023	ENSTGUT00000012523	Up	134.772	-1.10924	0.208375	1.01915e-07	5.28514e-06	STK3	serine/threonine kinase 3 [Source:HGNC Symbol;Acc:11406]
ENSTGUG00000010500	ENSTGUT00000010942	Up	19.7092	-1.10468	0.31257	0.000409053	0.00243189	NIPA1	non imprinted in Prader-Willi/Angelman syndrome 1 [Source:HGNC Symbol;Acc:17043]
ENSTGUG00000000380	ENSTGUT00000000392	Up	52.7302	-1.10392	0.233886	2.35964e-06	4.81425e-05	CHSY3	chondroitin sulfate synthase 3 [Source:HGNC Symbol;Acc:24293]
ENSTGUG00000004277	ENSTGUT00000004446	Up	42.239	-1.10298	0.24983	1.01042e-05	0.000137665	IRS4	insulin receptor substrate 4 [Source:HGNC Symbol;Acc:6128]
ENSTGUG00000010939	ENSTGUT00000011398	Up	87.5585	-1.1024	0.198273	2.69755e-08	2.15043e-06	PCMTD1	protein-L-isoaspartate (D-aspartate) O-methyltransferase domain containing 1 [Source:HGNC Symbol;Acc:30483]
ENSTGUG00000010189	ENSTGUT00000010637	Up	95.0861	-1.10038	0.254721	1.56062e-05	0.000191422	AFAP1	actin filament associated protein 1 [Source:HGNC Symbol;Acc:24017]
ENSTGUG00000010516	ENSTGUT00000010964	Up	44.5698	-1.09996	0.258837	2.14123e-05	0.000242376	TTC39C	tetratricopeptide repeat domain 39C [Source:HGNC Symbol;Acc:26595]
ENSTGUG00000010105	ENSTGUT00000010544	Up	56.9198	-1.09884	0.219081	5.28473e-07	1.61796e-05	TBC1D14	TBC1 domain family, member 14 [Source:HGNC Symbol;Acc:29246]
ENSTGUG00000011289	ENSTGUT00000011773	Up	80.9598	-1.09746	0.239349	4.53584e-06	7.81859e-05	MYBL1	v-myb avian myeloblastosis viral oncogene homolog-like 1 [Source:HGNC Symbol;Acc:7547]
ENSTGUG00000012457	ENSTGUT00000012966	Up	28.7717	-1.09689	0.268808	4.49271e-05	0.000429141	PCDH17	protocadherin 17 [Source:HGNC Symbol;Acc:14267]
ENSTGUG00000005311	ENSTGUT00000005513	Up	123.968	-1.0938	0.197025	2.83083e-08	2.22124e-06	MDFIC	MyoD family inhibitor domain containing [Source:HGNC Symbol;Acc:28870]
ENSTGUG00000014483	ENSTGUT00000015066	Up	20.8204	-1.09181	0.271761	5.88106e-05	0.000526205		Uncharacterized protein [Source:UniProtKB/TrEMBL;Acc:H0ZW55]
ENSTGUG00000009050	ENSTGUT00000009420	Up	18.1773	-1.09171	0.282718	0.000112691	0.000881015		Uncharacterized protein [Source:UniProtKB/TrEMBL;Acc:H0ZFF9]
ENSTGUG00000016071	ENSTGUT00000016707	Up	14.2468	-1.09071	0.323886	0.000758316	0.00398908		Uncharacterized protein [Source:UniProtKB/TrEMBL;Acc:H1A0I0]
ENSTGUG00000012174	ENSTGUT00000012695	Up	160.686	-1.0882	0.198534	4.22516e-08	2.93159e-06	FNDC3A	fibronectin type III domain containing 3A [Source:HGNC Symbol;Acc:20296]
ENSTGUG00000013435	ENSTGUT00000013992	Up	10.7161	-1.08738	0.321209	0.00071112	0.00377907	SFT2D2	SFT2 domain containing 2 [Source:HGNC Symbol;Acc:25140]
ENSTGUG00000016535	ENSTGUT00000017189	Up	9.90453	-1.08723	0.315043	0.000558408	0.00312855		Uncharacterized protein [Source:UniProtKB/TrEMBL;Acc:H1A1S7]
ENSTGUG00000001049	ENSTGUT00000001088	Up	199.866	-1.08641	0.211941	2.9596e-07	1.08233e-05	MAML1	mastermind-like 1 (Drosophila) [Source:HGNC Symbol;Acc:13632]
ENSTGUG00000003069	ENSTGUT00000003199	Up	24.3009	-1.08396	0.257739	2.60323e-05	0.000281694		Uncharacterized protein [Source:UniProtKB/TrEMBL;Acc:H0YXZ2]
ENSTGUG00000016176	ENSTGUT00000016817	Up	11.6657	-1.08328	0.309009	0.000455501	0.00265111		Uncharacterized protein [Source:UniProtKB/TrEMBL;Acc:H1A0S8]
ENSTGUG00000006835	ENSTGUT00000007096	Up	285.123	-1.08225	0.183621	3.77099e-09	5.43421e-07	DNAJB4	DnaJ (Hsp40) homolog, subfamily B, member 4 [Source:HGNC Symbol;Acc:14886]
ENSTGUG00000009375	ENSTGUT00000009788	Up	29.1635	-1.07923	0.246877	1.23366e-05	0.000160633		Uncharacterized protein [Source:UniProtKB/TrEMBL;Acc:H0ZGH1]
ENSTGUG00000008337	ENSTGUT00000008707	Up	26.394	-1.07391	0.299431	0.000335148	0.00208245	SLC6A6	solute carrier family 6 (neurotransmitter transporter, taurine), member 6 [Source:HGNC Symbol;Acc:11052]
ENSTGUG00000011840	ENSTGUT00000012333	Up	52.7401	-1.07244	0.244137	1.11908e-05	0.000148817	SPOPL	speckle-type POZ protein-like [Source:HGNC Symbol;Acc:27934]
ENSTGUG00000000718	ENSTGUT00000000740	Up	91.8915	-1.07123	0.179714	2.51083e-09	4.18109e-07		Uncharacterized protein [Source:UniProtKB/TrEMBL;Acc:H0YR22]
ENSTGUG00000009591	ENSTGUT00000010011	Up	62.169	-1.07068	0.227203	2.44749e-06	4.94113e-05	SPIRE1	spire homolog 1 (Drosophila) [Source:HGNC Symbol;Acc:30622]
ENSTGUG00000016360	ENSTGUT00000017014	Up	32.612	-1.0671	0.24021	8.89738e-06	0.000126035		Uncharacterized protein [Source:UniProtKB/TrEMBL;Acc:H1A1A9]
ENSTGUG00000016991	ENSTGUT00000017669	Up	7.79054	-1.06425	0.321254	0.000923678	0.0046926		Uncharacterized protein [Source:UniProtKB/TrEMBL;Acc:H1A320]
ENSTGUG00000012008	ENSTGUT00000012505	Up	39.9098	-1.0638	0.299762	0.000386971	0.00232903	FOXO1	forkhead box O1 [Source:HGNC Symbol;Acc:3819]
ENSTGUG00000000401	ENSTGUT00000000426	Up	248.696	-1.06361	0.178612	2.60303e-09	4.2404e-07	SPTLC1	serine palmitoyltransferase, long chain base subunit 1 [Source:HGNC Symbol;Acc:11277]
ENSTGUG00000002152	ENSTGUT00000002241	Up	44.5839	-1.06042	0.231127	4.47427e-06	7.73616e-05	DUSP22	dual specificity phosphatase 22 [Source:HGNC Symbol;Acc:16077]
ENSTGUG00000010765	ENSTGUT00000011217	Up	20.2448	-1.0601	0.318284	0.000866384	0.00444979		Uncharacterized protein [Source:UniProtKB/TrEMBL;Acc:H0ZKH7]
ENSTGUG00000015467	ENSTGUT00000016085	Up	57.8173	-1.05898	0.192439	3.73535e-08	2.69143e-06		Uncharacterized protein [Source:UniProtKB/TrEMBL;Acc:H0ZYV0]
ENSTGUG00000009529	ENSTGUT00000009923	Up	3.29788	-1.05584	0.31349	0.000757148	0.00398573		Uncharacterized protein [Source:UniProtKB/TrEMBL;Acc:H0ZGV4]
ENSTGUG00000014291	ENSTGUT00000014876	Up	11.7022	-1.05565	0.30382	0.000511614	0.00291321		Uncharacterized protein [Source:UniProtKB/TrEMBL;Acc:H0ZVM8]
ENSTGUG00000012923	ENSTGUT00000013462	Up	95.8754	-1.05449	0.220789	1.78795e-06	3.88187e-05	ARHGEF10	Rho guanine nucleotide exchange factor (GEF) 10 [Source:HGNC Symbol;Acc:14103]
ENSTGUG00000009834	ENSTGUT00000010249	Up	7.22132	-1.05258	0.325541	0.00122352	0.00588167	LCOR	ligand dependent nuclear receptor corepressor [Source:HGNC Symbol;Acc:29503]
ENSTGUG00000013489	ENSTGUT00000014048	Up	77.5435	-1.05161	0.20954	5.20309e-07	1.60781e-05		Uncharacterized protein [Source:UniProtKB/TrEMBL;Acc:H0ZTE3]
ENSTGUG00000012907	ENSTGUT00000013442	Up	60.2978	-1.05021	0.236842	9.2401e-06	0.00012918	CEP170B	centrosomal protein 170B [Source:HGNC Symbol;Acc:20362]
ENSTGUG00000011966	ENSTGUT00000012463	Up	102.28	-1.04814	0.180026	5.81004e-09	7.19629e-07	PTDSS1	phosphatidylserine synthase 1 [Source:HGNC Symbol;Acc:9587]
ENSTGUG00000008536	ENSTGUT00000008897	Up	7.58266	-1.0457	0.325515	0.00131613	0.00622824	KAL1	Kallmann syndrome 1 sequence [Source:HGNC Symbol;Acc:6211]
ENSTGUG00000009095	ENSTGUT00000009479	Up	3.79862	-1.04416	0.319613	0.00108716	0.00535257	CRYM	crystallin, mu [Source:HGNC Symbol;Acc:2418]
ENSTGUG00000002585	ENSTGUT00000002693	Up	51.2174	-1.04218	0.2833	0.000234406	0.00157536	AHR	aryl hydrocarbon receptor [Source:HGNC Symbol;Acc:348]
ENSTGUG00000001834	ENSTGUT00000001913	Up	59.5529	-1.04111	0.246333	2.37442e-05	0.000263032		Uncharacterized protein [Source:UniProtKB/TrEMBL;Acc:H0YUC7]
ENSTGUG00000002547	ENSTGUT00000002656	Up	115.639	-1.04014	0.205941	4.40261e-07	1.4403e-05		Uncharacterized protein [Source:UniProtKB/TrEMBL;Acc:H0YWF5]
ENSTGUG00000002058	ENSTGUT00000002137	Up	39.7469	-1.03916	0.214785	1.31057e-06	3.17485e-05		Uncharacterized protein [Source:UniProtKB/TrEMBL;Acc:H0YUZ7]
ENSTGUG00000009029	ENSTGUT00000009415	Up	74.118	-1.03703	0.263922	8.51991e-05	0.000709377		Uncharacterized protein [Source:UniProtKB/TrEMBL;Acc:H0ZFF4]
ENSTGUG00000006534	ENSTGUT00000006803	Up	329.588	-1.03521	0.157147	4.47257e-11	2.23435e-08	GNS	glucosamine (N-acetyl)-6-sulfatase [Source:HGNC Symbol;Acc:4422]
ENSTGUG00000011160	ENSTGUT00000011627	Up	26.0807	-1.03403	0.296458	0.000486734	0.00280026	TTBK2	tau tubulin kinase 2 [Source:HGNC Symbol;Acc:19141]
ENSTGUG00000013811	ENSTGUT00000014390	Up	48.1526	-1.03143	0.230056	7.34635e-06	0.000108806		Uncharacterized protein [Source:UniProtKB/TrEMBL;Acc:H0ZUC6]
ENSTGUG00000002052	ENSTGUT00000002155	Up	182.818	-1.02925	0.141163	3.07202e-13	8.0616e-10	SFMBT2	Scm-like with four mbt domains 2 [Source:HGNC Symbol;Acc:20256]
ENSTGUG00000003673	ENSTGUT00000003827	Up	75.5934	-1.02714	0.198536	2.29675e-07	8.96392e-06		Uncharacterized protein [Source:UniProtKB/TrEMBL;Acc:H0YZQ1]
ENSTGUG00000012108	ENSTGUT00000012608	Up	22.5868	-1.02685	0.280803	0.000255367	0.00168524	LIN52	lin-52 homolog (C. elegans) [Source:HGNC Symbol;Acc:19856]
ENSTGUG00000008964	ENSTGUT00000009364	Up	439.395	-1.02501	0.154809	3.56481e-11	1.95621e-08	MED13L	mediator complex subunit 13-like [Source:HGNC Symbol;Acc:22962]
ENSTGUG00000014924	ENSTGUT00000015528	Up	8.40036	-1.02474	0.325465	0.00164094	0.00748865		Uncharacterized protein [Source:UniProtKB/TrEMBL;Acc:H0ZXC7]
ENSTGUG00000001315	ENSTGUT00000001372	Up	90.9832	-1.02462	0.17326	3.34372e-09	5.09944e-07	FNIP1	folliculin interacting protein 1 [Source:HGNC Symbol;Acc:29418]
ENSTGUG00000016395	ENSTGUT00000017041	Up	6.5406	-1.0241	0.325467	0.00165209	0.00753268		Uncharacterized protein [Source:UniProtKB/TrEMBL;Acc:H1A1D5]
ENSTGUG00000011049	ENSTGUT00000011522	Up	18.7966	-1.02303	0.298678	0.000614335	0.00336392	STK24	serine/threonine kinase 24 [Source:HGNC Symbol;Acc:11403]
ENSTGUG00000014095	ENSTGUT00000014669	Up	34.463	-1.02018	0.240785	2.26649e-05	0.000253492		Uncharacterized protein [Source:UniProtKB/TrEMBL;Acc:H0ZV36]
ENSTGUG00000008168	ENSTGUT00000008513	Up	67.1011	-1.01671	0.180444	1.75588e-08	1.59487e-06	SNX8	sorting nexin 8 [Source:HGNC Symbol;Acc:14972]
ENSTGUG00000004599	ENSTGUT00000004800	Up	74.6266	-1.01335	0.206913	9.70864e-07	2.55269e-05	GLI2	GLI family zinc finger 2 [Source:HGNC Symbol;Acc:4318]
ENSTGUG00000012427	ENSTGUT00000012942	Up	207.667	-1.01236	0.150095	1.53234e-11	1.04387e-08	RNGTT	RNA guanylyltransferase and 5'-phosphatase [Source:HGNC Symbol;Acc:10073]
ENSTGUG00000012659	ENSTGUT00000013184	Up	7.99346	-1.00961	0.324481	0.00186165	0.00830373	CD109	CD109 molecule [Source:HGNC Symbol;Acc:21685]
ENSTGUG00000004576	ENSTGUT00000004760	Up	296.361	-1.00828	0.15647	1.16433e-10	4.3834e-08	CD99L2	CD99 molecule-like 2 [Source:HGNC Symbol;Acc:18237]
ENSTGUG00000010373	ENSTGUT00000010822	Up	30.0288	-1.00764	0.26084	0.000111971	0.0008763	CABLES1	Cdk5 and Abl enzyme substrate 1 [Source:HGNC Symbol;Acc:25097]
ENSTGUG00000007795	ENSTGUT00000008105	Up	47.1289	-1.00464	0.244087	3.85678e-05	0.000381277	BEND2	BEN domain containing 2 [Source:HGNC Symbol;Acc:28509]
ENSTGUG00000010479	ENSTGUT00000010918	Up	22.445	-1.00348	0.27578	0.000274027	0.00177401	C2orf69	chromosome 2 open reading frame 69 [Source:HGNC Symbol;Acc:26799]
ENSTGUG00000000768	ENSTGUT00000000797	Up	129.9	-1.00278	0.167999	2.38811e-09	4.06711e-07	C9orf41	chromosome 9 open reading frame 41 [Source:HGNC Symbol;Acc:23435]
ENSTGUG00000004875	ENSTGUT00000005066	Up	15.8207	-1.00263	0.288821	0.000517622	0.00293848	KDM4C	lysine (K)-specific demethylase 4C [Source:HGNC Symbol;Acc:17071]
ENSTGUG00000012916	ENSTGUT00000013452	Up	38.4336	-1.00188	0.27514	0.000271215	0.00175961	FZD4	frizzled family receptor 4 [Source:HGNC Symbol;Acc:4042]
ENSTGUG00000011569	ENSTGUT00000012059	Up	95.1803	-1.00105	0.255811	9.10579e-05	0.000745322	MPP5	membrane protein, palmitoylated 5 (MAGUK p55 subfamily member 5) [Source:HGNC Symbol;Acc:18669]
ENSTGUG00000014533	ENSTGUT00000015146	Up	18.156	-1.00061	0.281287	0.00037474	0.00227102		Uncharacterized protein [Source:UniProtKB/TrEMBL;Acc:H0ZWC8]
ENSTGUG00000010998	ENSTGUT00000011473	Up	116.128	-0.999169	0.223927	8.11887e-06	0.000117563	MYNN	myoneurin [Source:HGNC Symbol;Acc:14955]
ENSTGUG00000009300	ENSTGUT00000009703	Up	70.9288	-0.998534	0.216625	4.0363e-06	7.1167e-05	IL1RAP	interleukin 1 receptor accessory protein [Source:HGNC Symbol;Acc:5995]
ENSTGUG00000002044	ENSTGUT00000002122	Up	42.6783	-0.998017	0.222871	7.53419e-06	0.000111027		Uncharacterized protein [Source:UniProtKB/TrEMBL;Acc:H0YUY2]
ENSTGUG00000008626	ENSTGUT00000009000	Up	142.431	-0.994601	0.183206	5.67125e-08	3.57122e-06	CRIM1	cysteine rich transmembrane BMP regulator 1 (chordin-like) [Source:HGNC Symbol;Acc:2359]
ENSTGUG00000001510	ENSTGUT00000001569	Up	35.0467	-0.993903	0.285484	0.000498664	0.00285138	PANK3	pantothenate kinase 3 [Source:HGNC Symbol;Acc:19365]
ENSTGUG00000011786	ENSTGUT00000012280	Up	71.2652	-0.993875	0.261246	0.00014217	0.00106088	MMP16	matrix metallopeptidase 16 (membrane-inserted) [Source:HGNC Symbol;Acc:7162]
ENSTGUG00000010609	ENSTGUT00000011054	Up	98.8889	-0.993119	0.219251	5.90955e-06	9.34194e-05	RP2	retinitis pigmentosa 2 (X-linked recessive) [Source:HGNC Symbol;Acc:10274]
ENSTGUG00000009435	ENSTGUT00000009822	Up	21.6413	-0.992702	0.306545	0.00120219	0.00580846	ITPRIPL2	inositol 1,4,5-trisphosphate receptor interacting protein-like 2 [Source:HGNC Symbol;Acc:27257]
ENSTGUG00000002377	ENSTGUT00000002487	Up	61.536	-0.992005	0.233766	2.19983e-05	0.000247462		Uncharacterized protein [Source:UniProtKB/TrEMBL;Acc:H0YVZ1]
ENSTGUG00000011364	ENSTGUT00000011849	Up	234.816	-0.990284	0.161444	8.57437e-10	1.86238e-07	LATS2	large tumor suppressor kinase 2 [Source:HGNC Symbol;Acc:6515]
ENSTGUG00000015199	ENSTGUT00000015805	Up	103.733	-0.990281	0.189398	1.70825e-07	7.35677e-06
ENSTGUG00000012397	ENSTGUT00000012906	Up	89.9468	-0.989737	0.211969	3.02312e-06	5.73513e-05	GALC	galactosylceramidase [Source:HGNC Symbol;Acc:4115]
ENSTGUG00000001177	ENSTGUT00000001232	Up	100.365	-0.985787	0.179238	3.80059e-08	2.72379e-06		Uncharacterized protein [Source:UniProtKB/TrEMBL;Acc:H0YSG0]
ENSTGUG00000010804	ENSTGUT00000011255	Up	128.421	-0.984594	0.182086	6.39758e-08	3.80478e-06	EFNB2	ephrin-B2 [Source:HGNC Symbol;Acc:3227]
ENSTGUG00000007464	ENSTGUT00000007806	Up	79.0453	-0.983826	0.266297	0.000220341	0.0014982	DGKD	diacylglycerol kinase, delta 130kDa [Source:HGNC Symbol;Acc:2851]
ENSTGUG00000011045	ENSTGUT00000011509	Up	146.183	-0.983788	0.153084	1.30627e-10	4.7749e-08		Uncharacterized protein [Source:UniProtKB/TrEMBL;Acc:H0ZLB2]
ENSTGUG00000008537	ENSTGUT00000008884	Up	12.8723	-0.982104	0.308297	0.00144464	0.00670512	FAM174B	family with sequence similarity 174, member B [Source:HGNC Symbol;Acc:34339]
ENSTGUG00000011441	ENSTGUT00000011920	Up	33.488	-0.981529	0.269445	0.000269705	0.00175285	TMTC1	transmembrane and tetratricopeptide repeat containing 1 [Source:HGNC Symbol;Acc:24099]
ENSTGUG00000009006	ENSTGUT00000009378	Up	80.4827	-0.981452	0.253225	0.000106269	0.000839562		Uncharacterized protein [Source:UniProtKB/TrEMBL;Acc:H0ZFB7]
ENSTGUG00000011586	ENSTGUT00000012070	Up	108.795	-0.981392	0.232736	2.47834e-05	0.000272102		Uncharacterized protein [Source:UniProtKB/TrEMBL;Acc:H0ZMW5]
ENSTGUG00000005488	ENSTGUT00000005799	Up	68.6339	-0.97967	0.254789	0.00012054	0.00092881	DOCK4	dedicator of cytokinesis 4 [Source:HGNC Symbol;Acc:19192]
ENSTGUG00000006257	ENSTGUT00000006494	Up	74.3786	-0.977639	0.243872	6.10245e-05	0.000541809	KDM1B	lysine (K)-specific demethylase 1B [Source:HGNC Symbol;Acc:21577]
ENSTGUG00000003773	ENSTGUT00000003935	Up	103.545	-0.977573	0.232931	2.70662e-05	0.000289537	CERK	ceramide kinase [Source:HGNC Symbol;Acc:19256]
ENSTGUG00000013612	ENSTGUT00000014175	Up	41.4971	-0.976742	0.239472	4.52819e-05	0.00043143	CBLB	Cbl proto-oncogene B, E3 ubiquitin protein ligase [Source:HGNC Symbol;Acc:1542]
ENSTGUG00000005336	ENSTGUT00000005604	Up	96.6859	-0.974552	0.184846	1.34773e-07	6.43261e-06	AGL	amylo-alpha-1, 6-glucosidase, 4-alpha-glucanotransferase [Source:HGNC Symbol;Acc:321]
ENSTGUG00000005391	ENSTGUT00000005605	Up	119.452	-0.973854	0.214345	5.53528e-06	8.94924e-05	LCLAT1	lysocardiolipin acyltransferase 1 [Source:HGNC Symbol;Acc:26756]
ENSTGUG00000010235	ENSTGUT00000010667	Up	23.6075	-0.973561	0.276666	0.00043333	0.0025438	MGAT3	mannosyl (beta-1,4-)-glycoprotein beta-1,4-N-acetylglucosaminyltransferase [Source:HGNC Symbol;Acc:7046]
ENSTGUG00000002422	ENSTGUT00000002522	Up	64.5361	-0.973113	0.198433	9.39114e-07	2.48666e-05	KIF16B	kinesin family member 16B [Source:HGNC Symbol;Acc:15869]
ENSTGUG00000001274	ENSTGUT00000001324	Up	80.0428	-0.972417	0.219219	9.17207e-06	0.000128589	UGCG	UDP-glucose ceramide glucosyltransferase [Source:HGNC Symbol;Acc:12524]
ENSTGUG00000002912	ENSTGUT00000003028	Up	121.252	-0.972154	0.227546	1.93431e-05	0.000223684		Uncharacterized protein [Source:UniProtKB/TrEMBL;Acc:H0YXH3]
ENSTGUG00000007194	ENSTGUT00000007503	Up	42.8456	-0.972098	0.258659	0.000171128	0.00123007	APPL1	adaptor protein, phosphotyrosine interaction, PH domain and leucine zipper containing 1 [Source:HGNC Symbol;Acc:24035]
ENSTGUG00000004358	ENSTGUT00000004534	Up	10.2477	-0.971407	0.314889	0.00203606	0.00892237	COL26A1	collagen, type XXVI, alpha 1 [Source:HGNC Symbol;Acc:18038]
ENSTGUG00000006295	ENSTGUT00000006543	Up	70.6479	-0.971105	0.2433	6.56871e-05	0.000576715		Uncharacterized protein [Source:UniProtKB/TrEMBL;Acc:H0Z7C9]
ENSTGUG00000005944	ENSTGUT00000006182	Up	94.9441	-0.969875	0.207281	2.88216e-06	5.56636e-05	TWF1	twinfilin actin-binding protein 1 [Source:HGNC Symbol;Acc:9620]
ENSTGUG00000011948	ENSTGUT00000012443	Up	99.482	-0.969757	0.239562	5.16483e-05	0.000477516	TP53INP1	tumor protein p53 inducible nuclear protein 1 [Source:HGNC Symbol;Acc:18022]
ENSTGUG00000012329	ENSTGUT00000012837	Up	54.2058	-0.969656	0.21837	8.97788e-06	0.000126458	MANEA	mannosidase, endo-alpha [Source:HGNC Symbol;Acc:21072]
ENSTGUG00000003774	ENSTGUT00000003943	Up	32.3132	-0.968032	0.244506	7.52213e-05	0.000642726		Uncharacterized protein [Source:UniProtKB/TrEMBL;Acc:H0Z016]
ENSTGUG00000006055	ENSTGUT00000006293	Up	18.2344	-0.96768	0.307268	0.00163659	0.00747562	FAM169A	family with sequence similarity 169, member A [Source:HGNC Symbol;Acc:29138]
ENSTGUG00000007800	ENSTGUT00000008156	Up	68.1633	-0.966996	0.20693	2.96743e-06	5.68707e-05	ADAMTSL3	ADAMTS-like 3 [Source:HGNC Symbol;Acc:14633]
ENSTGUG00000006288	ENSTGUT00000006521	Up	11.5169	-0.966218	0.301676	0.00136085	0.00639343	RNF144B	ring finger protein 144B [Source:HGNC Symbol;Acc:21578]
ENSTGUG00000009141	ENSTGUT00000009516	Up	188.976	-0.96579	0.198914	1.20196e-06	2.98464e-05	RELL1	RELT-like 1 [Source:HGNC Symbol;Acc:27379]
ENSTGUG00000002665	ENSTGUT00000002771	Up	50.975	-0.964924	0.213964	6.4903e-06	0.000100258	ZNF827	zinc finger protein 827 [Source:HGNC Symbol;Acc:27193]
ENSTGUG00000002099	ENSTGUT00000002189	Up	90.5142	-0.964726	0.184762	1.77519e-07	7.60136e-06	HTATSF1	HIV-1 Tat specific factor 1 [Source:HGNC Symbol;Acc:5276]
ENSTGUG00000005414	ENSTGUT00000005622	Up	188.385	-0.96435	0.195298	7.89913e-07	2.20113e-05	C7orf60	chromosome 7 open reading frame 60 [Source:HGNC Symbol;Acc:26475]
ENSTGUG00000003492	ENSTGUT00000003645	Up	27.195	-0.962075	0.306284	0.00168301	0.00764575	AUTS2	autism susceptibility candidate 2 [Source:HGNC Symbol;Acc:14262]
ENSTGUG00000005538	ENSTGUT00000005754	Up	21.8756	-0.961943	0.26074	0.000224891	0.00152164		Uncharacterized protein [Source:UniProtKB/TrEMBL;Acc:H0Z550]
ENSTGUG00000001807	ENSTGUT00000001892	Up	25.6336	-0.959855	0.278417	0.000565701	0.00315291	ANK2	ankyrin 2, neuronal [Source:HGNC Symbol;Acc:493]
ENSTGUG00000002448	ENSTGUT00000002540	Up	52.8209	-0.959273	0.233545	4.00055e-05	0.000391871	ARL15	ADP-ribosylation factor-like 15 [Source:HGNC Symbol;Acc:25945]
ENSTGUG00000005715	ENSTGUT00000005979	Up	302.368	-0.956534	0.171411	2.40017e-08	2.04383e-06	RAPGEF2	Rap guanine nucleotide exchange factor (GEF) 2 [Source:HGNC Symbol;Acc:16854]
ENSTGUG00000005961	ENSTGUT00000006203	Up	83.117	-0.954656	0.182974	1.81399e-07	7.72337e-06	AGPAT3	1-acylglycerol-3-phosphate O-acyltransferase 3 [Source:HGNC Symbol;Acc:326]
ENSTGUG00000000963	ENSTGUT00000001002	Up	48.9834	-0.951858	0.284324	0.000814566	0.00422565	FER	fer (fps/fes related) tyrosine kinase [Source:HGNC Symbol;Acc:3655]
ENSTGUG00000014615	ENSTGUT00000015211	Up	4.5091	-0.950579	0.310106	0.00217427	0.00939344		Uncharacterized protein [Source:UniProtKB/TrEMBL;Acc:H0ZWI3]
ENSTGUG00000007471	ENSTGUT00000007820	Up	90.6608	-0.950482	0.248573	0.000131436	0.000992861	RPS6KA3	ribosomal protein S6 kinase, 90kDa, polypeptide 3 [Source:HGNC Symbol;Acc:10432]
ENSTGUG00000008598	ENSTGUT00000008948	Up	74.5342	-0.949376	0.250973	0.000155081	0.0011382	YPEL1	yippee-like 1 (Drosophila) [Source:HGNC Symbol;Acc:12845]
ENSTGUG00000004374	ENSTGUT00000004551	Up	83.5507	-0.949236	0.214132	9.29562e-06	0.000129601	NEK7	NIMA-related kinase 7 [Source:HGNC Symbol;Acc:13386]
ENSTGUG00000010480	ENSTGUT00000010931	Up	130.119	-0.949086	0.197282	1.50325e-06	3.4929e-05	SATB2	SATB homeobox 2 [Source:HGNC Symbol;Acc:21637]
ENSTGUG00000011274	ENSTGUT00000011756	Up	116.824	-0.946912	0.201293	2.54938e-06	5.08079e-05		Arginyl-tRNA--protein transferase 1 [Source:UniProtKB/TrEMBL;Acc:H0ZM06]
ENSTGUG00000002566	ENSTGUT00000002672	Up	34.7707	-0.946678	0.225791	2.75626e-05	0.000292965	CAMTA1	calmodulin binding transcription activator 1 [Source:HGNC Symbol;Acc:18806]
ENSTGUG00000000001	ENSTGUT00000000001	Up	72.4478	-0.945369	0.198887	2.00128e-06	4.21252e-05	C2CD2L	C2CD2-like [Source:HGNC Symbol;Acc:29000]
ENSTGUG00000007912	ENSTGUT00000008261	Up	157.766	-0.944815	0.17101	3.29636e-08	2.42169e-06		Uncharacterized protein [Source:UniProtKB/TrEMBL;Acc:H0ZC67]
ENSTGUG00000001399	ENSTGUT00000001467	Up	35.9647	-0.943101	0.26261	0.000329079	0.00204898	ADAM22	ADAM metallopeptidase domain 22 [Source:HGNC Symbol;Acc:201]
ENSTGUG00000011588	ENSTGUT00000012073	Up	114.888	-0.942892	0.179995	1.61943e-07	7.1806e-06		Uncharacterized protein [Source:UniProtKB/TrEMBL;Acc:H0ZMW8]
ENSTGUG00000006887	ENSTGUT00000007279	Up	131.703	-0.942149	0.228258	3.66628e-05	0.000367203		Uncharacterized protein [Source:UniProtKB/TrEMBL;Acc:H0Z9F5]
ENSTGUG00000002495	ENSTGUT00000002600	Up	35.9226	-0.941531	0.23143	4.73518e-05	0.000447172	DAAM2	dishevelled associated activator of morphogenesis 2 [Source:HGNC Symbol;Acc:18143]
ENSTGUG00000012490	ENSTGUT00000013009	Up	134.087	-0.940463	0.215779	1.30985e-05	0.000167965	SQLE	squalene epoxidase [Source:HGNC Symbol;Acc:11279]
ENSTGUG00000009562	ENSTGUT00000009971	Up	130.681	-0.940233	0.199525	2.44875e-06	4.94113e-05	KCTD5	potassium channel tetramerization domain containing 5 [Source:HGNC Symbol;Acc:21423]
ENSTGUG00000007855	ENSTGUT00000008176	Up	51.8058	-0.940109	0.253203	0.000204929	0.0014186	TMTC2	transmembrane and tetratricopeptide repeat containing 2 [Source:HGNC Symbol;Acc:25440]
ENSTGUG00000008733	ENSTGUT00000009111	Up	132.509	-0.940003	0.190764	8.32612e-07	2.28961e-05	MEF2A	myocyte enhancer factor 2A [Source:HGNC Symbol;Acc:6993]
ENSTGUG00000002298	ENSTGUT00000002409	Up	89.9837	-0.939656	0.211718	9.0699e-06	0.000127331	FRMD4A	FERM domain containing 4A [Source:HGNC Symbol;Acc:25491]
ENSTGUG00000008236	ENSTGUT00000008572	Up	22.717	-0.939371	0.301346	0.00182545	0.00817388		Uncharacterized protein [Source:UniProtKB/TrEMBL;Acc:H0ZD21]
ENSTGUG00000007902	ENSTGUT00000008236	Up	222.798	-0.938338	0.187341	5.47933e-07	1.66232e-05		Uncharacterized protein [Source:UniProtKB/TrEMBL;Acc:H0ZC43]
ENSTGUG00000011592	ENSTGUT00000012080	Up	44.0335	-0.938	0.275067	0.000649455	0.00351293	BMF	Bcl2 modifying factor [Source:HGNC Symbol;Acc:24132]
ENSTGUG00000005685	ENSTGUT00000005927	Up	110.586	-0.937832	0.239559	9.04693e-05	0.000742125	FNIP2	folliculin interacting protein 2 [Source:HGNC Symbol;Acc:29280]
ENSTGUG00000011029	ENSTGUT00000011503	Up	12.068	-0.937779	0.303242	0.0019847	0.00875108	HSPA12A	heat shock 70kDa protein 12A [Source:HGNC Symbol;Acc:19022]
ENSTGUG00000013456	ENSTGUT00000014014	Up	57.4209	-0.936516	0.183628	3.39517e-07	1.18609e-05	PGM2L1	phosphoglucomutase 2-like 1 [Source:HGNC Symbol;Acc:20898]
ENSTGUG00000004531	ENSTGUT00000004717	Up	14.9659	-0.935552	0.298685	0.00173481	0.00783796		Uncharacterized protein [Source:UniProtKB/TrEMBL;Acc:H0Z278]
ENSTGUG00000008483	ENSTGUT00000008927	Up	2.24515	-0.93506	0.296636	0.00162034	0.00741498	ATP8A1	ATPase, aminophospholipid transporter (APLT), class I, type 8A, member 1 [Source:HGNC Symbol;Acc:13531]
ENSTGUG00000002045	ENSTGUT00000002123	Up	47.6047	-0.935007	0.226639	3.69866e-05	0.000369083		Uncharacterized protein [Source:UniProtKB/TrEMBL;Acc:H0YUY3]
ENSTGUG00000009217	ENSTGUT00000009597	Up	46.4027	-0.934937	0.257217	0.000278181	0.00179394	SOCS6	suppressor of cytokine signaling 6 [Source:HGNC Symbol;Acc:16833]
ENSTGUG00000008289	ENSTGUT00000008634	Up	90.7393	-0.934327	0.212644	1.11356e-05	0.000148214	DESI2	desumoylating isopeptidase 2 [Source:HGNC Symbol;Acc:24264]
ENSTGUG00000008437	ENSTGUT00000008792	Up	106.004	-0.93376	0.240661	0.000104466	0.000828818		Uncharacterized protein [Source:UniProtKB/TrEMBL;Acc:H0ZDN7]
ENSTGUG00000000739	ENSTGUT00000000763	Up	203.191	-0.933492	0.167882	2.69138e-08	2.15043e-06		Uncharacterized protein [Source:UniProtKB/TrEMBL;Acc:H0YR44]
ENSTGUG00000007757	ENSTGUT00000008069	Up	17.1179	-0.933328	0.289158	0.00124771	0.00596663	LIN7A	lin-7 homolog A (C. elegans) [Source:HGNC Symbol;Acc:17787]
ENSTGUG00000001482	ENSTGUT00000001543	Up	95.8435	-0.932427	0.201177	3.57191e-06	6.45744e-05	TSTD2	thiosulfate sulfurtransferase (rhodanese)-like domain containing 2 [Source:HGNC Symbol;Acc:30087]
ENSTGUG00000003029	ENSTGUT00000003168	Up	109.927	-0.930258	0.186814	6.3718e-07	1.86877e-05		Uncharacterized protein [Source:UniProtKB/TrEMBL;Acc:H0YXW2]
ENSTGUG00000005595	ENSTGUT00000005818	Up	78.9772	-0.929557	0.208519	8.27668e-06	0.000119127	DNAJB9	DnaJ (Hsp40) homolog, subfamily B, member 9 [Source:HGNC Symbol;Acc:6968]
ENSTGUG00000007424	ENSTGUT00000007720	Up	35.8439	-0.929411	0.28348	0.00104334	0.00518108	ZBTB34	zinc finger and BTB domain containing 34 [Source:HGNC Symbol;Acc:31446]
ENSTGUG00000002716	ENSTGUT00000002835	Up	83.8655	-0.929217	0.222474	2.95714e-05	0.000309056	ZSWIM6	zinc finger, SWIM-type containing 6 [Source:HGNC Symbol;Acc:29316]
ENSTGUG00000007083	ENSTGUT00000007358	Up	44.2622	-0.929168	0.223791	3.29648e-05	0.000337372		Uncharacterized protein [Source:UniProtKB/TrEMBL;Acc:H0Z9N3]
ENSTGUG00000002745	ENSTGUT00000002855	Up	32.9012	-0.928076	0.250934	0.000216884	0.00148239		Uncharacterized protein [Source:UniProtKB/TrEMBL;Acc:H0YX01]
ENSTGUG00000008350	ENSTGUT00000008723	Up	61.2871	-0.927718	0.247755	0.000180756	0.00128388	TXNRD2	thioredoxin reductase 2 [Source:HGNC Symbol;Acc:18155]
ENSTGUG00000010736	ENSTGUT00000011213	Up	73.9026	-0.927668	0.222639	3.09042e-05	0.000320084	PIK3CA	phosphatidylinositol-4,5-bisphosphate 3-kinase, catalytic subunit alpha [Source:HGNC Symbol;Acc:8975]
ENSTGUG00000011564	ENSTGUT00000012052	Up	39.5932	-0.926916	0.25128	0.000225332	0.00152394		Ubiquitin carboxyl-terminal hydrolase [Source:UniProtKB/TrEMBL;Acc:H0ZMU7]
ENSTGUG00000018325	ENSTGUT00000019232	Up	117.308	-0.926062	0.177462	1.80501e-07	7.70701e-06	RAB8B	RAB8B, member RAS oncogene family [Source:HGNC Symbol;Acc:30273]
ENSTGUG00000010267	ENSTGUT00000010731	Up	133.956	-0.925978	0.220703	2.72179e-05	0.000290331	TRAK2	trafficking protein, kinesin binding 2 [Source:HGNC Symbol;Acc:13206]
ENSTGUG00000010022	ENSTGUT00000010452	Up	116.051	-0.923468	0.225846	4.33358e-05	0.000416864	LEPROT	leptin receptor overlapping transcript [Source:HGNC Symbol;Acc:29477]
ENSTGUG00000005245	ENSTGUT00000005466	Up	55.9742	-0.922335	0.246648	0.000184399	0.00130481	RTKN2	rhotekin 2 [Source:HGNC Symbol;Acc:19364]
ENSTGUG00000006981	ENSTGUT00000007264	Up	184.453	-0.920899	0.181685	4.00611e-07	1.34618e-05	HELZ2	helicase with zinc finger 2, transcriptional coactivator [Source:HGNC Symbol;Acc:30021]
ENSTGUG00000004257	ENSTGUT00000004542	Up	60.8776	-0.920648	0.198486	3.51197e-06	6.37215e-05	PRKCA	protein kinase C, alpha [Source:HGNC Symbol;Acc:9393]
ENSTGUG00000008380	ENSTGUT00000008756	Up	35.7226	-0.920361	0.254297	0.00029548	0.00188521	GABRA2	gamma-aminobutyric acid (GABA) A receptor, alpha 2 [Source:HGNC Symbol;Acc:4076]
ENSTGUG00000000414	ENSTGUT00000000429	Up	95.7172	-0.919273	0.240178	0.000129467	0.000982441	ROR2	receptor tyrosine kinase-like orphan receptor 2 [Source:HGNC Symbol;Acc:10257]
ENSTGUG00000004990	ENSTGUT00000005202	Up	51.2795	-0.918418	0.284023	0.00122239	0.00587931	ERMP1	endoplasmic reticulum metallopeptidase 1 [Source:HGNC Symbol;Acc:23703]
ENSTGUG00000018231	ENSTGUT00000018935	Up	204.638	-0.91817	0.179963	3.36114e-07	1.17695e-05		Uncharacterized protein [Source:UniProtKB/TrEMBL;Acc:H1A4T1]
ENSTGUG00000002852	ENSTGUT00000002973	Up	36.1231	-0.917519	0.285426	0.00130646	0.00619619	GPATCH2	G patch domain containing 2 [Source:HGNC Symbol;Acc:25499]
ENSTGUG00000001958	ENSTGUT00000002035	Up	137.867	-0.917243	0.135726	1.39855e-11	9.98096e-09	MAP3K3	mitogen-activated protein kinase kinase kinase 3 [Source:HGNC Symbol;Acc:6855]
ENSTGUG00000002577	ENSTGUT00000002691	Up	31.8616	-0.916749	0.26308	0.000492729	0.00282824	NR3C2	nuclear receptor subfamily 3, group C, member 2 [Source:HGNC Symbol;Acc:7979]
ENSTGUG00000007983	ENSTGUT00000008306	Up	44.345	-0.916248	0.226884	5.38166e-05	0.000490595	PPP1R3D	protein phosphatase 1, regulatory subunit 3D [Source:HGNC Symbol;Acc:9294]
ENSTGUG00000006360	ENSTGUT00000006655	Up	220.032	-0.916181	0.155367	3.70436e-09	5.39003e-07	NEDD4	neural precursor cell expressed, developmentally down-regulated 4, E3 ubiquitin protein ligase [Source:HGNC Symbol;Acc:7727]
ENSTGUG00000008089	ENSTGUT00000008452	Up	153.244	-0.914781	0.203155	6.7043e-06	0.000102215	MAST2	microtubule associated serine/threonine kinase 2 [Source:HGNC Symbol;Acc:19035]
ENSTGUG00000013149	ENSTGUT00000013702	Up	429.08	-0.913165	0.159422	1.01637e-08	1.08031e-06	PUM2	pumilio homolog 2 (Drosophila) [Source:HGNC Symbol;Acc:14958]
ENSTGUG00000004960	ENSTGUT00000005181	Up	141.092	-0.912798	0.161854	1.70414e-08	1.56687e-06	DYRK1A	dual-specificity tyrosine-(Y)-phosphorylation regulated kinase 1A [Source:HGNC Symbol;Acc:3091]
ENSTGUG00000001618	ENSTGUT00000001685	Up	49.0406	-0.91204	0.275706	0.000939616	0.00475905	SYT4	synaptotagmin IV (SYT4), mRNA [Source:RefSeq mRNA;Acc:NM_001048261]
ENSTGUG00000008513	ENSTGUT00000008885	Up	108.943	-0.911875	0.232029	8.49438e-05	0.000707645	PDK1	pyruvate dehydrogenase kinase, isozyme 1 [Source:HGNC Symbol;Acc:8809]
ENSTGUG00000011795	ENSTGUT00000012288	Up	64.6189	-0.910728	0.218469	3.06367e-05	0.000318413	STXBP6	syntaxin binding protein 6 (amisyn) [Source:HGNC Symbol;Acc:19666]
ENSTGUG00000002865	ENSTGUT00000003008	Up	78.098	-0.910262	0.19181	2.0785e-06	4.33248e-05	SLC9A6	solute carrier family 9, subfamily A (NHE6, cation proton antiporter 6), member 6 [Source:HGNC Symbol;Acc:11079]
ENSTGUG00000001730	ENSTGUT00000001800	Up	35.4161	-0.909693	0.262824	0.000537724	0.00303879		Uncharacterized protein [Source:UniProtKB/TrEMBL;Acc:H0YU15]
ENSTGUG00000009124	ENSTGUT00000009502	Up	57.9441	-0.908904	0.281152	0.00122589	0.00588858		Uncharacterized protein [Source:UniProtKB/TrEMBL;Acc:H0ZFP1]
ENSTGUG00000013006	ENSTGUT00000013552	Up	60.5584	-0.908381	0.210656	1.61672e-05	0.000196033	ASAP2	ArfGAP with SH3 domain, ankyrin repeat and PH domain 2 [Source:HGNC Symbol;Acc:2721]
ENSTGUG00000011627	ENSTGUT00000012114	Up	150.094	-0.908282	0.188908	1.52391e-06	3.52121e-05	PAN3	PAN3 poly(A) specific ribonuclease subunit homolog (S. cerevisiae) [Source:HGNC Symbol;Acc:29991]
ENSTGUG00000009946	ENSTGUT00000010389	Up	143.776	-0.908073	0.224413	5.20041e-05	0.000479622	ZC3H7B	zinc finger CCCH-type containing 7B [Source:HGNC Symbol;Acc:30869]
ENSTGUG00000010792	ENSTGUT00000011258	Up	57.6194	-0.907652	0.231524	8.84253e-05	0.000730155		Uncharacterized protein [Source:UniProtKB/TrEMBL;Acc:H0ZKL7]
ENSTGUG00000009811	ENSTGUT00000010226	Up	77.9068	-0.905962	0.225812	6.02014e-05	0.000535771	MFSD9	major facilitator superfamily domain containing 9 [Source:HGNC Symbol;Acc:28158]
ENSTGUG00000005659	ENSTGUT00000005931	Up	74.1493	-0.905142	0.20776	1.32052e-05	0.00016843	ABCD3	ATP-binding cassette, sub-family D (ALD), member 3 [Source:HGNC Symbol;Acc:67]
ENSTGUG00000006523	ENSTGUT00000006773	Up	44.6557	-0.902524	0.208147	1.45102e-05	0.000180672	RASSF3	Ras association (RalGDS/AF-6) domain family member 3 [Source:HGNC Symbol;Acc:14271]
ENSTGUG00000011489	ENSTGUT00000011980	Up	92.4962	-0.901096	0.174951	2.59722e-07	9.90445e-06	EYA1	eyes absent homolog 1 (Drosophila) [Source:HGNC Symbol;Acc:3519]
ENSTGUG00000004478	ENSTGUT00000004659	Up	61.5487	-0.901044	0.240282	0.000176872	0.00126168	PITPNC1	phosphatidylinositol transfer protein, cytoplasmic 1 [Source:HGNC Symbol;Acc:21045]
ENSTGUG00000008446	ENSTGUT00000008793	Up	47.4927	-0.900696	0.223178	5.44242e-05	0.000494337		Uncharacterized protein [Source:UniProtKB/TrEMBL;Acc:H0ZDN8]
ENSTGUG00000005222	ENSTGUT00000005447	Up	179.265	-0.900637	0.200926	7.37951e-06	0.000109177		Uncharacterized protein [Source:UniProtKB/TrEMBL;Acc:H0Z498]
ENSTGUG00000010988	ENSTGUT00000011448	Up	42.9687	-0.899044	0.215919	3.1298e-05	0.000323492		Uncharacterized protein [Source:UniProtKB/TrEMBL;Acc:H0ZL51]
ENSTGUG00000001907	ENSTGUT00000001982	Up	161.358	-0.898539	0.165437	5.59464e-08	3.53784e-06	MTMR12	myotubularin related protein 12 [Source:HGNC Symbol;Acc:18191]
ENSTGUG00000012493	ENSTGUT00000013008	Up	35.8044	-0.897264	0.267035	0.000779131	0.00407253		Uncharacterized protein [Source:UniProtKB/TrEMBL;Acc:H0ZQH2]
ENSTGUG00000002036	ENSTGUT00000002120	Up	56.2588	-0.896859	0.223901	6.18597e-05	0.000548574	KDSR	3-ketodihydrosphingosine reductase [Source:HGNC Symbol;Acc:4021]
ENSTGUG00000004994	ENSTGUT00000005189	Up	165.115	-0.893679	0.178099	5.22466e-07	1.60784e-05	CDCP1	CUB domain containing protein 1 [Source:HGNC Symbol;Acc:24357]
ENSTGUG00000005477	ENSTGUT00000005685	Up	24.1405	-0.892751	0.2889	0.0020004	0.00879951		Uncharacterized protein [Source:UniProtKB/TrEMBL;Acc:H0Z4Y2]
ENSTGUG00000005794	ENSTGUT00000006016	Up	388.087	-0.892107	0.161349	3.21981e-08	2.37711e-06	NEDD9	neural precursor cell expressed, developmentally down-regulated 9 [Source:HGNC Symbol;Acc:7733]
ENSTGUG00000003976	ENSTGUT00000004141	Up	49.1388	-0.891843	0.234431	0.00014221	0.00106088		selenoprotein O (SELO), mRNA [Source:RefSeq mRNA;Acc:NM_001199783]
ENSTGUG00000008806	ENSTGUT00000009163	Up	56.4717	-0.891534	0.286119	0.00183346	0.00819998	SMIM14	small integral membrane protein 14 [Source:HGNC Symbol;Acc:27321]
ENSTGUG00000010893	ENSTGUT00000011358	Up	219.22	-0.891315	0.175587	3.85085e-07	1.29984e-05	C10orf118	chromosome 10 open reading frame 118 [Source:HGNC Symbol;Acc:24349]
ENSTGUG00000008911	ENSTGUT00000009298	Up	139.934	-0.891234	0.152162	4.7094e-09	6.40383e-07	PREX1	phosphatidylinositol-3,4,5-trisphosphate-dependent Rac exchange factor 1 [Source:HGNC Symbol;Acc:32594]
ENSTGUG00000011862	ENSTGUT00000012361	Up	67.5921	-0.891211	0.278364	0.00136667	0.00641072	TMEM67	transmembrane protein 67 [Source:HGNC Symbol;Acc:28396]
ENSTGUG00000004476	ENSTGUT00000004661	Up	396.636	-0.890427	0.177557	5.30634e-07	1.61968e-05	CAMSAP2	calmodulin regulated spectrin-associated protein family, member 2 [Source:HGNC Symbol;Acc:29188]
ENSTGUG00000011137	ENSTGUT00000011606	Up	15.2765	-0.889802	0.28821	0.00201957	0.00886303	STARD9	StAR-related lipid transfer (START) domain containing 9 [Source:HGNC Symbol;Acc:19162]
ENSTGUG00000016581	ENSTGUT00000017239	Up	43.8635	-0.888771	0.287934	0.00202381	0.00887647		Uncharacterized protein [Source:UniProtKB/TrEMBL;Acc:H1A1X6]
ENSTGUG00000008766	ENSTGUT00000009145	Up	37.2231	-0.888724	0.224115	7.32456e-05	0.000629433		Uncharacterized protein [Source:UniProtKB/TrEMBL;Acc:H0ZEN6]
ENSTGUG00000013167	ENSTGUT00000013714	Up	104.387	-0.888261	0.223831	7.23419e-05	0.000623076	TSPAN9	tetraspanin 9 [Source:HGNC Symbol;Acc:21640]
ENSTGUG00000007941	ENSTGUT00000008297	Up	104.892	-0.888215	0.220368	5.56336e-05	0.000503473	GRB10	growth factor receptor-bound protein 10 [Source:HGNC Symbol;Acc:4564]
ENSTGUG00000002601	ENSTGUT00000002704	Up	82.7317	-0.887904	0.258645	0.000597159	0.00328426	MIER3	mesoderm induction early response 1, family member 3 [Source:HGNC Symbol;Acc:26678]
ENSTGUG00000009027	ENSTGUT00000009408	Up	341.732	-0.887445	0.14535	1.02442e-09	2.07473e-07	FAM114A1	family with sequence similarity 114, member A1 [Source:HGNC Symbol;Acc:25087]
ENSTGUG00000011165	ENSTGUT00000011655	Up	299.82	-0.886612	0.158005	2.00842e-08	1.78108e-06	UBR1	ubiquitin protein ligase E3 component n-recognin 1 [Source:HGNC Symbol;Acc:16808]
ENSTGUG00000012105	ENSTGUT00000012606	Up	369.289	-0.885721	0.1546	1.00969e-08	1.08031e-06	CD164	CD164 molecule, sialomucin [Source:HGNC Symbol;Acc:1632]
ENSTGUG00000013608	ENSTGUT00000014171	Up	48.1418	-0.884742	0.243705	0.000283	0.00181905	HHLA2	HERV-H LTR-associating 2 [Source:HGNC Symbol;Acc:4905]
ENSTGUG00000012367	ENSTGUT00000012872	Up	96.503	-0.883309	0.198521	8.60928e-06	0.000122766	DIO2	deiodinase, iodothyronine, type II [Source:HGNC Symbol;Acc:2884]
ENSTGUG00000014557	ENSTGUT00000015181	Up	55.1451	-0.882483	0.246617	0.00034576	0.00213599		Uncharacterized protein [Source:UniProtKB/TrEMBL;Acc:H0ZWF2]
ENSTGUG00000006940	ENSTGUT00000007219	Up	32.5473	-0.882473	0.260476	0.000704251	0.00375061	FAM73A	family with sequence similarity 73, member A [Source:HGNC Symbol;Acc:24741]
ENSTGUG00000010959	ENSTGUT00000011425	Up	414.968	-0.881475	0.161685	4.98598e-08	3.30143e-06	PRKCI	protein kinase C, iota [Source:HGNC Symbol;Acc:9404]
ENSTGUG00000012877	ENSTGUT00000013410	Up	167.985	-0.881058	0.175424	5.10208e-07	1.58312e-05	CHORDC1	cysteine and histidine-rich domain (CHORD) containing 1 [Source:HGNC Symbol;Acc:14525]
ENSTGUG00000014797	ENSTGUT00000015399	Up	64.3281	-0.880442	0.268037	0.00102064	0.00509028		Uncharacterized protein [Source:UniProtKB/TrEMBL;Acc:H0ZX09]
ENSTGUG00000002799	ENSTGUT00000002936	Up	67.5211	-0.879529	0.233923	0.00016998	0.0012224	ADAMTS6	ADAM metallopeptidase with thrombospondin type 1 motif, 6 [Source:HGNC Symbol;Acc:222]
ENSTGUG00000006155	ENSTGUT00000006382	Up	158.288	-0.878459	0.192604	5.09187e-06	8.44158e-05	BCL7A	B-cell CLL/lymphoma 7A [Source:HGNC Symbol;Acc:1004]
ENSTGUG00000002445	ENSTGUT00000002535	Up	94.4177	-0.877152	0.219105	6.24534e-05	0.000552255	KLHL11	kelch-like family member 11 [Source:HGNC Symbol;Acc:19008]
ENSTGUG00000011819	ENSTGUT00000012346	Up	80.0591	-0.876239	0.23906	0.000247008	0.00164675	NBEA	neurobeachin [Source:HGNC Symbol;Acc:7648]
ENSTGUG00000011551	ENSTGUT00000012040	Up	32.5457	-0.875083	0.245715	0.000368918	0.0022439	WASF3	WAS protein family, member 3 [Source:HGNC Symbol;Acc:12734]
ENSTGUG00000012441	ENSTGUT00000012949	Up	30.1786	-0.874598	0.28527	0.00217046	0.00937968	FOXN3	forkhead box N3 [Source:HGNC Symbol;Acc:1928]
ENSTGUG00000008896	ENSTGUT00000009263	Up	78.441	-0.872333	0.202374	1.62883e-05	0.000197183	DEPDC4	DEP domain containing 4 [Source:HGNC Symbol;Acc:22952]
ENSTGUG00000011869	ENSTGUT00000012363	Up	183.195	-0.871627	0.192662	6.06465e-06	9.52735e-05	PDP1	pyruvate dehyrogenase phosphatase catalytic subunit 1 [Source:HGNC Symbol;Acc:9279]
ENSTGUG00000000720	ENSTGUT00000000744	Up	80.27	-0.871363	0.250222	0.000497015	0.00284757	KIAA0825	KIAA0825 [Source:HGNC Symbol;Acc:28532]
ENSTGUG00000005517	ENSTGUT00000005733	Up	145.018	-0.871153	0.199172	1.22066e-05	0.000159078	CCDC6	coiled-coil domain containing 6 [Source:HGNC Symbol;Acc:18782]
ENSTGUG00000001302	ENSTGUT00000001352	Up	118.082	-0.869645	0.200408	1.42891e-05	0.000179056		Uncharacterized protein [Source:UniProtKB/TrEMBL;Acc:H0YSS8]
ENSTGUG00000011417	ENSTGUT00000011896	Up	136.522	-0.869256	0.217133	6.2459e-05	0.000552255	WWTR1	WW domain containing transcription regulator 1 [Source:HGNC Symbol;Acc:24042]
ENSTGUG00000002729	ENSTGUT00000002845	Up	151.34	-0.868945	0.213777	4.80871e-05	0.000452405	FAM126A	family with sequence similarity 126, member A [Source:HGNC Symbol;Acc:24587]
ENSTGUG00000001432	ENSTGUT00000001488	Up	86.6939	-0.868505	0.253189	0.000603009	0.00330925	CLDN12	claudin 12 [Source:HGNC Symbol;Acc:2034]
ENSTGUG00000001504	ENSTGUT00000001570	Up	46.387	-0.868353	0.255864	0.000689293	0.00368812	SLC7A11	solute carrier family 7 (anionic amino acid transporter light chain, xc- system), member 11 [Source:HGNC Symbol;Acc:11059]
ENSTGUG00000010517	ENSTGUT00000010962	Up	81.8906	-0.867993	0.178815	1.20915e-06	2.99528e-05	DCUN1D1	DCN1, defective in cullin neddylation 1, domain containing 1 [Source:HGNC Symbol;Acc:18184]
ENSTGUG00000008079	ENSTGUT00000008417	Up	307.699	-0.866213	0.172787	5.35406e-07	1.63092e-05	SLAIN2	SLAIN motif family, member 2 [Source:HGNC Symbol;Acc:29282]
ENSTGUG00000000723	ENSTGUT00000000746	Up	159.502	-0.86552	0.197157	1.13347e-05	0.000149932		Uncharacterized protein [Source:UniProtKB/TrEMBL;Acc:H0YR28]
ENSTGUG00000002847	ENSTGUT00000002966	Up	64.5019	-0.865498	0.228683	0.000153893	0.00113169	TRIM23	tripartite motif containing 23 [Source:HGNC Symbol;Acc:660]
ENSTGUG00000003494	ENSTGUT00000003637	Up	70.5608	-0.865414	0.220686	8.80099e-05	0.000727526		Uncharacterized protein [Source:UniProtKB/TrEMBL;Acc:H0YZ66]
ENSTGUG00000013492	ENSTGUT00000014051	Up	195.682	-0.864262	0.189695	5.21198e-06	8.59318e-05		Uncharacterized protein [Source:UniProtKB/TrEMBL;Acc:H0ZTE6]
ENSTGUG00000012600	ENSTGUT00000013125	Up	71.9374	-0.863468	0.19974	1.53953e-05	0.000189589	ERC1	ELKS/RAB6-interacting/CAST family member 1 [Source:HGNC Symbol;Acc:17072]
ENSTGUG00000005375	ENSTGUT00000005592	Up	64.4003	-0.863214	0.212713	4.94699e-05	0.00046136	TBX20	T-box 20 [Source:HGNC Symbol;Acc:11598]
ENSTGUG00000011901	ENSTGUT00000012398	Up	294.529	-0.862843	0.173051	6.16204e-07	1.82872e-05	GOPC	golgi-associated PDZ and coiled-coil motif containing [Source:HGNC Symbol;Acc:17643]
ENSTGUG00000007637	ENSTGUT00000007960	Up	157.376	-0.860898	0.20495	2.66304e-05	0.000285895	SMURF1	SMAD specific E3 ubiquitin protein ligase 1 [Source:HGNC Symbol;Acc:16807]
ENSTGUG00000005785	ENSTGUT00000006007	Up	40.7691	-0.860119	0.277865	0.00196511	0.00867813		Uncharacterized protein [Source:UniProtKB/TrEMBL;Acc:H0Z5V2]
ENSTGUG00000012499	ENSTGUT00000013014	Up	148.739	-0.859058	0.221106	0.000102212	0.000814381	MICAL3	microtubule associated monooxygenase, calponin and LIM domain containing 3 [Source:HGNC Symbol;Acc:24694]
ENSTGUG00000000096	ENSTGUT00000000103	Up	36.838	-0.857299	0.246203	0.000497538	0.00284777	RNF38	ring finger protein 38 [Source:HGNC Symbol;Acc:18052]
ENSTGUG00000010901	ENSTGUT00000011355	Up	136.725	-0.85684	0.193511	9.51685e-06	0.000131791		Uncharacterized protein [Source:UniProtKB/TrEMBL;Acc:H0ZKW2]
ENSTGUG00000003483	ENSTGUT00000003642	Up	199.082	-0.856398	0.142251	1.74041e-09	3.26044e-07		Uncharacterized protein [Source:UniProtKB/TrEMBL;Acc:H0YZ71]
ENSTGUG00000002126	ENSTGUT00000002221	Up	148.078	-0.856243	0.210705	4.82985e-05	0.000453256	RICTOR	RPTOR independent companion of MTOR, complex 2 [Source:HGNC Symbol;Acc:28611]
ENSTGUG00000010377	ENSTGUT00000010827	Up	106.873	-0.856155	0.164306	1.88095e-07	7.8523e-06	CELF1	CUGBP, Elav-like family member 1 [Source:HGNC Symbol;Acc:2549]
ENSTGUG00000002452	ENSTGUT00000002542	Up	61.8165	-0.856112	0.190476	6.97045e-06	0.000105202	SNX18	sorting nexin 18 [Source:HGNC Symbol;Acc:19245]
ENSTGUG00000000961	ENSTGUT00000000995	Up	163.132	-0.855558	0.188237	5.4904e-06	8.90527e-05	FBXL17	F-box and leucine-rich repeat protein 17 [Source:HGNC Symbol;Acc:13615]
ENSTGUG00000005655	ENSTGUT00000005891	Up	92.1569	-0.853259	0.237938	0.000335712	0.00208422	STON1	stonin 1 (STON1), mRNA [Source:RefSeq mRNA;Acc:NM_001204874]
ENSTGUG00000010081	ENSTGUT00000010514	Up	167.165	-0.848998	0.191688	9.46388e-06	0.000131207	EGLN1	egl nine homolog 1 (C. elegans) [Source:HGNC Symbol;Acc:1232]
ENSTGUG00000003292	ENSTGUT00000003441	Up	24.5421	-0.848931	0.251304	0.000729861	0.0038638		Uncharacterized protein [Source:UniProtKB/TrEMBL;Acc:H0YYM9]
ENSTGUG00000002325	ENSTGUT00000002441	Up	192.881	-0.848404	0.172429	8.64089e-07	2.35456e-05		Uncharacterized protein [Source:UniProtKB/TrEMBL;Acc:H0YVU6]
ENSTGUG00000010229	ENSTGUT00000010665	Up	116.287	-0.848398	0.221767	0.000130437	0.000988304	SMCR7L	Smith-Magenis syndrome chromosome region, candidate 7-like [Source:HGNC Symbol;Acc:25979]
ENSTGUG00000010816	ENSTGUT00000011274	Up	181.121	-0.848215	0.148543	1.12826e-08	1.15474e-06	MAPRE2	microtubule-associated protein, RP/EB family, member 2 [Source:HGNC Symbol;Acc:6891]
ENSTGUG00000008853	ENSTGUT00000009228	Up	53.8785	-0.847937	0.219586	0.000112683	0.000881015	NR4A3	Uncharacterized protein [Source:UniProtKB/TrEMBL;Acc:H0ZEW8]
ENSTGUG00000015478	ENSTGUT00000016093	Up	193.818	-0.847851	0.189396	7.58385e-06	0.00011154		Serine/threonine-protein phosphatase [Source:UniProtKB/TrEMBL;Acc:H0ZYW1]
ENSTGUG00000008892	ENSTGUT00000009326	Up	338.082	-0.844699	0.166295	3.78393e-07	1.29148e-05		Uncharacterized protein [Source:UniProtKB/TrEMBL;Acc:H0ZF65]
ENSTGUG00000006356	ENSTGUT00000006588	Up	159.932	-0.844643	0.228596	0.000219956	0.0014982	RFX7	regulatory factor X, 7 [Source:HGNC Symbol;Acc:25777]
ENSTGUG00000008859	ENSTGUT00000009268	Up	40.3829	-0.843475	0.220537	0.000130964	0.000990795	ARHGEF7	Rho guanine nucleotide exchange factor (GEF) 7 [Source:HGNC Symbol;Acc:15607]
ENSTGUG00000007477	ENSTGUT00000007789	Up	72.5153	-0.842874	0.192541	1.19969e-05	0.000157166	ZDHHC17	zinc finger, DHHC-type containing 17 [Source:HGNC Symbol;Acc:18412]
ENSTGUG00000002246	ENSTGUT00000002344	Up	92.0252	-0.842791	0.175067	1.47859e-06	3.45437e-05		Uncharacterized protein [Source:UniProtKB/TrEMBL;Acc:H0YVK2]
ENSTGUG00000006862	ENSTGUT00000007132	Up	24.6475	-0.842782	0.250687	0.000774125	0.00405658		Uncharacterized protein [Source:UniProtKB/TrEMBL;Acc:H0Z910]
ENSTGUG00000013611	ENSTGUT00000014174	Up	99.0872	-0.841644	0.223131	0.000161967	0.00117931		Uncharacterized protein [Source:UniProtKB/TrEMBL;Acc:H0ZTR8]
ENSTGUG00000011120	ENSTGUT00000011591	Up	24.8514	-0.84112	0.255686	0.00100309	0.00501782		Uncharacterized protein [Source:UniProtKB/TrEMBL;Acc:H0ZLJ4]
ENSTGUG00000011737	ENSTGUT00000012233	Up	51.147	-0.840877	0.230198	0.000259351	0.00170628	RASGRP1	RAS guanyl releasing protein 1 (calcium and DAG-regulated) [Source:HGNC Symbol;Acc:9878]
ENSTGUG00000009809	ENSTGUT00000010220	Up	26.3742	-0.840503	0.257751	0.00111054	0.0054462		Uncharacterized protein [Source:UniProtKB/TrEMBL;Acc:H0ZHP7]
ENSTGUG00000005126	ENSTGUT00000005360	Up	332.714	-0.840226	0.136815	8.18336e-10	1.80359e-07		Uncharacterized protein [Source:UniProtKB/TrEMBL;Acc:H0Z413]
ENSTGUG00000005078	ENSTGUT00000005302	Up	32.6978	-0.840153	0.225743	0.000197864	0.00138118	CDC14A	cell division cycle 14A [Source:HGNC Symbol;Acc:1718]
ENSTGUG00000008456	ENSTGUT00000008848	Up	139.567	-0.84014	0.16863	6.28801e-07	1.85144e-05	HECTD2	HECT domain containing E3 ubiquitin protein ligase 2 [Source:HGNC Symbol;Acc:26736]
ENSTGUG00000011052	ENSTGUT00000011527	Up	47.0841	-0.839838	0.236678	0.000387529	0.00232968		Uncharacterized protein [Source:UniProtKB/TrEMBL;Acc:H0ZLD0]
ENSTGUG00000012619	ENSTGUT00000013144	Up	86.2679	-0.839281	0.237893	0.000418749	0.00247761	MYO6	myosin VI [Source:HGNC Symbol;Acc:7605]
ENSTGUG00000005012	ENSTGUT00000005219	Up	54.463	-0.838405	0.197371	2.15814e-05	0.000243371	OLFM3	olfactomedin 3 [Source:HGNC Symbol;Acc:17990]
ENSTGUG00000005349	ENSTGUT00000005570	Up	233.691	-0.836764	0.185211	6.24579e-06	9.72022e-05		Uncharacterized protein [Source:UniProtKB/TrEMBL;Acc:H0Z4M1]
ENSTGUG00000000416	ENSTGUT00000000438	Up	106.323	-0.836188	0.199172	2.68891e-05	0.000288054		Uncharacterized protein [Source:UniProtKB/TrEMBL;Acc:H0YQ79]
ENSTGUG00000012288	ENSTGUT00000012794	Up	60.9459	-0.835124	0.237659	0.000441484	0.00258458		Uncharacterized protein [Source:UniProtKB/TrEMBL;Acc:H0ZPX0]
ENSTGUG00000013952	ENSTGUT00000014534	Up	329.452	-0.834112	0.185505	6.91014e-06	0.000104503		Uncharacterized protein [Source:UniProtKB/TrEMBL;Acc:H0ZUQ9]
ENSTGUG00000005714	ENSTGUT00000005950	Up	45.8181	-0.834013	0.25789	0.00122074	0.00587702	BMPR1A	bone morphogenetic protein receptor, type IA [Source:HGNC Symbol;Acc:1076]
ENSTGUG00000007756	ENSTGUT00000008108	Up	584.084	-0.833889	0.164584	4.04878e-07	1.35747e-05	PDGFRA	platelet-derived growth factor receptor, alpha polypeptide [Source:HGNC Symbol;Acc:8803]
ENSTGUG00000004633	ENSTGUT00000004856	Up	58.919	-0.833645	0.228624	0.000265986	0.00173169	EPB41L5	erythrocyte membrane protein band 4.1 like 5 [Source:HGNC Symbol;Acc:19819]
ENSTGUG00000010499	ENSTGUT00000010940	Up	218.917	-0.833138	0.166113	5.28993e-07	1.61796e-05	B3GNT5	UDP-GlcNAc:betaGal beta-1,3-N-acetylglucosaminyltransferase 5 [Source:HGNC Symbol;Acc:15684]
ENSTGUG00000011116	ENSTGUT00000011590	Up	56.169	-0.832372	0.230391	0.00030283	0.00192284		Synaptosomal-associated protein [Source:UniProtKB/TrEMBL;Acc:H0ZLJ3]
ENSTGUG00000001587	ENSTGUT00000001659	Up	274.2	-0.830814	0.117989	1.90207e-12	2.85064e-09	EPG5	ectopic P-granules autophagy protein 5 homolog (C. elegans) [Source:HGNC Symbol;Acc:29331]
ENSTGUG00000005983	ENSTGUT00000006216	Up	394.27	-0.830064	0.162611	3.31519e-07	1.16903e-05		Uncharacterized protein [Source:UniProtKB/TrEMBL;Acc:H0Z6F7]
ENSTGUG00000010827	ENSTGUT00000011279	Up	19.1098	-0.829281	0.266589	0.00186641	0.00831754		Uncharacterized protein [Source:UniProtKB/TrEMBL;Acc:H0ZKN8]
ENSTGUG00000002059	ENSTGUT00000002145	Up	100.771	-0.828813	0.192786	1.71471e-05	0.000204604	C5orf42	chromosome 5 open reading frame 42 [Source:HGNC Symbol;Acc:25801]
ENSTGUG00000004950	ENSTGUT00000005153	Up	321.185	-0.828261	0.19578	2.33089e-05	0.000259147	SH3D19	SH3 domain containing 19 [Source:HGNC Symbol;Acc:30418]
ENSTGUG00000010614	ENSTGUT00000011066	Up	152.478	-0.827905	0.216826	0.00013438	0.00101053	PHF16	PHD finger protein 16 [Source:HGNC Symbol;Acc:22982]
ENSTGUG00000010530	ENSTGUT00000010975	Up	389.008	-0.825439	0.154328	8.86291e-08	4.86551e-06	MXD4	MAX dimerization protein 4 (MXD4), mRNA [Source:RefSeq mRNA;Acc:NM_001245818]
ENSTGUG00000012488	ENSTGUT00000013001	Up	25.6263	-0.825416	0.256994	0.00131903	0.00623998	MTSS1	metastasis suppressor 1 [Source:HGNC Symbol;Acc:20443]
ENSTGUG00000010023	ENSTGUT00000010470	Up	37.6793	-0.824985	0.25432	0.00117908	0.00572245	CREB1	cyclic AMP-responsive element-binding protein 1 [Source:RefSeq peptide;Acc:NP_001041721]
ENSTGUG00000014874	ENSTGUT00000015468	Up	86.2192	-0.82342	0.184107	7.73079e-06	0.000113256		Uncharacterized protein [Source:UniProtKB/TrEMBL;Acc:H0ZX71]
ENSTGUG00000008691	ENSTGUT00000009085	Up	67.8514	-0.822229	0.214446	0.000125968	0.000961247	STRN	striatin, calmodulin binding protein [Source:HGNC Symbol;Acc:11424]
ENSTGUG00000007752	ENSTGUT00000008126	Up	211.022	-0.82206	0.170626	1.45079e-06	3.4187e-05	LAMA5	laminin, alpha 5 [Source:HGNC Symbol;Acc:6485]
ENSTGUG00000010807	ENSTGUT00000011286	Up	231.933	-0.821944	0.177152	3.48807e-06	6.34414e-05	GLS	glutaminase [Source:HGNC Symbol;Acc:4331]
ENSTGUG00000008251	ENSTGUT00000008601	Up	356.298	-0.820894	0.158508	2.23202e-07	8.81657e-06	ANKLE2	ankyrin repeat and LEM domain containing 2 [Source:HGNC Symbol;Acc:29101]
ENSTGUG00000004835	ENSTGUT00000005081	Up	122.595	-0.820635	0.166434	8.19402e-07	2.26158e-05	TNKS	tankyrase, TRF1-interacting ankyrin-related ADP-ribose polymerase [Source:HGNC Symbol;Acc:11941]
ENSTGUG00000000375	ENSTGUT00000000388	Up	162.343	-0.82037	0.130063	2.83581e-10	8.17312e-08		Uncharacterized protein [Source:UniProtKB/TrEMBL;Acc:H0YQ30]
ENSTGUG00000005317	ENSTGUT00000005520	Up	95.8381	-0.820233	0.194633	2.5061e-05	0.000274501		scotin protein-like (LOC100189963), mRNA [Source:RefSeq mRNA;Acc:NM_001245147]
ENSTGUG00000012607	ENSTGUT00000013131	Up	110.461	-0.820085	0.194147	2.39957e-05	0.000265209	ITPK1	inositol-tetrakisphosphate 1-kinase [Source:HGNC Symbol;Acc:6177]
ENSTGUG00000011785	ENSTGUT00000012276	Up	26.12	-0.819234	0.253763	0.00124512	0.00595859		Uncharacterized protein [Source:UniProtKB/TrEMBL;Acc:H0ZNG6]
ENSTGUG00000002618	ENSTGUT00000002722	Up	128.979	-0.819179	0.19876	3.76488e-05	0.000373423	TMEM184C	transmembrane protein 184C [Source:HGNC Symbol;Acc:25587]
ENSTGUG00000004291	ENSTGUT00000004521	Up	146.53	-0.818374	0.228713	0.000346009	0.00213664	ACSL4	acyl-CoA synthetase long-chain family member 4 [Source:HGNC Symbol;Acc:3571]
ENSTGUG00000011234	ENSTGUT00000011710	Up	85.4754	-0.818294	0.202276	5.22245e-05	0.000481062		Uncharacterized protein [Source:UniProtKB/TrEMBL;Acc:H0ZLW2]
ENSTGUG00000011149	ENSTGUT00000011615	Up	62.253	-0.81528	0.218111	0.000185557	0.00131053		Uncharacterized protein [Source:UniProtKB/TrEMBL;Acc:H0ZLL7]
ENSTGUG00000016525	ENSTGUT00000017191	Up	82.2513	-0.814906	0.202716	5.82147e-05	0.000522121		Uncharacterized protein [Source:UniProtKB/TrEMBL;Acc:H1A1S9]
ENSTGUG00000017377	ENSTGUT00000018062	Up	114.625	-0.814585	0.168217	1.28237e-06	3.13522e-05		Uncharacterized protein [Source:UniProtKB/TrEMBL;Acc:H1A444]
ENSTGUG00000000249	ENSTGUT00000000258	Up	259.633	-0.813494	0.184701	1.06089e-05	0.000142854		Uncharacterized protein [Source:UniProtKB/TrEMBL;Acc:H0YPQ4]
ENSTGUG00000011446	ENSTGUT00000011931	Up	181.609	-0.813259	0.189376	1.7516e-05	0.000207848	IPO8	importin 8 [Source:HGNC Symbol;Acc:9853]
ENSTGUG00000001978	ENSTGUT00000002057	Up	49.3742	-0.811975	0.212685	0.000134685	0.00101129		Uncharacterized protein [Source:UniProtKB/TrEMBL;Acc:H0YUR9]
ENSTGUG00000013106	ENSTGUT00000013651	Up	459.403	-0.811862	0.138431	4.49804e-09	6.24186e-07	FAM49A	family with sequence similarity 49, member A [Source:HGNC Symbol;Acc:25373]
ENSTGUG00000000606	ENSTGUT00000000640	Up	113.073	-0.811722	0.198847	4.46238e-05	0.000426789		Uncharacterized protein [Source:UniProtKB/TrEMBL;Acc:H0YQS2]
ENSTGUG00000005380	ENSTGUT00000005640	Up	784.3	-0.811656	0.127363	1.85643e-10	6.04833e-08	SBNO1	strawberry notch homolog 1 (Drosophila) [Source:HGNC Symbol;Acc:22973]
ENSTGUG00000000471	ENSTGUT00000000487	Up	140.933	-0.810911	0.167601	1.30933e-06	3.17485e-05		Uncharacterized protein [Source:UniProtKB/TrEMBL;Acc:H0YQC5]
ENSTGUG00000000246	ENSTGUT00000000251	Up	60.9783	-0.81088	0.214495	0.000156562	0.00114682	GJC2	gap junction protein, gamma 2, 47kDa [Source:HGNC Symbol;Acc:17494]
ENSTGUG00000007785	ENSTGUT00000008106	Up	76.7105	-0.810372	0.199516	4.87199e-05	0.000456358	MFSD11	major facilitator superfamily domain containing 11 [Source:HGNC Symbol;Acc:25458]
ENSTGUG00000011740	ENSTGUT00000012238	Up	137.738	-0.809014	0.214928	0.000167141	0.00120592	BCAT1	branched chain amino-acid transaminase 1, cytosolic [Source:HGNC Symbol;Acc:976]
ENSTGUG00000008239	ENSTGUT00000008610	Up	203.211	-0.808946	0.17543	4.00317e-06	7.07494e-05		Uncharacterized protein [Source:UniProtKB/TrEMBL;Acc:H0ZD58]
ENSTGUG00000005064	ENSTGUT00000005275	Up	35.048	-0.808812	0.248317	0.00112528	0.0055008	HIPK3	homeodomain interacting protein kinase 3 [Source:HGNC Symbol;Acc:4915]
ENSTGUG00000007892	ENSTGUT00000008224	Up	104.431	-0.808309	0.236272	0.00062369	0.00340147		Uncharacterized protein [Source:UniProtKB/TrEMBL;Acc:H0ZC31]
ENSTGUG00000006654	ENSTGUT00000006982	Up	153.957	-0.808183	0.161828	5.91112e-07	1.7718e-05	MYO5A	myosin VA (heavy chain 12, myoxin) [Source:HGNC Symbol;Acc:7602]
ENSTGUG00000011841	ENSTGUT00000012350	Up	534.404	-0.807213	0.145127	2.66548e-08	2.15043e-06		Uncharacterized protein [Source:UniProtKB/TrEMBL;Acc:H0ZNN9]
ENSTGUG00000003016	ENSTGUT00000003137	Up	426.608	-0.805543	0.169554	2.02453e-06	4.24358e-05	RAP2C	RAP2C, member of RAS oncogene family [Source:HGNC Symbol;Acc:21165]
ENSTGUG00000010836	ENSTGUT00000011294	Up	149.702	-0.805268	0.21843	0.000227252	0.00153346	NAB1	NGFI-A binding protein 1 (EGR1 binding protein 1) [Source:HGNC Symbol;Acc:7626]
ENSTGUG00000007600	ENSTGUT00000007903	Up	52.518	-0.804752	0.225744	0.00036401	0.00222035		Uncharacterized protein [Source:UniProtKB/TrEMBL;Acc:H0ZB60]
ENSTGUG00000017403	ENSTGUT00000018086	Up	65.5006	-0.804501	0.21471	0.000179022	0.00127277		Uncharacterized protein [Source:UniProtKB/TrEMBL;Acc:H1A468]
ENSTGUG00000005092	ENSTGUT00000005294	Up	26.4238	-0.804211	0.261532	0.00210503	0.00915763		Uncharacterized protein [Source:UniProtKB/TrEMBL;Acc:H0Z3U8]
ENSTGUG00000013391	ENSTGUT00000013946	Up	92.3386	-0.800565	0.226959	0.000419738	0.00248249	VANGL1	VANGL planar cell polarity protein 1 [Source:HGNC Symbol;Acc:15512]
ENSTGUG00000006603	ENSTGUT00000006857	Up	124.881	-0.800289	0.144204	2.86178e-08	2.23383e-06	MSRB3	methionine sulfoxide reductase B3 [Source:HGNC Symbol;Acc:27375]
ENSTGUG00000003276	ENSTGUT00000003424	Up	63.8552	-0.798911	0.190042	2.62394e-05	0.00028271	TSPAN5	tetraspanin 5 [Source:HGNC Symbol;Acc:17753]
ENSTGUG00000002125	ENSTGUT00000002210	Up	23.3635	-0.79889	0.2525	0.00155661	0.00716268	OSMR	oncostatin M receptor [Source:HGNC Symbol;Acc:8507]
ENSTGUG00000018387	ENSTGUT00000018952	Up	47.2947	-0.798691	0.253889	0.00165622	0.00754678		Uncharacterized protein [Source:UniProtKB/TrEMBL;Acc:H1A4X3]
ENSTGUG00000002808	ENSTGUT00000002945	Up	261.599	-0.798403	0.143191	2.46406e-08	2.08638e-06		Uncharacterized protein [Source:UniProtKB/TrEMBL;Acc:H0YX90]
ENSTGUG00000012053	ENSTGUT00000012558	Up	62.2006	-0.798255	0.242383	0.000989957	0.00496369	CDK19	cyclin-dependent kinase 19 [Source:HGNC Symbol;Acc:19338]
ENSTGUG00000001500	ENSTGUT00000001564	Up	66.1367	-0.79801	0.174884	5.04076e-06	8.3661e-05	MTF1	metal-regulatory transcription factor 1 [Source:HGNC Symbol;Acc:7428]
ENSTGUG00000007515	ENSTGUT00000007815	Up	98.2744	-0.797723	0.220335	0.000294029	0.00187755	E2F7	E2F transcription factor 7 [Source:HGNC Symbol;Acc:23820]
ENSTGUG00000003713	ENSTGUT00000003867	Up	51.4858	-0.797449	0.250303	0.00144287	0.00670005		Uncharacterized protein [Source:UniProtKB/TrEMBL;Acc:H0YZU0]
ENSTGUG00000013624	ENSTGUT00000014188	Up	83.491	-0.797448	0.212406	0.00017379	0.00124474	SENP7	SUMO1/sentrin specific peptidase 7 [Source:HGNC Symbol;Acc:30402]
ENSTGUG00000002027	ENSTGUT00000002106	Up	145.526	-0.797111	0.136132	4.75794e-09	6.40383e-07	SKP2	S-phase kinase-associated protein 2, E3 ubiquitin protein ligase [Source:HGNC Symbol;Acc:10901]
ENSTGUG00000009547	ENSTGUT00000009954	Up	76.2213	-0.797095	0.249815	0.00141911	0.00660844	FGFR1OP	FGFR1 oncogene partner [Source:HGNC Symbol;Acc:17012]
ENSTGUG00000007308	ENSTGUT00000007623	Up	139.595	-0.796938	0.190458	2.8601e-05	0.000301225	ACOT9	acyl-CoA thioesterase 9 [Source:HGNC Symbol;Acc:17152]
ENSTGUG00000001394	ENSTGUT00000001461	Up	309.092	-0.79656	0.160158	6.57288e-07	1.91277e-05	2013-09-08	septin 8 [Source:HGNC Symbol;Acc:16511]
ENSTGUG00000003790	ENSTGUT00000003968	Up	135.398	-0.795982	0.232876	0.000630708	0.00343725	TBC1D22A	TBC1 domain family, member 22A [Source:HGNC Symbol;Acc:1309]
ENSTGUG00000012385	ENSTGUT00000012890	Up	132.546	-0.795804	0.153293	2.08735e-07	8.50085e-06		Uncharacterized protein [Source:UniProtKB/TrEMBL;Acc:H0ZQ59]
ENSTGUG00000006304	ENSTGUT00000006569	Up	143.019	-0.795798	0.202963	8.82162e-05	0.000728829	TAOK1	TAO kinase 1 [Source:HGNC Symbol;Acc:29259]
ENSTGUG00000010074	ENSTGUT00000010515	Up	39.4535	-0.795796	0.253768	0.00171315	0.0077568		Uncharacterized protein [Source:UniProtKB/TrEMBL;Acc:H0ZII8]
ENSTGUG00000002433	ENSTGUT00000002546	Up	299.199	-0.795174	0.187147	2.14789e-05	0.000242548		Uncharacterized protein [Source:UniProtKB/TrEMBL;Acc:H0YW49]
ENSTGUG00000007936	ENSTGUT00000008298	Up	56.159	-0.793887	0.21836	0.000277249	0.00178869		Ubiquitin carboxyl-terminal hydrolase [Source:UniProtKB/TrEMBL;Acc:H0ZCA4]
ENSTGUG00000000764	ENSTGUT00000000809	Up	299.052	-0.793047	0.171309	3.66853e-06	6.58446e-05		Uncharacterized protein [Source:UniProtKB/TrEMBL;Acc:H0YR90]
ENSTGUG00000003050	ENSTGUT00000003175	Up	70.6925	-0.792374	0.218765	0.000292302	0.00186732	ATF3	activating transcription factor 3 [Source:HGNC Symbol;Acc:785]
ENSTGUG00000004218	ENSTGUT00000004413	Up	173.301	-0.791923	0.170779	3.53314e-06	6.39768e-05		Uncharacterized protein [Source:UniProtKB/TrEMBL;Acc:H0Z1C9]
ENSTGUG00000011526	ENSTGUT00000012007	Up	27.7706	-0.791629	0.245138	0.00124085	0.00594522		Uncharacterized protein [Source:UniProtKB/TrEMBL;Acc:H0ZMQ4]
ENSTGUG00000010308	ENSTGUT00000010757	Up	86.825	-0.789966	0.18466	1.88617e-05	0.0002205	ABHD3	abhydrolase domain containing 3 [Source:HGNC Symbol;Acc:18718]
ENSTGUG00000000811	ENSTGUT00000000846	Up	98.6178	-0.789623	0.250115	0.00159379	0.00730996		Uncharacterized protein [Source:UniProtKB/TrEMBL;Acc:H0YRC6]
ENSTGUG00000009016	ENSTGUT00000009383	Up	147.911	-0.788655	0.186681	2.39345e-05	0.000264727	TSHZ3	teashirt zinc finger homeobox 3 [Source:HGNC Symbol;Acc:30700]
ENSTGUG00000007944	ENSTGUT00000008284	Up	116.212	-0.786248	0.200658	8.91585e-05	0.000733782	AP1S2	adaptor-related protein complex 1, sigma 2 subunit [Source:HGNC Symbol;Acc:560]
ENSTGUG00000004299	ENSTGUT00000004486	Up	56.3052	-0.78576	0.231462	0.000686876	0.0036765	MLLT3	myeloid/lymphoid or mixed-lineage leukemia (trithorax homolog, Drosophila); translocated to, 3 [Source:HGNC Symbol;Acc:7136]
ENSTGUG00000003261	ENSTGUT00000003488	Up	521.008	-0.78466	0.155369	4.41113e-07	1.4403e-05	UBR2	ubiquitin protein ligase E3 component n-recognin 2 [Source:HGNC Symbol;Acc:21289]
ENSTGUG00000011341	ENSTGUT00000011819	Up	401.689	-0.784456	0.172055	5.13166e-06	8.49814e-05	MBNL1	muscleblind-like protein 1 [Source:RefSeq peptide;Acc:NP_001156874]
ENSTGUG00000008112	ENSTGUT00000008451	Up	210.191	-0.782926	0.187179	2.87993e-05	0.000302464	TTYH3	tweety homolog 3 (Drosophila) [Source:HGNC Symbol;Acc:22222]
ENSTGUG00000006423	ENSTGUT00000006704	Up	152.396	-0.782364	0.148251	1.31108e-07	6.27769e-06		DNA-directed RNA polymerase [Source:UniProtKB/TrEMBL;Acc:H0Z7T8]
ENSTGUG00000002303	ENSTGUT00000002420	Up	252.348	-0.780528	0.172325	5.91546e-06	9.34194e-05	NNT	nicotinamide nucleotide transhydrogenase [Source:HGNC Symbol;Acc:7863]
ENSTGUG00000009578	ENSTGUT00000010036	Up	429.82	-0.778785	0.1602	1.16591e-06	2.94167e-05	MLLT4	myeloid/lymphoid or mixed-lineage leukemia (trithorax homolog, Drosophila); translocated to, 4 [Source:HGNC Symbol;Acc:7137]
ENSTGUG00000010699	ENSTGUT00000011158	Up	141.254	-0.777371	0.200421	0.000105017	0.000831245	SLC39A10	solute carrier family 39 (zinc transporter), member 10 [Source:HGNC Symbol;Acc:20861]
ENSTGUG00000015065	ENSTGUT00000015688	Up	48.5105	-0.777008	0.193181	5.76604e-05	0.000518391		Uncharacterized protein [Source:UniProtKB/TrEMBL;Acc:H0ZXT0]
ENSTGUG00000008219	ENSTGUT00000008584	Up	154.222	-0.776776	0.187914	3.57018e-05	0.000359586		Uncharacterized protein [Source:UniProtKB/TrEMBL;Acc:H0ZD32]
ENSTGUG00000000154	ENSTGUT00000000172	Up	77.6376	-0.776217	0.200087	0.000104717	0.000829929	GAK	cyclin G associated kinase [Source:HGNC Symbol;Acc:4113]
ENSTGUG00000012145	ENSTGUT00000012648	Up	134.883	-0.77526	0.197096	8.37493e-05	0.000698859	FZD6	frizzled family receptor 6 [Source:HGNC Symbol;Acc:4044]
ENSTGUG00000003719	ENSTGUT00000004035	Up	2828.87	-0.775077	0.136138	1.24582e-08	1.23263e-06	FASN	fatty acid synthase [Source:HGNC Symbol;Acc:3594]
ENSTGUG00000011354	ENSTGUT00000011830	Up	171.272	-0.774995	0.207619	0.000189376	0.00133248	PARP12	poly (ADP-ribose) polymerase family, member 12 [Source:HGNC Symbol;Acc:21919]
ENSTGUG00000005637	ENSTGUT00000005853	Up	172.59	-0.774502	0.160644	1.42666e-06	3.38313e-05	FAM168B	family with sequence similarity 168, member B [Source:HGNC Symbol;Acc:27016]
ENSTGUG00000011806	ENSTGUT00000012300	Up	129.268	-0.774162	0.201878	0.000125669	0.000959516	WNT7B	wingless-type MMTV integration site family, member 7B [Source:HGNC Symbol;Acc:12787]
ENSTGUG00000012788	ENSTGUT00000013318	Up	41.7941	-0.77379	0.251879	0.00212575	0.0092317	ARHGAP42	Rho GTPase activating protein 42 [Source:HGNC Symbol;Acc:26545]
ENSTGUG00000001677	ENSTGUT00000001753	Up	74.7718	-0.773439	0.211387	0.000253319	0.00167542	APBB3	amyloid beta (A4) precursor protein-binding, family B, member 3 [Source:HGNC Symbol;Acc:20708]
ENSTGUG00000009524	ENSTGUT00000009926	Up	79.7924	-0.773056	0.248549	0.0018691	0.0083246	DGKE	diacylglycerol kinase, epsilon 64kDa [Source:HGNC Symbol;Acc:2852]
ENSTGUG00000003983	ENSTGUT00000004158	Up	80.6584	-0.773048	0.198554	9.88519e-05	0.000796074	CYP2U1	cytochrome P450, family 2, subfamily U, polypeptide 1 [Source:HGNC Symbol;Acc:20582]
ENSTGUG00000012738	ENSTGUT00000013267	Up	650.422	-0.77177	0.161	1.63806e-06	3.7028e-05	EML1	echinoderm microtubule associated protein like 1 [Source:HGNC Symbol;Acc:3330]
ENSTGUG00000011863	ENSTGUT00000012358	Up	122.977	-0.771493	0.229617	0.000779654	0.00407274	MAN1A1	mannosidase, alpha, class 1A, member 1 [Source:HGNC Symbol;Acc:6821]
ENSTGUG00000006100	ENSTGUT00000006346	Up	147.339	-0.770567	0.146579	1.46428e-07	6.79417e-06		Uncharacterized protein [Source:UniProtKB/TrEMBL;Acc:H0Z6T4]
ENSTGUG00000001578	ENSTGUT00000001640	Up	118.037	-0.770295	0.145532	1.20351e-07	5.97254e-06	C18orf25	chromosome 18 open reading frame 25 [Source:HGNC Symbol;Acc:28172]
ENSTGUG00000005013	ENSTGUT00000005221	Up	295.221	-0.770025	0.140271	4.02983e-08	2.83545e-06	KIAA1432	KIAA1432 [Source:HGNC Symbol;Acc:17686]
ENSTGUG00000010424	ENSTGUT00000010867	Up	292.084	-0.769349	0.151901	4.08816e-07	1.36457e-05	TMEM184B	transmembrane protein 184B [Source:HGNC Symbol;Acc:1310]
ENSTGUG00000016030	ENSTGUT00000016680	Up	67.5074	-0.768078	0.23153	0.000908577	0.00462843	PARVA	parvin, alpha [Source:HGNC Symbol;Acc:14652]
ENSTGUG00000010889	ENSTGUT00000011354	Up	28.4548	-0.768049	0.248414	0.00198938	0.0087639	SLC40A1	solute carrier family 40 (iron-regulated transporter), member 1 [Source:HGNC Symbol;Acc:10909]
ENSTGUG00000002041	ENSTGUT00000002119	Up	121.161	-0.766742	0.22141	0.000534183	0.00302105	ANKRD50	ankyrin repeat domain 50 [Source:HGNC Symbol;Acc:29223]
ENSTGUG00000008685	ENSTGUT00000009123	Up	463.78	-0.76613	0.147281	1.97337e-07	8.14735e-06		Uncharacterized protein [Source:UniProtKB/TrEMBL;Acc:H0ZEL4]
ENSTGUG00000018160	ENSTGUT00000019171	Up	449.808	-0.766126	0.164941	3.40336e-06	6.23097e-05	SLC17A5	solute carrier family 17 (anion/sugar transporter), member 5 [Source:HGNC Symbol;Acc:10933]
ENSTGUG00000004659	ENSTGUT00000004847	Up	61.0983	-0.765388	0.221405	0.000546292	0.00307864	GPR133	G protein-coupled receptor 133 [Source:HGNC Symbol;Acc:19893]
ENSTGUG00000011475	ENSTGUT00000011962	Up	232.775	-0.765239	0.179745	2.06864e-05	0.000236301		Uncharacterized protein [Source:UniProtKB/TrEMBL;Acc:H0ZML0]
ENSTGUG00000011904	ENSTGUT00000012405	Up	320.827	-0.764404	0.174307	1.15782e-05	0.00015248	ZEB2	zinc finger E-box binding homeobox 2 [Source:HGNC Symbol;Acc:14881]
ENSTGUG00000012074	ENSTGUT00000012573	Up	101.293	-0.764117	0.151433	4.51393e-07	1.47066e-05		Uncharacterized protein [Source:UniProtKB/TrEMBL;Acc:H0ZPA6]
ENSTGUG00000015995	ENSTGUT00000016661	Up	112.217	-0.762422	0.225557	0.000724396	0.00383758	TEAD1	TEA domain family member 1 (SV40 transcriptional enhancer factor) [Source:HGNC Symbol;Acc:11714]
ENSTGUG00000008629	ENSTGUT00000009013	Up	257.03	-0.76223	0.211225	0.000307838	0.00194501	CDK17	cyclin-dependent kinase 17 [Source:HGNC Symbol;Acc:8750]
ENSTGUG00000005055	ENSTGUT00000005265	Up	134.008	-0.761792	0.133681	1.20814e-08	1.21519e-06	ERCC4	excision repair cross-complementing rodent repair deficiency, complementation group 4 [Source:HGNC Symbol;Acc:3436]
ENSTGUG00000000091	ENSTGUT00000000095	Up	37.3008	-0.760299	0.24708	0.00208998	0.00910537		Uncharacterized protein [Source:UniProtKB/TrEMBL;Acc:H0YP98]
ENSTGUG00000008606	ENSTGUT00000008970	Up	127.491	-0.759687	0.142642	1.00499e-07	5.25931e-06	ARRDC4	arrestin domain containing 4 [Source:HGNC Symbol;Acc:28087]
ENSTGUG00000003335	ENSTGUT00000003479	Up	129.641	-0.758858	0.197888	0.000125678	0.000959516	NR1D2	nuclear receptor subfamily 1, group D, member 2 [Source:HGNC Symbol;Acc:7963]
ENSTGUG00000017389	ENSTGUT00000018071	Up	219.757	-0.758363	0.160708	2.3715e-06	4.82903e-05		O-acyltransferase [Source:UniProtKB/TrEMBL;Acc:H1A453]
ENSTGUG00000006243	ENSTGUT00000006490	Up	78.3945	-0.758198	0.207695	0.000261699	0.00171495	GALNT7	UDP-N-acetyl-alpha-D-galactosamine:polypeptide N-acetylgalactosaminyltransferase 7 (GalNAc-T7) [Source:HGNC Symbol;Acc:4129]
ENSTGUG00000005048	ENSTGUT00000005256	Up	68.9155	-0.757264	0.221684	0.000635582	0.00345627	MINPP1	multiple inositol-polyphosphate phosphatase 1 [Source:HGNC Symbol;Acc:7102]
ENSTGUG00000000030	ENSTGUT00000000031	Up	87.4397	-0.755544	0.21862	0.000548319	0.00308471	CTIF	CBP80/20-dependent translation initiation factor [Source:HGNC Symbol;Acc:23925]
ENSTGUG00000008690	ENSTGUT00000009062	Up	306.115	-0.755196	0.168092	7.0311e-06	0.000105858	SP3	Sp3 transcription factor [Source:HGNC Symbol;Acc:11208]
ENSTGUG00000004442	ENSTGUT00000004623	Up	108.536	-0.755096	0.156336	1.36558e-06	3.28506e-05	KIF14	kinesin family member 14 [Source:HGNC Symbol;Acc:19181]
ENSTGUG00000008439	ENSTGUT00000008800	Up	308.079	-0.754835	0.17918	2.52303e-05	0.000274801	WWC3	WWC family member 3 [Source:HGNC Symbol;Acc:29237]
ENSTGUG00000008195	ENSTGUT00000008544	Up	59.7443	-0.754575	0.190699	7.59306e-05	0.000646575	RAB22A	RAB22A, member RAS oncogene family [Source:HGNC Symbol;Acc:9764]
ENSTGUG00000002660	ENSTGUT00000002768	Up	75.5387	-0.754387	0.235963	0.00138836	0.00649249		Uncharacterized protein [Source:UniProtKB/TrEMBL;Acc:H0YWR6]
ENSTGUG00000008329	ENSTGUT00000008706	Up	67.9394	-0.754117	0.23422	0.00128329	0.00610949	PHLPP2	PH domain and leucine rich repeat protein phosphatase 2 [Source:HGNC Symbol;Acc:29149]
ENSTGUG00000003493	ENSTGUT00000003628	Up	47.8446	-0.753635	0.243278	0.0019494	0.00863081		Uncharacterized protein [Source:UniProtKB/TrEMBL;Acc:H0YZ57]
ENSTGUG00000009280	ENSTGUT00000009717	Up	70.3882	-0.753351	0.194228	0.00010502	0.000831245		Uncharacterized protein [Source:UniProtKB/TrEMBL;Acc:H0ZGA2]
ENSTGUG00000010449	ENSTGUT00000010891	Up	29.0383	-0.752783	0.24565	0.00218065	0.00941285		Uncharacterized protein [Source:UniProtKB/TrEMBL;Acc:H0ZJK9]
ENSTGUG00000000459	ENSTGUT00000000472	Up	60.1663	-0.75265	0.209225	0.000321504	0.00201435	SLC5A3	solute carrier family 5 (sodium/myo-inositol cotransporter), member 3 [Source:HGNC Symbol;Acc:11038]
ENSTGUG00000001806	ENSTGUT00000001881	Up	90.5284	-0.752144	0.192733	9.5198e-05	0.000772268		Uncharacterized protein [Source:UniProtKB/TrEMBL;Acc:H0YU95]
ENSTGUG00000005065	ENSTGUT00000005259	Up	114.177	-0.752056	0.162322	3.60213e-06	6.49641e-05	SGMS1	sphingomyelin synthase 1 [Source:HGNC Symbol;Acc:29799]
ENSTGUG00000012418	ENSTGUT00000012929	Up	271.093	-0.752019	0.145216	2.23547e-07	8.81657e-06		Uncharacterized protein [Source:UniProtKB/TrEMBL;Acc:H0ZQ97]
ENSTGUG00000009262	ENSTGUT00000009659	Up	175.93	-0.751988	0.196592	0.000130706	0.000989837	CCDC50	coiled-coil domain containing 50 [Source:HGNC Symbol;Acc:18111]
ENSTGUG00000008379	ENSTGUT00000008758	Up	97.7141	-0.751395	0.190639	8.09901e-05	0.000679238		Uncharacterized protein [Source:UniProtKB/TrEMBL;Acc:H0ZDK4]
ENSTGUG00000003400	ENSTGUT00000003600	Up	195.789	-0.750677	0.112061	2.10131e-11	1.31218e-08	PLA2G4A	phospholipase A2, group IVA (cytosolic, calcium-dependent) [Source:HGNC Symbol;Acc:9035]
ENSTGUG00000014752	ENSTGUT00000015344	Up	30.0534	-0.750667	0.244492	0.00213831	0.00927549		Uncharacterized protein [Source:UniProtKB/TrEMBL;Acc:H0ZWV9]
ENSTGUG00000011933	ENSTGUT00000012441	Up	80.0587	-0.750128	0.199216	0.000166278	0.00120271	POSTN	periostin, osteoblast specific factor [Source:HGNC Symbol;Acc:16953]
ENSTGUG00000005424	ENSTGUT00000005639	Up	71.7687	-0.750117	0.225452	0.000877313	0.00449975	CRK	v-crk avian sarcoma virus CT10 oncogene homolog [Source:HGNC Symbol;Acc:2362]
ENSTGUG00000007345	ENSTGUT00000007663	Up	793.514	-0.749641	0.13632	3.81661e-08	2.72379e-06	DLC1	deleted in liver cancer 1 [Source:HGNC Symbol;Acc:2897]
ENSTGUG00000011252	ENSTGUT00000011726	Up	228.014	-0.748958	0.140226	9.23933e-08	4.94859e-06	ARMC1	armadillo repeat containing 1 [Source:HGNC Symbol;Acc:17684]
ENSTGUG00000001631	ENSTGUT00000001713	Up	143.509	-0.748672	0.147361	3.76401e-07	1.28793e-05	AGO4	argonaute RISC catalytic component 4 [Source:HGNC Symbol;Acc:18424]
ENSTGUG00000004194	ENSTGUT00000004357	Up	64.0801	-0.747536	0.187251	6.54743e-05	0.000575609	ZNF800	zinc finger protein 800 [Source:HGNC Symbol;Acc:27267]
ENSTGUG00000010819	ENSTGUT00000011271	Up	58.6708	-0.746813	0.188839	7.66128e-05	0.000651274	TNFSF10	tumor necrosis factor (ligand) superfamily, member 10 [Source:HGNC Symbol;Acc:11925]
ENSTGUG00000009533	ENSTGUT00000009933	Up	42.4107	-0.746239	0.230358	0.00119747	0.00579669	SH3RF3	SH3 domain containing ring finger 3 [Source:HGNC Symbol;Acc:24699]
ENSTGUG00000005309	ENSTGUT00000005531	Up	51.2095	-0.746172	0.188736	7.7008e-05	0.000653521	RHOBTB1	Rho-related BTB domain containing 1 [Source:HGNC Symbol;Acc:18738]
ENSTGUG00000003039	ENSTGUT00000003174	Up	646.448	-0.745061	0.136506	4.81308e-08	3.23469e-06		Uncharacterized protein [Source:UniProtKB/TrEMBL;Acc:H0YXW8]
ENSTGUG00000009745	ENSTGUT00000010179	Up	109.644	-0.744891	0.186878	6.72031e-05	0.000585906	NFIA	nuclear factor I/A [Source:HGNC Symbol;Acc:7784]
ENSTGUG00000002296	ENSTGUT00000002387	Up	53.3169	-0.744095	0.214225	0.000513871	0.00292384	LGALSL	lectin, galactoside-binding-like [Source:HGNC Symbol;Acc:25012]
ENSTGUG00000008014	ENSTGUT00000008356	Up	195.069	-0.743492	0.153554	1.28616e-06	3.13818e-05	SLMO2	slowmo homolog 2 (Drosophila) [Source:HGNC Symbol;Acc:15892]
ENSTGUG00000000170	ENSTGUT00000000181	Up	60.2041	-0.74309	0.182616	4.71869e-05	0.000446459		Uncharacterized protein [Source:UniProtKB/TrEMBL;Acc:H0YPH9]
ENSTGUG00000006073	ENSTGUT00000006406	Up	36.6451	-0.742966	0.224366	0.000928318	0.00471138	NOTCH1	notch 1 [Source:HGNC Symbol;Acc:7881]
ENSTGUG00000010899	ENSTGUT00000011357	Up	75.0531	-0.7428	0.231069	0.00130618	0.00619619	TIMP3	TIMP metallopeptidase inhibitor 3 [Source:HGNC Symbol;Acc:11822]
ENSTGUG00000013090	ENSTGUT00000013634	Up	601.602	-0.742784	0.139712	1.05763e-07	5.42831e-06	GMFB	glia maturation factor, beta [Source:HGNC Symbol;Acc:4373]
ENSTGUG00000011676	ENSTGUT00000012173	Up	159.191	-0.742778	0.136849	5.70772e-08	3.57915e-06	SLC37A3	solute carrier family 37, member 3 [Source:HGNC Symbol;Acc:20651]
ENSTGUG00000011787	ENSTGUT00000012281	Up	83.7445	-0.741804	0.197403	0.0001714	0.00123026		Uncharacterized protein [Source:UniProtKB/TrEMBL;Acc:H0ZNH1]
ENSTGUG00000005848	ENSTGUT00000006113	Up	152.895	-0.741509	0.166477	8.42371e-06	0.000120579	PARG	poly (ADP-ribose) glycohydrolase [Source:HGNC Symbol;Acc:8605]
ENSTGUG00000002156	ENSTGUT00000002254	Up	215.791	-0.741402	0.174099	2.05801e-05	0.000235267	DAB2	Dab, mitogen-responsive phosphoprotein, homolog 2 (Drosophila) [Source:HGNC Symbol;Acc:2662]
ENSTGUG00000013213	ENSTGUT00000013760	Up	185.296	-0.74093	0.186924	7.37631e-05	0.00063243	CD2AP	CD2-associated protein [Source:HGNC Symbol;Acc:14258]
ENSTGUG00000009020	ENSTGUT00000009394	Up	61.0763	-0.740137	0.213919	0.000540396	0.00304978	ZNF507	zinc finger protein 507 [Source:HGNC Symbol;Acc:23783]
ENSTGUG00000007517	ENSTGUT00000007850	Up	126.007	-0.73979	0.179138	3.63208e-05	0.000364106	CYLD	cylindromatosis (turban tumor syndrome) [Source:HGNC Symbol;Acc:2584]
ENSTGUG00000008563	ENSTGUT00000008917	Up	255.475	-0.739691	0.164776	7.15332e-06	0.000106919	CMPK1	cytidine monophosphate (UMP-CMP) kinase 1, cytosolic [Source:HGNC Symbol;Acc:18170]
ENSTGUG00000006070	ENSTGUT00000006313	Up	355.772	-0.739673	0.140904	1.52532e-07	6.90073e-06		Uncharacterized protein [Source:UniProtKB/TrEMBL;Acc:H0Z6Q1]
ENSTGUG00000012533	ENSTGUT00000013048	Up	84.4351	-0.739289	0.188894	9.08672e-05	0.000744575	COMMD6	COMM domain containing 6 [Source:HGNC Symbol;Acc:24015]
ENSTGUG00000007935	ENSTGUT00000008256	Up	113.427	-0.739245	0.190885	0.000107628	0.000848066	CCDC117	coiled-coil domain containing 117 [Source:HGNC Symbol;Acc:26599]
ENSTGUG00000012778	ENSTGUT00000013314	Up	76.7765	-0.738583	0.186591	7.54851e-05	0.000644245	PGR	progesterone receptor [Source:HGNC Symbol;Acc:8910]
ENSTGUG00000003848	ENSTGUT00000004000	Up	161.789	-0.737128	0.137492	8.2646e-08	4.6217e-06	SNRK	SNF related kinase [Source:HGNC Symbol;Acc:30598]
ENSTGUG00000003548	ENSTGUT00000003710	Up	349.931	-0.736904	0.14429	3.27125e-07	1.15901e-05	BICD2	bicaudal D homolog 2 (Drosophila) [Source:HGNC Symbol;Acc:17208]
ENSTGUG00000013117	ENSTGUT00000013663	Up	184.291	-0.736774	0.189505	0.000101121	0.00080784	GEN1	GEN1 Holliday junction 5' flap endonuclease [Source:HGNC Symbol;Acc:26881]
ENSTGUG00000002313	ENSTGUT00000002405	Up	329.57	-0.73578	0.126519	6.04223e-09	7.42254e-07	MAN1B1	mannosidase, alpha, class 1B, member 1 [Source:HGNC Symbol;Acc:6823]
ENSTGUG00000011347	ENSTGUT00000011820	Up	208.751	-0.735398	0.139937	1.47853e-07	6.79612e-06	LATS1	large tumor suppressor kinase 1 [Source:HGNC Symbol;Acc:6514]
ENSTGUG00000004085	ENSTGUT00000004268	Up	48.4986	-0.734693	0.219185	0.000802519	0.00417037	IQGAP2	IQ motif containing GTPase activating protein 2 [Source:HGNC Symbol;Acc:6111]
ENSTGUG00000011403	ENSTGUT00000011884	Up	72.5661	-0.733816	0.168774	1.37435e-05	0.000173818	KIAA1549	KIAA1549 [Source:HGNC Symbol;Acc:22219]
ENSTGUG00000003022	ENSTGUT00000003152	Up	104.697	-0.733699	0.21468	0.00063168	0.00344004	GOLM1	golgi membrane protein 1 [Source:HGNC Symbol;Acc:15451]
ENSTGUG00000005236	ENSTGUT00000005438	Up	33.8316	-0.733275	0.222109	0.000961965	0.00484413	ZNF365	zinc finger protein 365 [Source:HGNC Symbol;Acc:18194]
ENSTGUG00000013089	ENSTGUT00000013632	Up	234.773	-0.733231	0.142393	2.61406e-07	9.9434e-06	TRIB2	tribbles homolog 2 (Drosophila) [Source:HGNC Symbol;Acc:30809]
ENSTGUG00000000925	ENSTGUT00000000959	Up	180.389	-0.7326	0.116922	3.7107e-10	1.01881e-07	STK38	serine/threonine kinase 38 [Source:HGNC Symbol;Acc:17847]
ENSTGUG00000007959	ENSTGUT00000008307	Up	684.047	-0.731744	0.15634	2.86218e-06	5.54205e-05	SEC61A1	Sec61 alpha 1 subunit (S. cerevisiae) [Source:HGNC Symbol;Acc:18276]
ENSTGUG00000013165	ENSTGUT00000013711	Up	72.3906	-0.730759	0.184118	7.21859e-05	0.000622135	C2orf43	chromosome 2 open reading frame 43 [Source:HGNC Symbol;Acc:26145]
ENSTGUG00000009640	ENSTGUT00000010041	Up	116.835	-0.730669	0.196914	0.000206774	0.00142807	C10orf12	chromosome 10 open reading frame 12 [Source:HGNC Symbol;Acc:23420]
ENSTGUG00000015212	ENSTGUT00000015819	Up	77.872	-0.730174	0.207861	0.0004434	0.00259276	WHSC1	Wolf-Hirschhorn syndrome candidate 1 [Source:HGNC Symbol;Acc:12766]
ENSTGUG00000007683	ENSTGUT00000008009	Up	680.768	-0.72985	0.166754	1.20434e-05	0.000157638	SCD	stearoyl-CoA desaturase (delta-9-desaturase) [Source:HGNC Symbol;Acc:10571]
ENSTGUG00000010060	ENSTGUT00000010497	Up	110.279	-0.72943	0.167531	1.33681e-05	0.000170218	RAB4A	RAB4A, member RAS oncogene family [Source:HGNC Symbol;Acc:9781]
ENSTGUG00000004159	ENSTGUT00000004342	Up	255.405	-0.729147	0.159028	4.53948e-06	7.81859e-05	CDC73	cell division cycle 73 [Source:HGNC Symbol;Acc:16783]
ENSTGUG00000010859	ENSTGUT00000011313	Up	430.091	-0.728478	0.167695	1.39869e-05	0.000176301	TPP2	tripeptidyl peptidase II [Source:HGNC Symbol;Acc:12016]
ENSTGUG00000011928	ENSTGUT00000012424	Up	66.8453	-0.728228	0.185914	8.96533e-05	0.000737045	KPNA5	karyopherin alpha 5 (importin alpha 6) [Source:HGNC Symbol;Acc:6398]
ENSTGUG00000002514	ENSTGUT00000002652	Up	258.679	-0.728133	0.170265	1.89885e-05	0.000221292	LRBA	LPS-responsive vesicle trafficking, beach and anchor containing [Source:HGNC Symbol;Acc:1742]
ENSTGUG00000010789	ENSTGUT00000011239	Up	147.71	-0.727866	0.142659	3.35838e-07	1.17695e-05		Uncharacterized protein [Source:UniProtKB/TrEMBL;Acc:H0ZKJ9]
ENSTGUG00000008982	ENSTGUT00000009351	Up	81.9987	-0.726186	0.196557	0.00022029	0.0014982		Uncharacterized protein [Source:UniProtKB/TrEMBL;Acc:H0ZF90]
ENSTGUG00000010870	ENSTGUT00000011344	Up	195.254	-0.726072	0.149546	1.20286e-06	2.98464e-05	RPAP1	RNA polymerase II associated protein 1 [Source:HGNC Symbol;Acc:24567]
ENSTGUG00000005920	ENSTGUT00000006165	Up	110.02	-0.725805	0.137354	1.26254e-07	6.1434e-06	CAMKK2	calcium/calmodulin-dependent protein kinase kinase 2, beta [Source:HGNC Symbol;Acc:1470]
ENSTGUG00000009026	ENSTGUT00000009396	Up	394.166	-0.725665	0.143913	4.59766e-07	1.47842e-05	NFE2L2	nuclear factor (erythroid-derived 2)-like 2 [Source:HGNC Symbol;Acc:7782]
ENSTGUG00000016531	ENSTGUT00000017185	Up	171.448	-0.725307	0.194573	0.00019324	0.00135268	ZNF217	zinc finger protein 217 [Source:HGNC Symbol;Acc:13009]
ENSTGUG00000007474	ENSTGUT00000007792	Up	85.5618	-0.724627	0.174708	3.35897e-05	0.000341526	LRCH2	leucine-rich repeats and calponin homology (CH) domain containing 2 [Source:HGNC Symbol;Acc:29292]
ENSTGUG00000000881	ENSTGUT00000000917	Up	316.106	-0.723882	0.158355	4.84785e-06	8.17519e-05	SMC5	structural maintenance of chromosomes 5 [Source:HGNC Symbol;Acc:20465]
ENSTGUG00000006958	ENSTGUT00000007239	Up	55.0548	-0.722834	0.187892	0.000119535	0.000921542	MAP3K13	mitogen-activated protein kinase kinase kinase 13 [Source:HGNC Symbol;Acc:6852]
ENSTGUG00000009746	ENSTGUT00000010197	Up	165.044	-0.722273	0.175513	3.86816e-05	0.000382061	DYNC1LI2	dynein, cytoplasmic 1, light intermediate chain 2 [Source:HGNC Symbol;Acc:2966]
ENSTGUG00000008398	ENSTGUT00000008757	Up	46.7352	-0.721717	0.22508	0.00134363	0.00632663	FGD6	FYVE, RhoGEF and PH domain containing 6 [Source:HGNC Symbol;Acc:21740]
ENSTGUG00000007440	ENSTGUT00000007791	Up	304.591	-0.720356	0.166442	1.50486e-05	0.000185624	TRPM7	transient receptor potential cation channel, subfamily M, member 7 [Source:HGNC Symbol;Acc:17994]
ENSTGUG00000006820	ENSTGUT00000007094	Up	37.8273	-0.720089	0.23414	0.00210178	0.00914828	DCP1A	decapping mRNA 1A [Source:HGNC Symbol;Acc:18714]
ENSTGUG00000002279	ENSTGUT00000002376	Up	1699.87	-0.719843	0.125894	1.07878e-08	1.12813e-06	HMGCS1	3-hydroxy-3-methylglutaryl-CoA synthase 1 (soluble) [Source:HGNC Symbol;Acc:5007]
ENSTGUG00000011123	ENSTGUT00000011625	Up	339.117	-0.719651	0.140889	3.25711e-07	1.15674e-05		Uncharacterized protein [Source:UniProtKB/TrEMBL;Acc:H0ZLM7]
ENSTGUG00000001680	ENSTGUT00000001749	Up	64.0264	-0.71942	0.194419	0.00021529	0.00147466	GLCCI1	glucocorticoid induced transcript 1 [Source:HGNC Symbol;Acc:18713]
ENSTGUG00000009607	ENSTGUT00000010043	Up	75.3629	-0.719133	0.187353	0.000123841	0.000947912	PIKFYVE	phosphoinositide kinase, FYVE finger containing [Source:HGNC Symbol;Acc:23785]
ENSTGUG00000004438	ENSTGUT00000004609	Up	115.44	-0.719124	0.224914	0.00138705	0.00649249	ZNF281	zinc finger protein 281 [Source:HGNC Symbol;Acc:13075]
ENSTGUG00000011514	ENSTGUT00000012020	Up	192.666	-0.7188	0.178619	5.71652e-05	0.000514865		Uncharacterized protein [Source:UniProtKB/TrEMBL;Acc:H0ZMR6]
ENSTGUG00000009484	ENSTGUT00000009900	Up	573.737	-0.718773	0.149776	1.59468e-06	3.63995e-05	PXN	paxillin [Source:HGNC Symbol;Acc:9718]
ENSTGUG00000012235	ENSTGUT00000012742	Up	180.737	-0.71846	0.145502	7.90158e-07	2.20113e-05	KRAS	Kirsten rat sarcoma viral oncogene homolog [Source:HGNC Symbol;Acc:6407]
ENSTGUG00000010675	ENSTGUT00000011135	Up	184.47	-0.718367	0.204659	0.000448003	0.00261457	GNB4	guanine nucleotide binding protein (G protein), beta polypeptide 4 [Source:HGNC Symbol;Acc:20731]
ENSTGUG00000012530	ENSTGUT00000013047	Up	131.654	-0.718349	0.148369	1.28777e-06	3.13818e-05		Uncharacterized protein [Source:UniProtKB/TrEMBL;Acc:H0ZQK9]
ENSTGUG00000000022	ENSTGUT00000000029	Up	183.35	-0.718199	0.174824	3.98898e-05	0.000390993		Uncharacterized protein [Source:UniProtKB/TrEMBL;Acc:H0YP32]
ENSTGUG00000011685	ENSTGUT00000012176	Up	54.3637	-0.718103	0.191757	0.000180492	0.00128262	SNX16	sorting nexin 16 [Source:HGNC Symbol;Acc:14980]
ENSTGUG00000008564	ENSTGUT00000008915	Up	92.2111	-0.716891	0.175038	4.21018e-05	0.000408478		Uncharacterized protein [Source:UniProtKB/TrEMBL;Acc:H0ZE09]
ENSTGUG00000011438	ENSTGUT00000011913	Up	103.305	-0.716371	0.227889	0.00166938	0.00759532	KIAA0247	KIAA0247 [Source:HGNC Symbol;Acc:19956]
ENSTGUG00000007591	ENSTGUT00000007896	Up	109.003	-0.716343	0.234868	0.00228855	0.00981921	GID8	GID complex subunit 8 homolog (S. cerevisiae) [Source:HGNC Symbol;Acc:15857]
ENSTGUG00000008610	ENSTGUT00000009002	Up	158.869	-0.716226	0.221111	0.00119858	0.00580016	FAF1	Fas (TNFRSF6) associated factor 1 [Source:HGNC Symbol;Acc:3578]
ENSTGUG00000011401	ENSTGUT00000011880	Up	88.8425	-0.715856	0.195589	0.00025221	0.00167177	MICU2	mitochondrial calcium uptake 2 [Source:HGNC Symbol;Acc:31830]
ENSTGUG00000002818	ENSTGUT00000002932	Up	144.674	-0.71526	0.233173	0.00215851	0.00933878		Uncharacterized protein [Source:UniProtKB/TrEMBL;Acc:H0YX77]
ENSTGUG00000002098	ENSTGUT00000002185	Up	298.299	-0.715107	0.15036	1.97495e-06	4.1865e-05		Uncharacterized protein [Source:UniProtKB/TrEMBL;Acc:H0YV44]
ENSTGUG00000009509	ENSTGUT00000009907	Up	123.036	-0.714513	0.166379	1.75094e-05	0.000207848	IL4R	interleukin 4 receptor [Source:HGNC Symbol;Acc:6015]
ENSTGUG00000010246	ENSTGUT00000010692	Up	218.18	-0.713492	0.19041	0.00017886	0.00127222	ARID4B	AT rich interactive domain 4B (RBP1-like) [Source:HGNC Symbol;Acc:15550]
ENSTGUG00000011877	ENSTGUT00000012372	Up	117.447	-0.713316	0.19083	0.000185513	0.00131053	SPG20	spastic paraplegia 20 (Troyer syndrome) [Source:HGNC Symbol;Acc:18514]
ENSTGUG00000002827	ENSTGUT00000002943	Up	655.374	-0.712981	0.144304	7.77874e-07	2.18315e-05	CENPK	centromere protein K [Source:HGNC Symbol;Acc:29479]
ENSTGUG00000011125	ENSTGUT00000011595	Up	311.646	-0.712795	0.143043	6.25841e-07	1.84636e-05	SLC41A2	solute carrier family 41 (magnesium transporter), member 2 [Source:HGNC Symbol;Acc:31045]
ENSTGUG00000005045	ENSTGUT00000005260	Up	83.0851	-0.712537	0.191069	0.00019207	0.00134764	SLC30A7	solute carrier family 30 (zinc transporter), member 7 [Source:HGNC Symbol;Acc:19306]
ENSTGUG00000002640	ENSTGUT00000002751	Up	107.017	-0.712323	0.216365	0.000993992	0.00497893	SLC10A7	solute carrier family 10 (sodium/bile acid cotransporter family), member 7 [Source:HGNC Symbol;Acc:23088]
ENSTGUG00000010567	ENSTGUT00000011051	Up	85.1013	-0.71153	0.221881	0.00134217	0.00632552		Uncharacterized protein [Source:UniProtKB/TrEMBL;Acc:H0ZK17]
ENSTGUG00000014293	ENSTGUT00000014872	Up	49.3054	-0.711437	0.219062	0.00116358	0.00565272		Uncharacterized protein [Source:UniProtKB/TrEMBL;Acc:H0ZVM5]
ENSTGUG00000008761	ENSTGUT00000009178	Up	271.17	-0.711059	0.152577	3.15682e-06	5.89917e-05	APAF1	apoptotic peptidase activating factor 1 [Source:HGNC Symbol;Acc:576]
ENSTGUG00000006748	ENSTGUT00000007097	Up	64.8027	-0.71076	0.178157	6.62067e-05	0.000578903	CAMK2G	calcium/calmodulin-dependent protein kinase II gamma [Source:HGNC Symbol;Acc:1463]
ENSTGUG00000006789	ENSTGUT00000007068	Up	2010.29	-0.710484	0.138558	2.93322e-07	1.08233e-05		Uncharacterized protein [Source:UniProtKB/TrEMBL;Acc:H0Z8U6]
ENSTGUG00000000974	ENSTGUT00000001018	Up	325.891	-0.710216	0.152174	3.05415e-06	5.77026e-05	MAN2A1	mannosidase, alpha, class 2A, member 1 [Source:HGNC Symbol;Acc:6824]
ENSTGUG00000010365	ENSTGUT00000010831	Up	112.478	-0.710084	0.212661	0.00084068	0.00433859	RGS12	regulator of G-protein signaling 12 [Source:HGNC Symbol;Acc:9994]
ENSTGUG00000011982	ENSTGUT00000012483	Up	61.7256	-0.709206	0.199616	0.000381084	0.00230111	PARVB	parvin, beta [Source:HGNC Symbol;Acc:14653]
ENSTGUG00000001258	ENSTGUT00000001308	Up	159.291	-0.708726	0.212363	0.000845883	0.00436094	C5orf24	chromosome 5 open reading frame 24 [Source:HGNC Symbol;Acc:26746]
ENSTGUG00000007442	ENSTGUT00000007778	Up	715.181	-0.707745	0.135793	1.8688e-07	7.82338e-06	TRIO	trio Rho guanine nucleotide exchange factor [Source:HGNC Symbol;Acc:12303]
ENSTGUG00000012026	ENSTGUT00000012534	Up	1463.45	-0.706446	0.125872	1.99521e-08	1.7799e-06	SEC23A	Sec23 homolog A (S. cerevisiae) [Source:HGNC Symbol;Acc:10701]
ENSTGUG00000009542	ENSTGUT00000009964	Up	187.908	-0.70621	0.174166	5.01769e-05	0.000466502	KIAA0355	KIAA0355 [Source:HGNC Symbol;Acc:29016]
ENSTGUG00000003590	ENSTGUT00000003729	Up	81.7763	-0.705683	0.200645	0.000436343	0.00255848	TGFBR2	transforming growth factor, beta receptor II (70/80kDa) [Source:HGNC Symbol;Acc:11773]
ENSTGUG00000009986	ENSTGUT00000010410	Up	273.387	-0.705541	0.193438	0.00026493	0.00172781	GALNT2	UDP-N-acetyl-alpha-D-galactosamine:polypeptide N-acetylgalactosaminyltransferase 2 (GalNAc-T2) [Source:HGNC Symbol;Acc:4124]
ENSTGUG00000006606	ENSTGUT00000006893	Up	223.912	-0.704297	0.181273	0.000102206	0.000814381	RBMS1	RNA binding motif, single stranded interacting protein 1 [Source:HGNC Symbol;Acc:9907]
ENSTGUG00000005487	ENSTGUT00000005711	Up	2018.35	-0.704096	0.145078	1.21481e-06	3.00435e-05	ANLN	anillin, actin binding protein [Source:HGNC Symbol;Acc:14082]
ENSTGUG00000004896	ENSTGUT00000005083	Up	174.976	-0.702473	0.149585	2.6513e-06	5.23518e-05	MFHAS1	malignant fibrous histiocytoma amplified sequence 1 [Source:HGNC Symbol;Acc:16982]
ENSTGUG00000018415	ENSTGUT00000019004	Up	198.568	-0.7021	0.149969	2.84592e-06	5.52484e-05	CASC5	cancer susceptibility candidate 5 [Source:HGNC Symbol;Acc:24054]
ENSTGUG00000004773	ENSTGUT00000004961	Up	159.207	-0.70194	0.209662	0.000814074	0.00422456		Uncharacterized protein [Source:UniProtKB/TrEMBL;Acc:H0Z2X0]
ENSTGUG00000000287	ENSTGUT00000000300	Up	97.7042	-0.701832	0.16985	3.59511e-05	0.000361368	LPL	lipoprotein lipase [Source:HGNC Symbol;Acc:6677]
ENSTGUG00000000841	ENSTGUT00000000881	Up	227.3	-0.701551	0.182081	0.000116699	0.000906671	TMEM2	transmembrane protein 2 [Source:HGNC Symbol;Acc:11869]
ENSTGUG00000008181	ENSTGUT00000008549	Up	230.872	-0.701359	0.152467	4.22372e-06	7.36057e-05	CHFR	checkpoint with forkhead and ring finger domains, E3 ubiquitin protein ligase [Source:HGNC Symbol;Acc:20455]
ENSTGUG00000005896	ENSTGUT00000006171	Up	938.683	-0.701195	0.148892	2.48413e-06	4.98264e-05	ATRX	alpha thalassemia/mental retardation syndrome X-linked [Source:HGNC Symbol;Acc:886]
ENSTGUG00000011889	ENSTGUT00000012387	Up	36.3895	-0.701127	0.227188	0.00202797	0.0088895	RNF151	ring finger protein 151 [Source:HGNC Symbol;Acc:23235]
ENSTGUG00000002953	ENSTGUT00000003071	Up	100.48	-0.700362	0.189575	0.000220426	0.0014982	JAZF1	JAZF zinc finger 1 [Source:HGNC Symbol;Acc:28917]
ENSTGUG00000002318	ENSTGUT00000002417	Up	265.777	-0.700236	0.145042	1.38043e-06	3.30486e-05	UAP1L1	UDP-N-acteylglucosamine pyrophosphorylase 1-like 1 [Source:HGNC Symbol;Acc:28082]
ENSTGUG00000001438	ENSTGUT00000001494	Up	252.306	-0.698824	0.183322	0.000137841	0.00103395	LUZP1	leucine zipper protein 1 [Source:HGNC Symbol;Acc:14985]
ENSTGUG00000011764	ENSTGUT00000012256	Up	35.7295	-0.698572	0.217303	0.00130566	0.00619619	DPH6	diphthamine biosynthesis 6 [Source:HGNC Symbol;Acc:30543]
ENSTGUG00000006667	ENSTGUT00000006920	Up	115.448	-0.698445	0.186667	0.000182805	0.00129638	PQLC1	PQ loop repeat containing 1 [Source:HGNC Symbol;Acc:26188]
ENSTGUG00000009889	ENSTGUT00000010313	Up	275.575	-0.698417	0.119694	5.37848e-09	7.00932e-07	RAB12	RAB12, member RAS oncogene family [Source:HGNC Symbol;Acc:31332]
ENSTGUG00000004554	ENSTGUT00000004757	Up	56.9944	-0.698214	0.217751	0.00134367	0.00632663	TTC39B	tetratricopeptide repeat domain 39B [Source:HGNC Symbol;Acc:23704]
ENSTGUG00000009818	ENSTGUT00000010244	Up	252.221	-0.696597	0.167328	3.14e-05	0.000324099		Uncharacterized protein [Source:UniProtKB/TrEMBL;Acc:H0ZHS1]
ENSTGUG00000010384	ENSTGUT00000010823	Up	92.8501	-0.6965	0.21566	0.00123956	0.00594094	ERO1LB	ERO1-like beta (S. cerevisiae) [Source:HGNC Symbol;Acc:14355]
ENSTGUG00000009649	ENSTGUT00000010074	Up	182.131	-0.695376	0.189676	0.000246255	0.00164247	LRCH3	leucine-rich repeats and calponin homology (CH) domain containing 3 [Source:HGNC Symbol;Acc:28637]
ENSTGUG00000007026	ENSTGUT00000007334	Up	406.472	-0.695253	0.173067	5.88817e-05	0.000526214		Uncharacterized protein [Source:UniProtKB/TrEMBL;Acc:H0Z9K9]
ENSTGUG00000000374	ENSTGUT00000000387	Up	67.056	-0.694091	0.194678	0.000363387	0.0022181		Uncharacterized protein [Source:UniProtKB/TrEMBL;Acc:H0YQ29]
ENSTGUG00000012536	ENSTGUT00000013056	Up	232.344	-0.693339	0.172121	5.62044e-05	0.000507126	EFR3A	EFR3 homolog A (S. cerevisiae) [Source:HGNC Symbol;Acc:28970]
ENSTGUG00000009918	ENSTGUT00000010336	Up	183.678	-0.693183	0.190151	0.000266943	0.00173641		Uncharacterized protein [Source:UniProtKB/TrEMBL;Acc:H0ZI11]
ENSTGUG00000017360	ENSTGUT00000018040	Up	333.714	-0.692264	0.138006	5.27055e-07	1.61796e-05	DDX6	DEAD (Asp-Glu-Ala-Asp) box helicase 6 [Source:HGNC Symbol;Acc:2747]
ENSTGUG00000007122	ENSTGUT00000007421	Up	896.819	-0.691975	0.133706	2.27464e-07	8.90891e-06	SORBS1	sorbin and SH3 domain containing 1 [Source:HGNC Symbol;Acc:14565]
ENSTGUG00000000761	ENSTGUT00000000789	Up	514.876	-0.691745	0.115838	2.34823e-09	4.04517e-07	OSTF1	osteoclast stimulating factor 1 [Source:HGNC Symbol;Acc:8510]
ENSTGUG00000008316	ENSTGUT00000008703	Up	1167.44	-0.691663	0.155713	8.91635e-06	0.000126128	TRIP12	thyroid hormone receptor interactor 12 [Source:HGNC Symbol;Acc:12306]
ENSTGUG00000003172	ENSTGUT00000003309	Up	49.7616	-0.691596	0.205083	0.000745512	0.00393245	TRAF5	TNF receptor-associated factor 5 [Source:HGNC Symbol;Acc:12035]
ENSTGUG00000012234	ENSTGUT00000012736	Up	132.738	-0.69109	0.141875	1.10974e-06	2.82852e-05	RASSF8	Ras association (RalGDS/AF-6) domain family (N-terminal) member 8 [Source:HGNC Symbol;Acc:13232]
ENSTGUG00000009993	ENSTGUT00000010462	Up	191.995	-0.69105	0.127476	5.92546e-08	3.64655e-06	CPT1A	carnitine palmitoyltransferase 1A (liver) [Source:HGNC Symbol;Acc:2328]
ENSTGUG00000006643	ENSTGUT00000006913	Up	138.536	-0.690872	0.224949	0.00213172	0.00925342		Uncharacterized protein [Source:UniProtKB/TrEMBL;Acc:H0Z8E2]
ENSTGUG00000011675	ENSTGUT00000012178	Up	419.386	-0.690465	0.110691	4.43776e-10	1.14336e-07	INPP5A	inositol polyphosphate-5-phosphatase, 40kDa [Source:HGNC Symbol;Acc:6076]
ENSTGUG00000000960	ENSTGUT00000000993	Up	67.2398	-0.690064	0.189267	0.000266366	0.00173341		Uncharacterized protein [Source:UniProtKB/TrEMBL;Acc:H0YRS2]
ENSTGUG00000002285	ENSTGUT00000002373	Up	93.6883	-0.690009	0.194856	0.000398442	0.00238286	SCOC	short coiled-coil protein [Source:HGNC Symbol;Acc:20335]
ENSTGUG00000008455	ENSTGUT00000008804	Up	216.985	-0.689975	0.101834	1.23969e-11	9.77852e-09	USP44	ubiquitin specific peptidase 44 [Source:HGNC Symbol;Acc:20064]
ENSTGUG00000016632	ENSTGUT00000017283	Up	108.273	-0.689437	0.156625	1.07337e-05	0.000144145		Uncharacterized protein [Source:UniProtKB/TrEMBL;Acc:H1A215]
ENSTGUG00000005413	ENSTGUT00000005630	Up	459.497	-0.689142	0.137885	5.79414e-07	1.74371e-05	CAB39	calcium binding protein 39 [Source:HGNC Symbol;Acc:20292]
ENSTGUG00000013306	ENSTGUT00000013859	Up	101.753	-0.688844	0.202264	0.000660039	0.00355444	MTMR9	myotubularin related protein 9 [Source:HGNC Symbol;Acc:14596]
ENSTGUG00000000524	ENSTGUT00000000548	Up	149.483	-0.688439	0.147966	3.27662e-06	6.07756e-05	ERCC6L2	excision repair cross-complementing rodent repair deficiency, complementation group 6-like 2 [Source:HGNC Symbol;Acc:26922]
ENSTGUG00000002546	ENSTGUT00000002646	Up	53.4638	-0.688047	0.205631	0.00081979	0.0042454	ISPD	isoprenoid synthase domain containing [Source:HGNC Symbol;Acc:37276]
ENSTGUG00000012310	ENSTGUT00000012819	Up	80.7576	-0.687826	0.178564	0.000117159	0.000909305		Uncharacterized protein [Source:UniProtKB/TrEMBL;Acc:H0ZPZ5]
ENSTGUG00000005981	ENSTGUT00000006271	Up	161.422	-0.687022	0.184853	0.000201928	0.00140325	ATP7A	ATPase, Cu++ transporting, alpha polypeptide [Source:HGNC Symbol;Acc:869]
ENSTGUG00000009510	ENSTGUT00000009948	Up	331.768	-0.686755	0.159983	1.76528e-05	0.000208832	TFRC	transferrin receptor (p90, CD71) [Source:HGNC Symbol;Acc:11763]
ENSTGUG00000007988	ENSTGUT00000008324	Up	74.0018	-0.686298	0.18036	0.00014171	0.00105873	RNF141	ring finger protein 141 [Source:HGNC Symbol;Acc:21159]
ENSTGUG00000004569	ENSTGUT00000004775	Up	83.3401	-0.68625	0.176491	0.000100953	0.000806921		E3 ubiquitin-protein ligase [Source:UniProtKB/TrEMBL;Acc:H0Z2D5]
ENSTGUG00000001303	ENSTGUT00000001354	Up	440.567	-0.685697	0.129892	1.29908e-07	6.24014e-06		Uncharacterized protein [Source:UniProtKB/TrEMBL;Acc:H0YST0]
ENSTGUG00000000360	ENSTGUT00000000373	Up	248.345	-0.685194	0.101248	1.31063e-11	9.82123e-09	MLLT1	myeloid/lymphoid or mixed-lineage leukemia (trithorax homolog, Drosophila); translocated to, 1 [Source:HGNC Symbol;Acc:7134]
ENSTGUG00000010139	ENSTGUT00000010572	Up	43.2145	-0.685113	0.206463	0.000905595	0.00461481	TRAF6	TNF receptor-associated factor 6, E3 ubiquitin protein ligase [Source:HGNC Symbol;Acc:12036]
ENSTGUG00000012529	ENSTGUT00000013052	Up	72.0106	-0.685074	0.211529	0.00120085	0.00580738		Uncharacterized protein [Source:UniProtKB/TrEMBL;Acc:H0ZQL4]
ENSTGUG00000005901	ENSTGUT00000006142	Up	233.349	-0.684796	0.161219	2.16059e-05	0.000243465	FNBP1L	formin binding protein 1-like [Source:HGNC Symbol;Acc:20851]
ENSTGUG00000002593	ENSTGUT00000002697	Up	309.598	-0.68426	0.114154	2.04518e-09	3.73794e-07		Uncharacterized protein [Source:UniProtKB/TrEMBL;Acc:H0YWJ6]
ENSTGUG00000006612	ENSTGUT00000006858	Up	112.904	-0.684019	0.206432	0.000921243	0.00468499	HMGA2	high mobility group AT-hook 2 [Source:HGNC Symbol;Acc:5009]
ENSTGUG00000002464	ENSTGUT00000002572	Up	628.351	-0.683847	0.13028	1.52869e-07	6.90073e-06	DHX29	DEAH (Asp-Glu-Ala-His) box polypeptide 29 [Source:HGNC Symbol;Acc:15815]
ENSTGUG00000006963	ENSTGUT00000007258	Up	135.043	-0.68312	0.190318	0.000331487	0.00206284		Uncharacterized protein [Source:UniProtKB/TrEMBL;Acc:H0Z9D5]
ENSTGUG00000008681	ENSTGUT00000009058	Up	192.25	-0.683005	0.123328	3.05745e-08	2.34985e-06		Tyrosine-protein phosphatase non-receptor type [Source:UniProtKB/TrEMBL;Acc:H0ZEE9]
ENSTGUG00000000513	ENSTGUT00000000531	Up	234.248	-0.682502	0.137336	6.70992e-07	1.94368e-05	ZNF367	zinc finger protein 367 [Source:HGNC Symbol;Acc:18320]
ENSTGUG00000007957	ENSTGUT00000008287	Up	353.111	-0.682322	0.162623	2.71994e-05	0.000290331	MESDC2	mesoderm development candidate 2 [Source:HGNC Symbol;Acc:13520]
ENSTGUG00000009971	ENSTGUT00000010413	Up	626.908	-0.681686	0.167651	4.78048e-05	0.000451165	PPP6R3	protein phosphatase 6, regulatory subunit 3 [Source:HGNC Symbol;Acc:1173]
ENSTGUG00000003312	ENSTGUT00000003443	Up	199.309	-0.681581	0.167402	4.67098e-05	0.000442783		Uncharacterized protein [Source:UniProtKB/TrEMBL;Acc:H0YYN1]
ENSTGUG00000009988	ENSTGUT00000010440	Up	89.0972	-0.681338	0.20435	0.000855525	0.00440005		Uncharacterized protein [Source:UniProtKB/TrEMBL;Acc:H0ZIB3]
ENSTGUG00000012683	ENSTGUT00000013202	Up	90.9584	-0.68118	0.181564	0.000175617	0.00125451	MB21D1	Mab-21 domain containing 1 [Source:HGNC Symbol;Acc:21367]
ENSTGUG00000000886	ENSTGUT00000000921	Up	61.6203	-0.67872	0.191655	0.000398068	0.00238157	RBM15	RNA binding motif protein 15 [Source:HGNC Symbol;Acc:14959]
ENSTGUG00000008692	ENSTGUT00000009054	Up	100.616	-0.678163	0.159027	2.00384e-05	0.000230303	NLK	nemo-like kinase [Source:HGNC Symbol;Acc:29858]
ENSTGUG00000010768	ENSTGUT00000011256	Up	236.605	-0.67809	0.128814	1.40863e-07	6.65337e-06	STAT1	signal transducer and activator of transcription 1, 91kDa [Source:HGNC Symbol;Acc:11362]
ENSTGUG00000008143	ENSTGUT00000008518	Up	251.638	-0.678015	0.125927	7.27765e-08	4.17893e-06	TLK1	tousled-like kinase 1 [Source:HGNC Symbol;Acc:11841]
ENSTGUG00000003124	ENSTGUT00000003249	Up	112.612	-0.677901	0.146454	3.67841e-06	6.5943e-05	DUS4L	dihydrouridine synthase 4-like (S. cerevisiae) [Source:HGNC Symbol;Acc:21517]
ENSTGUG00000008831	ENSTGUT00000009205	Up	292.617	-0.677034	0.136467	7.00807e-07	2.00224e-05		Ubiquitin carboxyl-terminal hydrolase [Source:UniProtKB/TrEMBL;Acc:H0ZEU5]
ENSTGUG00000009536	ENSTGUT00000009934	Up	414.201	-0.676855	0.162908	3.25532e-05	0.00033416	TRIM25	tripartite motif containing 25 [Source:HGNC Symbol;Acc:12932]
ENSTGUG00000008641	ENSTGUT00000009019	Up	455.028	-0.675672	0.122053	3.09644e-08	2.36328e-06	TRPC1	transient receptor potential cation channel, subfamily C, member 1 [Source:HGNC Symbol;Acc:12333]
ENSTGUG00000011322	ENSTGUT00000011807	Up	78.491	-0.67511	0.217951	0.00195138	0.00863224		Microtubule-associated protein [Source:UniProtKB/TrEMBL;Acc:H0ZM57]
ENSTGUG00000003516	ENSTGUT00000003702	Up	85.9404	-0.673619	0.171096	8.24795e-05	0.000690568	ITCH	itchy E3 ubiquitin protein ligase [Source:HGNC Symbol;Acc:13890]
ENSTGUG00000008468	ENSTGUT00000008825	Up	333.025	-0.673095	0.149323	6.55497e-06	0.000100655		Uncharacterized protein [Source:UniProtKB/TrEMBL;Acc:H0ZDS0]
ENSTGUG00000013493	ENSTGUT00000014052	Up	258.992	-0.673042	0.122852	4.29008e-08	2.94933e-06	ARL13B	ADP-ribosylation factor-like 13B [Source:HGNC Symbol;Acc:25419]
ENSTGUG00000015529	ENSTGUT00000016146	Up	40.694	-0.671664	0.215108	0.00179354	0.00805921		Uncharacterized protein [Source:UniProtKB/TrEMBL;Acc:H0ZZ12]
ENSTGUG00000013536	ENSTGUT00000014096	Up	566.793	-0.670831	0.138124	1.19335e-06	2.98464e-05	GBE1	glucan (1,4-alpha-), branching enzyme 1 [Source:HGNC Symbol;Acc:4180]
ENSTGUG00000005196	ENSTGUT00000005419	Up	57.3357	-0.670591	0.194276	0.000556963	0.00312278		Uncharacterized protein [Source:UniProtKB/TrEMBL;Acc:H0Z472]
ENSTGUG00000008951	ENSTGUT00000009344	Up	471.48	-0.668862	0.148237	6.41817e-06	9.95746e-05	IDE	insulin-degrading enzyme [Source:HGNC Symbol;Acc:5381]
ENSTGUG00000004192	ENSTGUT00000004377	Up	73.0174	-0.668848	0.187601	0.000363492	0.0022181		Uncharacterized protein [Source:UniProtKB/TrEMBL;Acc:H0Z193]
ENSTGUG00000009053	ENSTGUT00000009453	Up	491.607	-0.667793	0.136681	1.03019e-06	2.68129e-05		Uncharacterized protein [Source:UniProtKB/TrEMBL;Acc:H0ZFJ2]
ENSTGUG00000011628	ENSTGUT00000012125	Up	277.227	-0.667318	0.147989	6.50609e-06	0.000100258	ENPP1	ectonucleotide pyrophosphatase/phosphodiesterase 1 [Source:HGNC Symbol;Acc:3356]
ENSTGUG00000007103	ENSTGUT00000007433	Up	424.576	-0.667034	0.130555	3.2347e-07	1.15151e-05		DNA polymerase [Source:UniProtKB/TrEMBL;Acc:H0Z9V7]
ENSTGUG00000013377	ENSTGUT00000013929	Up	930.434	-0.667002	0.129913	2.83297e-07	1.04834e-05	FSTL1	follistatin-like 1 [Source:HGNC Symbol;Acc:3972]
ENSTGUG00000012481	ENSTGUT00000012994	Up	176.417	-0.665871	0.195557	0.000661674	0.00356068	PCDH20	protocadherin 20 [Source:HGNC Symbol;Acc:14257]
ENSTGUG00000006093	ENSTGUT00000006333	Up	102.603	-0.665356	0.168285	7.69378e-05	0.000653295		Uncharacterized protein [Source:UniProtKB/TrEMBL;Acc:H0Z6S1]
ENSTGUG00000004136	ENSTGUT00000004305	Up	155.979	-0.664584	0.121299	4.28001e-08	2.94933e-06	VGLL4	vestigial like 4 (Drosophila) [Source:HGNC Symbol;Acc:28966]
ENSTGUG00000017179	ENSTGUT00000017856	Up	53.4066	-0.664062	0.20366	0.00111164	0.00544983		Uncharacterized protein [Source:UniProtKB/TrEMBL;Acc:H1A3J7]
ENSTGUG00000011069	ENSTGUT00000011531	Up	750.248	-0.663724	0.141228	2.60575e-06	5.16565e-05	NUAK1	NUAK family, SNF1-like kinase, 1 [Source:HGNC Symbol;Acc:14311]
ENSTGUG00000012469	ENSTGUT00000012979	Up	724.812	-0.663647	0.127236	1.82968e-07	7.7461e-06	ZNF292	zinc finger protein 292 [Source:HGNC Symbol;Acc:18410]
ENSTGUG00000001556	ENSTGUT00000001617	Up	103.907	-0.661448	0.173924	0.000142909	0.00106454	CASD1	CAS1 domain containing 1 [Source:HGNC Symbol;Acc:16014]
ENSTGUG00000010720	ENSTGUT00000011164	Up	229.628	-0.661135	0.164444	5.80919e-05	0.000521331	PRKCDBP	protein kinase C, delta binding protein [Source:HGNC Symbol;Acc:9400]
ENSTGUG00000000288	ENSTGUT00000000296	Up	73.8776	-0.660615	0.191462	0.000559805	0.00313403	UBTD2	ubiquitin domain containing 2 [Source:HGNC Symbol;Acc:24463]
ENSTGUG00000011237	ENSTGUT00000011714	Up	128.434	-0.659738	0.156819	2.58789e-05	0.000280439		Uncharacterized protein [Source:UniProtKB/TrEMBL;Acc:H0ZLW6]
ENSTGUG00000013537	ENSTGUT00000014097	Up	47.751	-0.659228	0.205925	0.00136804	0.00641517	ROBO1	roundabout, axon guidance receptor, homolog 1 (Drosophila) [Source:HGNC Symbol;Acc:10249]
ENSTGUG00000013613	ENSTGUT00000014176	Up	836.173	-0.659057	0.137667	1.69029e-06	3.76969e-05	ALCAM	activated leukocyte cell adhesion molecule [Source:HGNC Symbol;Acc:400]
ENSTGUG00000012509	ENSTGUT00000013026	Up	128.589	-0.658609	0.160052	3.87234e-05	0.000382061	KIAA1009	KIAA1009 [Source:HGNC Symbol;Acc:21107]
ENSTGUG00000005328	ENSTGUT00000005549	Up	109.895	-0.657922	0.203311	0.00121205	0.00584457	TPCN2	two pore segment channel 2 [Source:HGNC Symbol;Acc:20820]
ENSTGUG00000009708	ENSTGUT00000010125	Up	435.625	-0.657499	0.157966	3.15073e-05	0.000324983	LDB2	LIM domain binding 2 [Source:HGNC Symbol;Acc:6533]
ENSTGUG00000008216	ENSTGUT00000008575	Up	259.113	-0.65702	0.180422	0.000270979	0.00175884	ERCC6	excision repair cross-complementing rodent repair deficiency, complementation group 6 [Source:HGNC Symbol;Acc:3438]
ENSTGUG00000009770	ENSTGUT00000010206	Up	214.369	-0.656342	0.18389	0.000358063	0.00219211	PARD3B	par-3 partitioning defective 3 homolog B (C. elegans) [Source:HGNC Symbol;Acc:14446]
ENSTGUG00000018197	ENSTGUT00000019010	Up	115.678	-0.65618	0.208671	0.00166333	0.00757471	RSC1A1	regulatory solute carrier protein, family 1, member 1 [Source:HGNC Symbol;Acc:10458]
ENSTGUG00000005298	ENSTGUT00000005504	Up	119.678	-0.655889	0.19735	0.000888998	0.00455035		Uncharacterized protein [Source:UniProtKB/TrEMBL;Acc:H0Z4F5]
ENSTGUG00000003856	ENSTGUT00000004010	Up	418.278	-0.655227	0.14388	5.26429e-06	8.65086e-05	ZBED4	zinc finger, BED-type containing 4 [Source:HGNC Symbol;Acc:20721]
ENSTGUG00000001870	ENSTGUT00000001954	Up	1504.49	-0.654638	0.103746	2.79044e-10	8.17312e-08	SEC24D	SEC24 family, member D (S. cerevisiae) [Source:HGNC Symbol;Acc:10706]
ENSTGUG00000014555	ENSTGUT00000015145	Up	48.3963	-0.654525	0.200149	0.00107473	0.00530184		Uncharacterized protein [Source:UniProtKB/TrEMBL;Acc:H0ZWC7]
ENSTGUG00000002090	ENSTGUT00000002181	Up	109.411	-0.654087	0.181862	0.0003224	0.00201825		Uncharacterized protein [Source:UniProtKB/TrEMBL;Acc:H0YV40]
ENSTGUG00000001233	ENSTGUT00000001286	Up	410.577	-0.653596	0.12637	2.315e-07	9.01166e-06	AKAP2	A kinase (PRKA) anchor protein 2 (AKAP2), mRNA [Source:RefSeq mRNA;Acc:NM_001204208]
ENSTGUG00000000035	ENSTGUT00000000040	Up	335.697	-0.652995	0.129084	4.22182e-07	1.39674e-05		Uncharacterized protein [Source:UniProtKB/TrEMBL;Acc:H0YP43]
ENSTGUG00000012712	ENSTGUT00000013235	Up	44.5385	-0.65295	0.203053	0.00130143	0.00618209	OGFRL1	opioid growth factor receptor-like 1 [Source:HGNC Symbol;Acc:21378]
ENSTGUG00000004685	ENSTGUT00000004932	Up	240.029	-0.651918	0.179517	0.000281768	0.00181317	TRAK1	trafficking protein, kinesin binding 1 [Source:HGNC Symbol;Acc:29947]
ENSTGUG00000003109	ENSTGUT00000003240	Up	332	-0.65148	0.143426	5.56478e-06	8.94924e-05	DTL	denticleless E3 ubiquitin protein ligase homolog (Drosophila) [Source:HGNC Symbol;Acc:30288]
ENSTGUG00000010181	ENSTGUT00000010614	Up	151.761	-0.651417	0.193786	0.000775138	0.00406046		Uncharacterized protein [Source:UniProtKB/TrEMBL;Acc:H0ZIT7]
ENSTGUG00000015697	ENSTGUT00000016357	Up	241.762	-0.651073	0.104413	4.50113e-10	1.14336e-07		Uncharacterized protein [Source:UniProtKB/TrEMBL;Acc:H0ZZK5]
ENSTGUG00000003993	ENSTGUT00000004157	Up	80.7684	-0.651015	0.203553	0.0013826	0.00647939		Uncharacterized protein [Source:UniProtKB/TrEMBL;Acc:H0Z0M5]
ENSTGUG00000009631	ENSTGUT00000010049	Up	245.361	-0.649765	0.156506	3.30011e-05	0.000337372		Uncharacterized protein [Source:UniProtKB/TrEMBL;Acc:H0ZH77]
ENSTGUG00000016299	ENSTGUT00000016940	Up	55.5633	-0.649749	0.191062	0.00067208	0.00360632		Uncharacterized protein [Source:UniProtKB/TrEMBL;Acc:H1A139]
ENSTGUG00000005856	ENSTGUT00000006092	Up	684.002	-0.649156	0.132226	9.13404e-07	2.43545e-05	GCLM	glutamate-cysteine ligase, modifier subunit [Source:HGNC Symbol;Acc:4312]
ENSTGUG00000010974	ENSTGUT00000011441	Up	632.216	-0.649045	0.138665	2.85932e-06	5.54205e-05	HIVEP2	human immunodeficiency virus type I enhancer binding protein 2 [Source:HGNC Symbol;Acc:4921]
ENSTGUG00000013344	ENSTGUT00000013894	Up	145.591	-0.647349	0.166792	0.000103956	0.000826084		Importin subunit alpha [Source:UniProtKB/TrEMBL;Acc:H0ZSZ0]
ENSTGUG00000005455	ENSTGUT00000005665	Up	55.8775	-0.647104	0.179655	0.000315874	0.00198657	FADD	Fas (TNFRSF6)-associated via death domain [Source:HGNC Symbol;Acc:3573]
ENSTGUG00000003231	ENSTGUT00000003407	Up	732.535	-0.647056	0.136075	1.98326e-06	4.19563e-05	RBL1	retinoblastoma-like 1 (p107) [Source:HGNC Symbol;Acc:9893]
ENSTGUG00000005057	ENSTGUT00000005295	Up	150.712	-0.647022	0.137573	2.56198e-06	5.09236e-05	STK4	serine/threonine kinase 4 [Source:HGNC Symbol;Acc:11408]
ENSTGUG00000003002	ENSTGUT00000003124	Up	248.902	-0.646982	0.171052	0.000155338	0.00113953	RBM12	RNA binding motif protein 12 [Source:HGNC Symbol;Acc:9898]
ENSTGUG00000007294	ENSTGUT00000007611	Up	1114.94	-0.646487	0.120511	8.11531e-08	4.57712e-06		Uncharacterized protein [Source:UniProtKB/TrEMBL;Acc:H0ZAD0]
ENSTGUG00000012038	ENSTGUT00000012542	Up	868.824	-0.646213	0.136876	2.34498e-06	4.80113e-05	PACSIN2	protein kinase C and casein kinase substrate in neurons 2 [Source:HGNC Symbol;Acc:8571]
ENSTGUG00000008799	ENSTGUT00000009172	Up	57.1494	-0.645651	0.194405	0.000896419	0.00458207	HID1	HID1 domain containing [Source:HGNC Symbol;Acc:15736]
ENSTGUG00000005729	ENSTGUT00000005975	Up	786.138	-0.643393	0.143854	7.72909e-06	0.000113256	TNPO1	transportin 1 [Source:HGNC Symbol;Acc:6401]
ENSTGUG00000003179	ENSTGUT00000003357	Up	484.636	-0.643335	0.110457	5.73576e-09	7.16348e-07	CHD6	chromodomain helicase DNA binding protein 6 [Source:HGNC Symbol;Acc:19057]
ENSTGUG00000013779	ENSTGUT00000014357	Up	288.988	-0.643276	0.124767	2.52521e-07	9.70394e-06		Uncharacterized protein [Source:UniProtKB/TrEMBL;Acc:H0ZU89]
ENSTGUG00000003240	ENSTGUT00000003386	Up	195.534	-0.643266	0.144126	8.07353e-06	0.000117353		Uncharacterized protein [Source:UniProtKB/TrEMBL;Acc:H0YYH4]
ENSTGUG00000009584	ENSTGUT00000009989	Up	220.155	-0.642647	0.204279	0.00165558	0.00754626	RAB11FIP4	RAB11 family interacting protein 4 (class II) [Source:HGNC Symbol;Acc:30267]
ENSTGUG00000009003	ENSTGUT00000009403	Up	271.066	-0.642563	0.116121	3.138e-08	2.36328e-06	EEF2K	eukaryotic elongation factor-2 kinase [Source:HGNC Symbol;Acc:24615]
ENSTGUG00000005884	ENSTGUT00000006131	Up	111.909	-0.642203	0.167699	0.00012841	0.000975406		Uncharacterized protein [Source:UniProtKB/TrEMBL;Acc:H0Z674]
ENSTGUG00000005851	ENSTGUT00000006077	Up	207.242	-0.642043	0.146007	1.09587e-05	0.00014638	PRICKLE1	prickle homolog 1 (Drosophila) [Source:HGNC Symbol;Acc:17019]
ENSTGUG00000002472	ENSTGUT00000002581	Up	236.042	-0.641925	0.127242	4.5367e-07	1.47168e-05		Uncharacterized protein [Source:UniProtKB/TrEMBL;Acc:H0YW83]
ENSTGUG00000011589	ENSTGUT00000012074	Up	155.332	-0.641922	0.185929	0.000555397	0.00311634		Uncharacterized protein [Source:UniProtKB/TrEMBL;Acc:H0ZMW9]
ENSTGUG00000003451	ENSTGUT00000003603	Up	105.213	-0.641588	0.173009	0.000208559	0.00143689	CHRNA5	cholinergic receptor, nicotinic, alpha 5 (neuronal) [Source:HGNC Symbol;Acc:1959]
ENSTGUG00000011784	ENSTGUT00000012277	Up	157.045	-0.640832	0.146897	1.28616e-05	0.000165883	ZC3HAV1	zinc finger CCCH-type, antiviral 1 [Source:HGNC Symbol;Acc:23721]
ENSTGUG00000007533	ENSTGUT00000007837	Up	88.3293	-0.640708	0.155081	3.60514e-05	0.00036189		Uncharacterized protein [Source:UniProtKB/TrEMBL;Acc:H0ZAZ9]
ENSTGUG00000017552	ENSTGUT00000018239	Up	62.8443	-0.639305	0.1914	0.000837326	0.00432724	TNFAIP8	tumor necrosis factor, alpha-induced protein 8 [Source:HGNC Symbol;Acc:17260]
ENSTGUG00000003959	ENSTGUT00000004140	Up	150.077	-0.639233	0.175753	0.000275726	0.00178126	OSBPL11	oxysterol binding protein-like 11 [Source:HGNC Symbol;Acc:16397]
ENSTGUG00000016519	ENSTGUT00000017169	Up	96.5486	-0.639052	0.168777	0.000152859	0.00112465	DOCK1	dedicator of cytokinesis 1 [Source:HGNC Symbol;Acc:2987]
ENSTGUG00000006690	ENSTGUT00000007049	Up	223.405	-0.638705	0.168361	0.000148446	0.00109811	NCOR1	nuclear receptor corepressor 1 [Source:HGNC Symbol;Acc:7672]
ENSTGUG00000009719	ENSTGUT00000010131	Up	312.397	-0.638601	0.151577	2.51945e-05	0.000274801	TAPT1	transmembrane anterior posterior transformation 1 [Source:HGNC Symbol;Acc:26887]
ENSTGUG00000006310	ENSTGUT00000006557	Up	202.257	-0.638572	0.185154	0.000562951	0.00314694		Uncharacterized protein [Source:UniProtKB/TrEMBL;Acc:H0Z7E3]
ENSTGUG00000003824	ENSTGUT00000003974	Up	78.0246	-0.638301	0.172412	0.000213755	0.00146579	FAM19A5	family with sequence similarity 19 (chemokine (C-C motif)-like), member A5 [Source:HGNC Symbol;Acc:21592]
ENSTGUG00000011917	ENSTGUT00000012411	Up	94.1585	-0.638165	0.172581	0.000217507	0.00148572	EGLN3	egl nine homolog 3 (C. elegans) [Source:HGNC Symbol;Acc:14661]
ENSTGUG00000013051	ENSTGUT00000013594	Up	919.203	-0.637942	0.136111	2.77359e-06	5.41953e-05	EXOC5	exocyst complex component 5 [Source:HGNC Symbol;Acc:10696]
ENSTGUG00000000140	ENSTGUT00000000150	Up	113.9	-0.636383	0.166005	0.000126328	0.000963007		Uncharacterized protein [Source:UniProtKB/TrEMBL;Acc:H0YPE9]
ENSTGUG00000012558	ENSTGUT00000013076	Up	109.416	-0.636255	0.205547	0.00196527	0.00867813		Uncharacterized protein [Source:UniProtKB/TrEMBL;Acc:H0ZQN8]
ENSTGUG00000002015	ENSTGUT00000002103	Up	118.132	-0.636218	0.187632	0.000696932	0.00372103	LMBRD2	LMBR1 domain containing 2 [Source:HGNC Symbol;Acc:25287]
ENSTGUG00000007438	ENSTGUT00000007768	Up	345.436	-0.636216	0.175543	0.000289762	0.00185425		Uncharacterized protein [Source:UniProtKB/TrEMBL;Acc:H0ZAT0]
ENSTGUG00000003842	ENSTGUT00000004026	Up	209.525	-0.63584	0.135546	2.71928e-06	5.34126e-05		Uncharacterized protein [Source:UniProtKB/TrEMBL;Acc:H0Z095]
ENSTGUG00000008905	ENSTGUT00000009283	Up	85.7538	-0.635792	0.180459	0.000426372	0.00251082		Uncharacterized protein [Source:UniProtKB/TrEMBL;Acc:H0ZF22]
ENSTGUG00000004520	ENSTGUT00000004697	Up	359.552	-0.635682	0.161514	8.29268e-05	0.000692767	FYCO1	FYVE and coiled-coil domain containing 1 [Source:HGNC Symbol;Acc:14673]
ENSTGUG00000008137	ENSTGUT00000008473	Up	88.2707	-0.635258	0.158093	5.86292e-05	0.000524896	VEGFA	vascular endothelial growth factor A [Source:HGNC Symbol;Acc:12680]
ENSTGUG00000004281	ENSTGUT00000004457	Up	168.566	-0.6349	0.176329	0.000317412	0.0019929	PTPLB	protein tyrosine phosphatase-like (proline instead of catalytic arginine), member b [Source:HGNC Symbol;Acc:9640]
ENSTGUG00000007102	ENSTGUT00000007380	Up	62.111	-0.634479	0.185774	0.000637068	0.00346309		Uncharacterized protein [Source:UniProtKB/TrEMBL;Acc:H0Z9Q5]
ENSTGUG00000012376	ENSTGUT00000012883	Up	624.48	-0.634366	0.14148	7.3326e-06	0.000108806		Uncharacterized protein [Source:UniProtKB/TrEMBL;Acc:H0ZQ53]
ENSTGUG00000017097	ENSTGUT00000017774	Up	100.986	-0.634182	0.208095	0.00230707	0.00987389		Uncharacterized protein [Source:UniProtKB/TrEMBL;Acc:H1A3C2]
ENSTGUG00000003986	ENSTGUT00000004169	Up	453.813	-0.633673	0.164577	0.000117966	0.000913957	ANKFY1	ankyrin repeat and FYVE domain containing 1 [Source:HGNC Symbol;Acc:20763]
ENSTGUG00000011816	ENSTGUT00000012313	Up	273.545	-0.632272	0.143062	9.89012e-06	0.000135487	G2E3	G2/M-phase specific E3 ubiquitin protein ligase [Source:HGNC Symbol;Acc:20338]
ENSTGUG00000011668	ENSTGUT00000012159	Up	115.828	-0.631321	0.162016	9.75292e-05	0.000787114		Uncharacterized protein [Source:UniProtKB/TrEMBL;Acc:H0ZN52]
ENSTGUG00000000581	ENSTGUT00000000603	Up	75.3453	-0.630309	0.162049	0.000100406	0.000803712		Uncharacterized protein [Source:UniProtKB/TrEMBL;Acc:H0YQN5]
ENSTGUG00000014727	ENSTGUT00000015319	Up	76.7421	-0.630257	0.159842	8.0465e-05	0.00067559		Uncharacterized protein [Source:UniProtKB/TrEMBL;Acc:H0ZWT7]
ENSTGUG00000002321	ENSTGUT00000002413	Up	147.643	-0.629343	0.178617	0.000426008	0.00251065	ELMOD2	ELMO/CED-12 domain containing 2 [Source:HGNC Symbol;Acc:28111]
ENSTGUG00000005813	ENSTGUT00000006040	Up	328.529	-0.628874	0.153417	4.14721e-05	0.000403861		Uncharacterized protein [Source:UniProtKB/TrEMBL;Acc:H0Z5Y3]
ENSTGUG00000012639	ENSTGUT00000013168	Up	102.117	-0.628859	0.175631	0.000342836	0.0021223		Uncharacterized protein [Source:UniProtKB/TrEMBL;Acc:H0ZQX9]
ENSTGUG00000006251	ENSTGUT00000006483	Up	187.267	-0.628551	0.152327	3.68618e-05	0.000368544	RPRD1B	regulation of nuclear pre-mRNA domain containing 1B [Source:HGNC Symbol;Acc:16209]
ENSTGUG00000010137	ENSTGUT00000010570	Up	222.664	-0.628525	0.131964	1.90878e-06	4.0867e-05	MITD1	MIT, microtubule interacting and transport, domain containing 1 [Source:HGNC Symbol;Acc:25207]
ENSTGUG00000006714	ENSTGUT00000006964	Up	47.3179	-0.628436	0.200562	0.00172813	0.00781048	TRADD	TNFRSF1A-associated via death domain [Source:HGNC Symbol;Acc:12030]
ENSTGUG00000008969	ENSTGUT00000009348	Up	131.883	-0.627815	0.145528	1.60285e-05	0.000194983	CDR2	cerebellar degeneration-related protein 2, 62kDa [Source:HGNC Symbol;Acc:1799]
ENSTGUG00000009797	ENSTGUT00000010304	Up	695.038	-0.627698	0.123292	3.55913e-07	1.23189e-05	NRP2	neuropilin 2 [Source:HGNC Symbol;Acc:8005]
ENSTGUG00000009033	ENSTGUT00000009437	Up	519.829	-0.626929	0.10363	1.45116e-09	2.78827e-07	CLPX	ClpX caseinolytic peptidase X homolog (E. coli) [Source:HGNC Symbol;Acc:2088]
ENSTGUG00000011993	ENSTGUT00000012492	Up	88.4644	-0.626891	0.159274	8.28795e-05	0.000692758	TUBE1	tubulin, epsilon 1 [Source:HGNC Symbol;Acc:20775]
ENSTGUG00000005558	ENSTGUT00000005794	Up	263.335	-0.626288	0.140474	8.25837e-06	0.000119127	PTBP2	polypyrimidine tract binding protein 2 [Source:HGNC Symbol;Acc:17662]
ENSTGUG00000004432	ENSTGUT00000004628	Up	221.579	-0.62435	0.160526	0.000100498	0.000803712		Uncharacterized protein [Source:UniProtKB/TrEMBL;Acc:H0Z1Y9]
ENSTGUG00000007055	ENSTGUT00000007347	Up	121.254	-0.624325	0.154175	5.13368e-05	0.000475516	NFX1	nuclear transcription factor, X-box binding 1 [Source:HGNC Symbol;Acc:7803]
ENSTGUG00000012969	ENSTGUT00000013518	Up	495.852	-0.623725	0.143685	1.41889e-05	0.000178098	PICALM	phosphatidylinositol binding clathrin assembly protein [Source:HGNC Symbol;Acc:15514]
ENSTGUG00000008589	ENSTGUT00000008949	Up	161.491	-0.623725	0.161996	0.000118003	0.000913957	SLC30A9	solute carrier family 30 (zinc transporter), member 9 [Source:HGNC Symbol;Acc:1329]
ENSTGUG00000004365	ENSTGUT00000004612	Up	961.201	-0.620849	0.142454	1.31119e-05	0.000167965	CDC42BPA	CDC42 binding protein kinase alpha (DMPK-like) [Source:HGNC Symbol;Acc:1737]
ENSTGUG00000009066	ENSTGUT00000009444	Up	199.506	-0.620827	0.144066	1.63766e-05	0.000197933	ZNF318	zinc finger protein 318 [Source:HGNC Symbol;Acc:13578]
ENSTGUG00000000619	ENSTGUT00000000642	Up	561.939	-0.620606	0.140164	9.52356e-06	0.000131791	DCHS1	dachsous 1 (Drosophila) [Source:HGNC Symbol;Acc:13681]
ENSTGUG00000012904	ENSTGUT00000013440	Up	559.203	-0.620565	0.107362	7.46456e-09	8.41138e-07	AKT1	v-akt murine thymoma viral oncogene homolog 1 [Source:HGNC Symbol;Acc:391]
ENSTGUG00000007112	ENSTGUT00000007388	Up	69.8161	-0.619989	0.189872	0.00109351	0.00537854	SMCR8	Smith-Magenis syndrome chromosome region, candidate 8 [Source:HGNC Symbol;Acc:17921]
ENSTGUG00000006692	ENSTGUT00000006974	Up	637.868	-0.617815	0.109117	1.49659e-08	1.42564e-06	RECK	reversion-inducing-cysteine-rich protein with kazal motifs [Source:HGNC Symbol;Acc:11345]
ENSTGUG00000006680	ENSTGUT00000006933	Up	336.757	-0.617618	0.173542	0.000372404	0.0022591	CBFB	core-binding factor, beta subunit [Source:HGNC Symbol;Acc:1539]
ENSTGUG00000003218	ENSTGUT00000003346	Up	115.488	-0.617268	0.15335	5.69178e-05	0.000512945	HHAT	hedgehog acyltransferase [Source:HGNC Symbol;Acc:18270]
ENSTGUG00000012818	ENSTGUT00000013350	Up	92.8172	-0.616871	0.149455	3.66786e-05	0.000367203	AMOTL1	angiomotin like 1 [Source:HGNC Symbol;Acc:17811]
ENSTGUG00000008989	ENSTGUT00000009385	Up	492.195	-0.616553	0.128987	1.75336e-06	3.85303e-05	KLHL5	kelch-like family member 5 [Source:HGNC Symbol;Acc:6356]
ENSTGUG00000005081	ENSTGUT00000005311	Up	611.609	-0.616293	0.14341	1.72798e-05	0.000205697	TRIM2	tripartite motif containing 2 [Source:HGNC Symbol;Acc:15974]
ENSTGUG00000002747	ENSTGUT00000002869	Up	384.478	-0.615811	0.130619	2.42224e-06	4.91233e-05	RAB3GAP2	RAB3 GTPase activating protein subunit 2 (non-catalytic) (RAB3GAP2), mRNA [Source:RefSeq mRNA;Acc:NM_001163799]
ENSTGUG00000012555	ENSTGUT00000013071	Up	119.778	-0.615804	0.143871	1.86676e-05	0.000218914	FBXL3	F-box and leucine-rich repeat protein 3 [Source:HGNC Symbol;Acc:13599]
ENSTGUG00000011368	ENSTGUT00000011860	Up	201.679	-0.614937	0.118159	1.94686e-07	8.06011e-06		Uncharacterized protein [Source:UniProtKB/TrEMBL;Acc:H0ZMA8]
ENSTGUG00000004849	ENSTGUT00000005046	Up	265.928	-0.614883	0.162774	0.000158393	0.00115684	CLEC16A	C-type lectin domain family 16, member A [Source:HGNC Symbol;Acc:29013]
ENSTGUG00000010011	ENSTGUT00000010442	Up	153.522	-0.614082	0.185651	0.000940553	0.00476218	DNAJC6	DnaJ (Hsp40) homolog, subfamily C, member 6 (DNAJC6), mRNA [Source:RefSeq mRNA;Acc:NM_001177414]
ENSTGUG00000006177	ENSTGUT00000006440	Up	169.833	-0.61328	0.139193	1.05315e-05	0.000142194	POLK	polymerase (DNA directed) kappa [Source:HGNC Symbol;Acc:9183]
ENSTGUG00000013385	ENSTGUT00000013938	Up	154.774	-0.61196	0.141174	1.45892e-05	0.000181451	CD58	CD58 molecule [Source:HGNC Symbol;Acc:1688]
ENSTGUG00000004282	ENSTGUT00000004463	Up	186.325	-0.611742	0.179339	0.000647049	0.0035059	ZBTB41	zinc finger and BTB domain containing 41 [Source:HGNC Symbol;Acc:24819]
ENSTGUG00000011989	ENSTGUT00000012485	Up	112.065	-0.611277	0.172574	0.000396922	0.00237761	NHLRC3	NHL repeat containing 3 [Source:HGNC Symbol;Acc:33751]
ENSTGUG00000010125	ENSTGUT00000010556	Up	181.092	-0.611189	0.142625	1.82493e-05	0.000215018		Uncharacterized protein [Source:UniProtKB/TrEMBL;Acc:H0ZIM9]
ENSTGUG00000013442	ENSTGUT00000013999	Up	227.096	-0.610291	0.143492	2.10812e-05	0.000239714		Uncharacterized protein [Source:UniProtKB/TrEMBL;Acc:H0ZT94]
ENSTGUG00000006974	ENSTGUT00000007287	Up	1355.87	-0.61006	0.12183	5.51497e-07	1.66976e-05	SEC24C	SEC24 family, member C (S. cerevisiae) [Source:HGNC Symbol;Acc:10705]
ENSTGUG00000000603	ENSTGUT00000000624	Up	180.943	-0.609994	0.119463	3.28808e-07	1.16223e-05		Uncharacterized protein [Source:UniProtKB/TrEMBL;Acc:H0YQQ6]
ENSTGUG00000008411	ENSTGUT00000008749	Up	53.1082	-0.609635	0.192462	0.00153724	0.00708436		Uncharacterized protein [Source:UniProtKB/TrEMBL;Acc:H0ZDJ6]
ENSTGUG00000000599	ENSTGUT00000000622	Up	178.033	-0.609449	0.1382	1.03418e-05	0.000139923	ETS1	v-ets avian erythroblastosis virus E26 oncogene homolog 1 [Source:HGNC Symbol;Acc:3488]
ENSTGUG00000006378	ENSTGUT00000006672	Up	367.532	-0.608348	0.155405	9.05596e-05	0.00074246	SRGAP1	SLIT-ROBO Rho GTPase activating protein 1 [Source:HGNC Symbol;Acc:17382]
ENSTGUG00000001013	ENSTGUT00000001056	Up	541.208	-0.60814	0.103811	4.67974e-09	6.40383e-07		Uncharacterized protein [Source:UniProtKB/TrEMBL;Acc:H0YRY4]
ENSTGUG00000007437	ENSTGUT00000007736	Up	118.157	-0.606651	0.198678	0.00226232	0.00971779	FAM105A	family with sequence similarity 105, member A [Source:HGNC Symbol;Acc:25629]
ENSTGUG00000002366	ENSTGUT00000002473	Up	173.789	-0.605771	0.137133	9.98919e-06	0.000136343	CLCN6	chloride channel, voltage-sensitive 6 [Source:HGNC Symbol;Acc:2024]
ENSTGUG00000007986	ENSTGUT00000008392	Up	145.918	-0.605668	0.129869	3.10605e-06	5.83889e-05		Uncharacterized protein [Source:UniProtKB/TrEMBL;Acc:H0ZCJ5]
ENSTGUG00000011736	ENSTGUT00000012226	Up	355.743	-0.605654	0.165392	0.00025031	0.00166225		Uncharacterized protein [Source:UniProtKB/TrEMBL;Acc:H0ZNB6]
ENSTGUG00000005461	ENSTGUT00000005726	Up	367.439	-0.605422	0.145911	3.33567e-05	0.000339668	PPFIA1	protein tyrosine phosphatase, receptor type, f polypeptide (PTPRF), interacting protein (liprin), alpha 1 [Source:HGNC Symbol;Acc:9245]
ENSTGUG00000007536	ENSTGUT00000007869	Up	245.569	-0.605358	0.13967	1.46293e-05	0.000181648		Uncharacterized protein [Source:UniProtKB/TrEMBL;Acc:H0ZB29]
ENSTGUG00000004938	ENSTGUT00000005173	Up	418.903	-0.605035	0.123113	8.9032e-07	2.40707e-05	PPP2R5D	protein phosphatase 2, regulatory subunit B', delta [Source:HGNC Symbol;Acc:9312]
ENSTGUG00000010593	ENSTGUT00000011043	Up	202.119	-0.604875	0.165871	0.000265668	0.00173142	ARHGAP1	Rho GTPase activating protein 1 [Source:HGNC Symbol;Acc:673]
ENSTGUG00000012593	ENSTGUT00000013111	Up	2110.15	-0.604863	0.115341	1.57025e-07	7.00396e-06	NDFIP2	Nedd4 family interacting protein 2 [Source:HGNC Symbol;Acc:18537]
ENSTGUG00000002805	ENSTGUT00000002921	Up	468.878	-0.603954	0.117316	2.63127e-07	9.9583e-06		Uncharacterized protein [Source:UniProtKB/TrEMBL;Acc:H0YX66]
ENSTGUG00000008412	ENSTGUT00000008783	Up	183.131	-0.60348	0.164024	0.000233947	0.00157298	2013-09-05	septin 5 [Source:HGNC Symbol;Acc:9164]
ENSTGUG00000009011	ENSTGUT00000009421	Up	349.892	-0.603254	0.140221	1.69128e-05	0.000202778	ZCCHC11	zinc finger, CCHC domain containing 11 [Source:HGNC Symbol;Acc:28981]
ENSTGUG00000002349	ENSTGUT00000002440	Up	199.677	-0.602494	0.17602	0.000619621	0.00338667	SPRED2	sprouty-related, EVH1 domain containing 2 [Source:HGNC Symbol;Acc:17722]
ENSTGUG00000008808	ENSTGUT00000009195	Up	863.559	-0.601834	0.116745	2.53451e-07	9.71476e-06	UGDH	UDP-glucose 6-dehydrogenase [Source:HGNC Symbol;Acc:12525]
ENSTGUG00000012458	ENSTGUT00000012969	Up	135.642	-0.601757	0.177325	0.000689982	0.00369049		Uncharacterized protein [Source:UniProtKB/TrEMBL;Acc:H0ZQD5]
ENSTGUG00000015089	ENSTGUT00000015694	Up	77.3681	-0.60053	0.172975	0.000517015	0.00293615		Uncharacterized protein [Source:UniProtKB/TrEMBL;Acc:H0ZXT5]
ENSTGUG00000011687	ENSTGUT00000012177	Up	261.198	-0.600049	0.108481	3.17721e-08	2.36987e-06	UBL3	ubiquitin-like 3 [Source:HGNC Symbol;Acc:12504]
ENSTGUG00000012943	ENSTGUT00000013479	Up	109.736	-0.599011	0.144314	3.31379e-05	0.0003381	FBXO25	F-box protein 25 [Source:HGNC Symbol;Acc:13596]
ENSTGUG00000011708	ENSTGUT00000012198	Up	460.756	-0.598932	0.149985	6.51643e-05	0.000573806	USPL1	ubiquitin specific peptidase like 1 [Source:HGNC Symbol;Acc:20294]
ENSTGUG00000011979	ENSTGUT00000012482	Up	503.88	-0.598904	0.14517	3.69884e-05	0.000369083		Uncharacterized protein [Source:UniProtKB/TrEMBL;Acc:H0ZP16]
ENSTGUG00000003280	ENSTGUT00000003428	Up	245.602	-0.598895	0.160207	0.000185297	0.00130993	SAMHD1	SAM domain and HD domain 1 [Source:HGNC Symbol;Acc:15925]
ENSTGUG00000006537	ENSTGUT00000006785	Up	322.905	-0.597855	0.124583	1.59577e-06	3.63995e-05	PRRC1	proline-rich coiled-coil 1 [Source:HGNC Symbol;Acc:28164]
ENSTGUG00000006427	ENSTGUT00000006668	Up	382.837	-0.597814	0.10791	3.02586e-08	2.33755e-06	PHAX	phosphorylated adaptor for RNA export [Source:HGNC Symbol;Acc:10241]
ENSTGUG00000003702	ENSTGUT00000003876	Up	116.695	-0.597733	0.163183	0.000249317	0.00165994		Uncharacterized protein [Source:UniProtKB/TrEMBL;Acc:H0YZU9]
ENSTGUG00000000541	ENSTGUT00000000568	Up	595.233	-0.59763	0.115011	2.03302e-07	8.34762e-06	GNA11	guanine nucleotide binding protein (G protein), alpha 11 (Gq class) [Source:HGNC Symbol;Acc:4379]
ENSTGUG00000010931	ENSTGUT00000011406	Up	113.656	-0.597549	0.193317	0.0019946	0.00878435	MAPKBP1	mitogen-activated protein kinase binding protein 1 [Source:HGNC Symbol;Acc:29536]
ENSTGUG00000011066	ENSTGUT00000011530	Up	1635.46	-0.596598	0.12822	3.27237e-06	6.07721e-05	CKAP4	cytoskeleton-associated protein 4 [Source:HGNC Symbol;Acc:16991]
ENSTGUG00000009938	ENSTGUT00000010368	Up	449.507	-0.596522	0.127746	3.01775e-06	5.7322e-05	MGEA5	meningioma expressed antigen 5 (hyaluronidase) [Source:HGNC Symbol;Acc:7056]
ENSTGUG00000006883	ENSTGUT00000007174	Up	1440.12	-0.59525	0.131795	6.28702e-06	9.7641e-05	VCAN	versican [Source:HGNC Symbol;Acc:2464]
ENSTGUG00000008719	ENSTGUT00000009090	Up	819.364	-0.593393	0.117861	4.78653e-07	1.51136e-05	TMPO	thymopoietin [Source:HGNC Symbol;Acc:11875]
ENSTGUG00000011459	ENSTGUT00000011950	Up	211.539	-0.592912	0.129655	4.80805e-06	8.15729e-05	NCOA2	nuclear receptor coactivator 2 [Source:HGNC Symbol;Acc:7669]
ENSTGUG00000009356	ENSTGUT00000009826	Up	163.888	-0.592829	0.166245	0.000362487	0.00221394	RASA3	RAS p21 protein activator 3 [Source:HGNC Symbol;Acc:20331]
ENSTGUG00000006016	ENSTGUT00000006241	Up	118.498	-0.591959	0.161186	0.000240166	0.00160543	PPP1R26	protein phosphatase 1, regulatory subunit 26 [Source:HGNC Symbol;Acc:29089]
ENSTGUG00000008579	ENSTGUT00000008946	Up	106.358	-0.591435	0.159603	0.00021084	0.00144815	CTNNAL1	catenin (cadherin-associated protein), alpha-like 1 [Source:HGNC Symbol;Acc:2512]
ENSTGUG00000017520	ENSTGUT00000018209	Up	199.525	-0.591104	0.149486	7.6775e-05	0.000652283	MAGI3	membrane associated guanylate kinase, WW and PDZ domain containing 3 [Source:HGNC Symbol;Acc:29647]
ENSTGUG00000009207	ENSTGUT00000009605	Up	123.505	-0.590965	0.161498	0.000252938	0.00167437	CEP89	centrosomal protein 89kDa [Source:HGNC Symbol;Acc:25907]
ENSTGUG00000009491	ENSTGUT00000009889	Up	1139.01	-0.590276	0.0927964	2.0047e-10	6.25927e-08	MMD	monocyte to macrophage differentiation-associated [Source:HGNC Symbol;Acc:7153]
ENSTGUG00000010249	ENSTGUT00000010694	Up	395.239	-0.589929	0.163306	0.000303352	0.00192478	EXT2	exostosin glycosyltransferase 2 [Source:HGNC Symbol;Acc:3513]
ENSTGUG00000005770	ENSTGUT00000006000	Up	361.886	-0.589558	0.128952	4.83297e-06	8.16593e-05		Uncharacterized protein [Source:UniProtKB/TrEMBL;Acc:H0Z5U5]
ENSTGUG00000008999	ENSTGUT00000009375	Up	221.02	-0.589271	0.127027	3.50216e-06	6.36204e-05	PPP1R2	protein phosphatase 1, regulatory (inhibitor) subunit 2 [Source:HGNC Symbol;Acc:9288]
ENSTGUG00000001752	ENSTGUT00000001827	Up	866.504	-0.589095	0.134233	1.14086e-05	0.000150512	UBP1	upstream binding protein 1 (LBP-1a) [Source:HGNC Symbol;Acc:12507]
ENSTGUG00000003248	ENSTGUT00000003395	Up	138.935	-0.588747	0.138056	2.00294e-05	0.000230303	ACVR1B	activin A receptor, type IB [Source:HGNC Symbol;Acc:172]
ENSTGUG00000011263	ENSTGUT00000011737	Up	124.504	-0.588165	0.157372	0.000185924	0.00131251	C6orf211	chromosome 6 open reading frame 211 [Source:HGNC Symbol;Acc:17872]
ENSTGUG00000006647	ENSTGUT00000006909	Up	136.973	-0.588026	0.170335	0.000556106	0.00311915		Uncharacterized protein [Source:UniProtKB/TrEMBL;Acc:H0Z8D8]
ENSTGUG00000007131	ENSTGUT00000007408	Up	121.69	-0.587846	0.155941	0.000163468	0.00118754		Uncharacterized protein [Source:UniProtKB/TrEMBL;Acc:H0Z9T2]
ENSTGUG00000008410	ENSTGUT00000008767	Up	205.689	-0.587474	0.161541	0.000276165	0.00178324	AKAP13	A kinase (PRKA) anchor protein 13 [Source:HGNC Symbol;Acc:371]
ENSTGUG00000009469	ENSTGUT00000009887	Up	1496.01	-0.587373	0.105245	2.39118e-08	2.04383e-06	SSFA2	sperm specific antigen 2 [Source:HGNC Symbol;Acc:11319]
ENSTGUG00000009919	ENSTGUT00000010340	Up	1039.72	-0.587152	0.149622	8.70094e-05	0.000720845		Uncharacterized protein [Source:UniProtKB/TrEMBL;Acc:H0ZI15]
ENSTGUG00000013398	ENSTGUT00000013953	Up	296.162	-0.586705	0.154333	0.000143798	0.00107006		Uncharacterized protein [Source:UniProtKB/TrEMBL;Acc:H0ZT49]
ENSTGUG00000012020	ENSTGUT00000012524	Up	247.694	-0.586019	0.132595	9.88818e-06	0.000135487	REV3L	REV3-like, polymerase (DNA directed), zeta, catalytic subunit [Source:HGNC Symbol;Acc:9968]
ENSTGUG00000007966	ENSTGUT00000008329	Up	204.371	-0.585886	0.190094	0.00205556	0.00898678	KIAA1199	KIAA1199 [Source:HGNC Symbol;Acc:29213]
ENSTGUG00000010458	ENSTGUT00000010930	Up	148.426	-0.585765	0.164942	0.000383287	0.00231253	MTR	5-methyltetrahydrofolate-homocysteine methyltransferase [Source:HGNC Symbol;Acc:7468]
ENSTGUG00000008487	ENSTGUT00000008903	Up	867.23	-0.585438	0.124377	2.51429e-06	5.01752e-05		Uncharacterized protein [Source:UniProtKB/TrEMBL;Acc:H0ZDZ8]
ENSTGUG00000013487	ENSTGUT00000014046	Up	77.2543	-0.585083	0.178019	0.00101395	0.00506537	CGGBP1	CGG triplet repeat binding protein 1 [Source:HGNC Symbol;Acc:1888]
ENSTGUG00000009515	ENSTGUT00000009919	Up	194.734	-0.585009	0.125951	3.40506e-06	6.23097e-05	CHAMP1	chromosome alignment maintaining phosphoprotein 1 [Source:HGNC Symbol;Acc:20311]
ENSTGUG00000007749	ENSTGUT00000008058	Up	199.99	-0.584984	0.143967	4.83785e-05	0.000453723		Uncharacterized protein [Source:UniProtKB/TrEMBL;Acc:H0ZBL5]
ENSTGUG00000010210	ENSTGUT00000010639	Down	11.187	1.13019	0.308726	0.000251421	0.00166802	C11orf96	chromosome 11 open reading frame 96 [Source:HGNC Symbol;Acc:38675]
ENSTGUG00000001701	ENSTGUT00000001769	Down	3.56052	1.10464	0.317709	0.00050726	0.00289171		Uncharacterized protein [Source:UniProtKB/TrEMBL;Acc:H0YTY6]
ENSTGUG00000018730	ENSTGUT00000019446	Down	22.7256	1.10128	0.259198	2.14922e-05	0.000242548	SNORD47	Small nucleolar RNA SNORD47 [Source:RFAM;Acc:RF00281]
ENSTGUG00000004632	ENSTGUT00000004813	Down	8.23603	0.996131	0.322531	0.0020118	0.00883928	SNX22	sorting nexin 22 [Source:HGNC Symbol;Acc:16315]
ENSTGUG00000002947	ENSTGUT00000003061	Down	89.6001	0.945041	0.154717	1.0077e-09	2.0727e-07	TSPAN10	tetraspanin 10 [Source:HGNC Symbol;Acc:29942]
ENSTGUG00000009408	ENSTGUT00000009799	Down	148.232	0.943098	0.196625	1.61519e-06	3.66771e-05	LPP	LIM domain containing preferred translocation partner in lipoma [Source:HGNC Symbol;Acc:6679]
ENSTGUG00000009679	ENSTGUT00000010099	Down	2930.51	0.920787	0.126552	3.43981e-13	8.0616e-10	RPL35A	ribosomal protein L35a [Source:HGNC Symbol;Acc:10345]
ENSTGUG00000016081	ENSTGUT00000016717	Down	36.403	0.872193	0.227724	0.000128118	0.000973875		Uncharacterized protein [Source:UniProtKB/TrEMBL;Acc:H1A0I7]
ENSTGUG00000007306	ENSTGUT00000007599	Down	16.5357	0.845696	0.277397	0.00229847	0.0098505	C2orf82	chromosome 2 open reading frame 82 [Source:HGNC Symbol;Acc:33763]
ENSTGUG00000010509	ENSTGUT00000010950	Down	20.0965	0.840697	0.273129	0.00208381	0.00908379		Uncharacterized protein [Source:UniProtKB/TrEMBL;Acc:H0ZJR8]
ENSTGUG00000005364	ENSTGUT00000005567	Down	93.7113	0.834783	0.153408	5.28053e-08	3.40392e-06		Uncharacterized protein [Source:UniProtKB/TrEMBL;Acc:H0Z4L8]
ENSTGUG00000017767	ENSTGUT00000018454	Down	25.3761	0.834766	0.245427	0.000670706	0.00360282	tgu-mir-16c	tgu-mir-16c [Source:miRBase;Acc:MI0013814]
ENSTGUG00000001324	ENSTGUT00000001375	Down	288.097	0.829822	0.130382	1.95865e-10	6.2456e-08		NADH dehydrogenase Fe-S protein 5-like (LOC100190605), mRNA [Source:RefSeq mRNA;Acc:NM_001245520]
ENSTGUG00000003898	ENSTGUT00000004050	Down	1400.43	0.820121	0.0855188	8.81215e-22	1.32068e-17		Uncharacterized protein [Source:UniProtKB/TrEMBL;Acc:H0Z0B9]
ENSTGUG00000003661	ENSTGUT00000003805	Down	62.7094	0.814315	0.209293	9.99196e-05	0.000801657	GPAT2	glycerol-3-phosphate acyltransferase 2, mitochondrial [Source:HGNC Symbol;Acc:27168]
ENSTGUG00000014136	ENSTGUT00000014716	Down	504.022	0.812364	0.151164	7.69818e-08	4.38679e-06	EXOSC5	exosome component 5 [Source:HGNC Symbol;Acc:24662]
ENSTGUG00000006725	ENSTGUT00000006993	Down	65.8626	0.807227	0.183468	1.08338e-05	0.00014497		Uncharacterized protein [Source:UniProtKB/TrEMBL;Acc:H0Z8M1]
ENSTGUG00000016622	ENSTGUT00000017272	Down	67.3899	0.804621	0.185637	1.4617e-05	0.000181646	QPCTL	glutaminyl-peptide cyclotransferase-like [Source:HGNC Symbol;Acc:25952]
ENSTGUG00000014777	ENSTGUT00000015374	Down	31.3439	0.800431	0.231546	0.000546418	0.00307864		Uncharacterized protein [Source:UniProtKB/TrEMBL;Acc:H0ZWY7]
ENSTGUG00000007418	ENSTGUT00000007711	Down	37.4793	0.798052	0.253181	0.00162096	0.00741557	PPDPF	pancreatic progenitor cell differentiation and proliferation factor homolog (zebrafish) [Source:HGNC Symbol;Acc:16142]
ENSTGUG00000000779	ENSTGUT00000000806	Down	76.395	0.786438	0.198103	7.19172e-05	0.000620508		Uncharacterized protein [Source:UniProtKB/TrEMBL;Acc:H0YR87]
ENSTGUG00000014420	ENSTGUT00000015001	Down	162.145	0.78023	0.170115	4.50742e-06	7.78258e-05		Uncharacterized protein [Source:UniProtKB/TrEMBL;Acc:H0ZVZ5]
ENSTGUG00000013446	ENSTGUT00000014004	Down	77.6778	0.779316	0.237492	0.00103278	0.00514057	UCP3	uncoupling protein 3 (mitochondrial, proton carrier) [Source:HGNC Symbol;Acc:12519]
ENSTGUG00000017379	ENSTGUT00000018060	Down	168.297	0.769599	0.137795	2.3359e-08	2.01196e-06		Uncharacterized protein [Source:UniProtKB/TrEMBL;Acc:H1A442]
ENSTGUG00000010370	ENSTGUT00000010805	Down	116.693	0.765086	0.147665	2.2043e-07	8.78611e-06		Uncharacterized protein [Source:UniProtKB/TrEMBL;Acc:H0ZJC4]
ENSTGUG00000015148	ENSTGUT00000015751	Down	33.6344	0.760491	0.220867	0.000574847	0.00318611		Uncharacterized protein [Source:UniProtKB/TrEMBL;Acc:H0ZXY8]
ENSTGUG00000002918	ENSTGUT00000003031	Down	46.493	0.749171	0.206703	0.000289646	0.00185425		Uncharacterized protein [Source:UniProtKB/TrEMBL;Acc:H0YXH6]
ENSTGUG00000004918	ENSTGUT00000005109	Down	34.2563	0.748695	0.243779	0.00213199	0.00925342		Uncharacterized protein [Source:UniProtKB/TrEMBL;Acc:H0Z3B6]
ENSTGUG00000017089	ENSTGUT00000017762	Down	345.365	0.74477	0.134579	3.12888e-08	2.36328e-06	C12orf10	chromosome 12 open reading frame 10 [Source:HGNC Symbol;Acc:17590]
ENSTGUG00000010050	ENSTGUT00000010474	Down	363.632	0.744343	0.133869	2.69422e-08	2.15043e-06	HDDC3	HD domain containing 3 [Source:HGNC Symbol;Acc:30522]
ENSTGUG00000017107	ENSTGUT00000017781	Down	404.158	0.740649	0.128752	8.79283e-09	9.61884e-07	TMUB1	transmembrane and ubiquitin-like domain containing 1 [Source:HGNC Symbol;Acc:21709]
ENSTGUG00000000649	ENSTGUT00000000669	Down	63.1843	0.740498	0.196171	0.000160167	0.00116809		Uncharacterized protein [Source:UniProtKB/TrEMBL;Acc:H0YQV1]
ENSTGUG00000016348	ENSTGUT00000016993	Down	45.9419	0.739008	0.230512	0.00134623	0.00633468
ENSTGUG00000009592	ENSTGUT00000009986	Down	150.964	0.738427	0.138496	9.72665e-08	5.16927e-06	FMC1	uncharacterized LOC100190011 (LOC100190011), mRNA [Source:RefSeq mRNA;Acc:NM_001245303]
ENSTGUG00000001823	ENSTGUT00000001899	Down	510.457	0.734514	0.120257	1.00959e-09	2.0727e-07	HINT2	histidine triad nucleotide binding protein 2 [Source:HGNC Symbol;Acc:18344]
ENSTGUG00000018716	ENSTGUT00000019432	Down	27.5179	0.733426	0.236701	0.00194485	0.0086133	SNORD35	Small nucleolar RNA SNORD35 [Source:RFAM;Acc:RF00211]
ENSTGUG00000006511	ENSTGUT00000006753	Down	54.6597	0.732077	0.180824	5.15322e-05	0.000476736	TMEM216	transmembrane protein 216 [Source:HGNC Symbol;Acc:25018]
ENSTGUG00000002603	ENSTGUT00000002703	Down	69.5746	0.730795	0.178608	4.28365e-05	0.000413122		Uncharacterized protein [Source:UniProtKB/TrEMBL;Acc:H0YWK2]
ENSTGUG00000003630	ENSTGUT00000003790	Down	60.2406	0.728649	0.173403	2.64511e-05	0.000284582	RETSAT	retinol saturase (all-trans-retinol 13,14-reductase) [Source:HGNC Symbol;Acc:25991]
ENSTGUG00000006446	ENSTGUT00000006679	Down	32.9499	0.72683	0.226083	0.00130499	0.00619613	CLDN2	claudin 2 [Source:HGNC Symbol;Acc:2041]
ENSTGUG00000016730	ENSTGUT00000017387	Down	255.612	0.7206	0.13092	3.71004e-08	2.68611e-06	KANSL2	KAT8 regulatory NSL complex subunit 2 [Source:HGNC Symbol;Acc:26024]
ENSTGUG00000000697	ENSTGUT00000000718	Down	31.2466	0.71837	0.227279	0.00157365	0.00723442	SHH	sonic hedgehog [Source:HGNC Symbol;Acc:10848]
ENSTGUG00000001675	ENSTGUT00000001741	Down	171.001	0.71538	0.122728	5.57644e-09	7.08255e-07	SRA1	steroid receptor RNA activator 1 [Source:HGNC Symbol;Acc:11281]
ENSTGUG00000000117	ENSTGUT00000000121	Down	260.329	0.715185	0.109838	7.45275e-11	3.10262e-08		Uncharacterized protein [Source:UniProtKB/TrEMBL;Acc:H0YPC2]
ENSTGUG00000011506	ENSTGUT00000011993	Down	51.3329	0.714392	0.200919	0.000377091	0.0022825		Uncharacterized protein [Source:UniProtKB/TrEMBL;Acc:H0ZMP0]
ENSTGUG00000003528	ENSTGUT00000003669	Down	301.578	0.71343	0.157032	5.54056e-06	8.94924e-05	ANAPC11	anaphase promoting complex subunit 11 [Source:HGNC Symbol;Acc:14452]
ENSTGUG00000005156	ENSTGUT00000005386	Down	331.613	0.712471	0.15957	8.00875e-06	0.000116644	PHKG1	phosphorylase kinase, gamma 1 (muscle) [Source:HGNC Symbol;Acc:8930]
ENSTGUG00000001797	ENSTGUT00000001868	Down	273.069	0.710691	0.178137	6.61901e-05	0.000578903	MNF1	mitochondrial nucleoid factor 1 [Source:HGNC Symbol;Acc:21237]
ENSTGUG00000016600	ENSTGUT00000017259	Down	141.913	0.706667	0.181523	9.90198e-05	0.000796998	ARHGEF10L	Rho guanine nucleotide exchange factor (GEF) 10-like [Source:HGNC Symbol;Acc:25540]
ENSTGUG00000004983	ENSTGUT00000005180	Down	379.264	0.705337	0.13352	1.27349e-07	6.15673e-06	PIN4	protein (peptidylprolyl cis/trans isomerase) NIMA-interacting, 4 (parvulin) (PIN4), nuclear gene encoding mitochondrial protein, mRNA [Source:RefSeq mRNA;Acc:NM_001245417]
ENSTGUG00000018674	ENSTGUT00000019390	Down	569.943	0.704602	0.150998	3.06658e-06	5.77831e-05
ENSTGUG00000013801	ENSTGUT00000014368	Down	56.2101	0.70344	0.190707	0.000225501	0.0015244	FAM50B	family with sequence similarity 50, member B [Source:HGNC Symbol;Acc:18789]
ENSTGUG00000016786	ENSTGUT00000017446	Down	138.034	0.702394	0.155388	6.17673e-06	9.65284e-05		Uncharacterized protein [Source:UniProtKB/TrEMBL;Acc:H1A2G4]
ENSTGUG00000018669	ENSTGUT00000019385	Down	6890.53	0.699729	0.115505	1.37829e-09	2.71796e-07
ENSTGUG00000001900	ENSTGUT00000001974	Down	36.4294	0.699439	0.212447	0.000993745	0.00497893	MEST	mesoderm specific transcript [Source:HGNC Symbol;Acc:7028]
ENSTGUG00000017838	ENSTGUT00000018525	Down	46.6264	0.699158	0.195216	0.000341673	0.00211685	SNORD99	Small nucleolar RNA SNORD99 [Source:RFAM;Acc:RF00608]
ENSTGUG00000016331	ENSTGUT00000016974	Down	3405.88	0.699109	0.111897	4.1636e-10	1.11428e-07		Uncharacterized protein [Source:UniProtKB/TrEMBL;Acc:H1A173]
ENSTGUG00000015029	ENSTGUT00000015631	Down	437.102	0.698241	0.108863	1.418e-10	4.94223e-08	RUVBL2	RuvB-like 2 (E. coli) [Source:HGNC Symbol;Acc:10475]
ENSTGUG00000005822	ENSTGUT00000006039	Down	43.8664	0.69604	0.212437	0.00105122	0.00521159		Uncharacterized protein [Source:UniProtKB/TrEMBL;Acc:H0Z5Y2]
ENSTGUG00000013905	ENSTGUT00000014487	Down	618.108	0.692007	0.164559	2.60839e-05	0.000281845		CGI-105 protein-like (LOC100189956), mRNA [Source:RefSeq mRNA;Acc:NM_001245120]
ENSTGUG00000010810	ENSTGUT00000011260	Down	364.274	0.689736	0.121882	1.52214e-08	1.43474e-06	SF3B5	splicing factor 3b, subunit 5, 10kDa [Source:HGNC Symbol;Acc:21083]
ENSTGUG00000006811	ENSTGUT00000007078	Down	64.4062	0.689407	0.223062	0.00199717	0.00878788	CENPV	centromere protein V [Source:HGNC Symbol;Acc:29920]
ENSTGUG00000015186	ENSTGUT00000015795	Down	1002.5	0.688323	0.114871	2.071e-09	3.73953e-07		Uncharacterized protein [Source:UniProtKB/TrEMBL;Acc:H0ZY29]
ENSTGUG00000017304	ENSTGUT00000017983	Down	147.298	0.685963	0.207417	0.000942468	0.00476705	TTI2	TELO2 interacting protein 2 [Source:HGNC Symbol;Acc:26262]
ENSTGUG00000003449	ENSTGUT00000003596	Down	489.577	0.685477	0.181162	0.000154468	0.00113481	ATP5G2	ATP synthase, H+ transporting, mitochondrial Fo complex, subunit C2 (subunit 9) [Source:HGNC Symbol;Acc:842]
ENSTGUG00000016610	ENSTGUT00000017261	Down	100.753	0.683158	0.172292	7.33617e-05	0.00063007		Uncharacterized protein [Source:UniProtKB/TrEMBL;Acc:H1A1Z5]
ENSTGUG00000001780	ENSTGUT00000001851	Down	193.529	0.683032	0.153106	8.15136e-06	0.000117919
ENSTGUG00000011617	ENSTGUT00000012105	Down	169.005	0.682958	0.158906	1.72437e-05	0.00020543		Uncharacterized protein [Source:UniProtKB/TrEMBL;Acc:H0ZN00]
ENSTGUG00000006384	ENSTGUT00000006622	Down	544.416	0.679217	0.131706	2.50846e-07	9.66436e-06	ABHD14B	abhydrolase domain containing 14B [Source:HGNC Symbol;Acc:28235]
ENSTGUG00000001944	ENSTGUT00000002018	Down	43.9761	0.678617	0.213752	0.00149946	0.00692524		Uncharacterized protein [Source:UniProtKB/TrEMBL;Acc:H0YUN1]
ENSTGUG00000001393	ENSTGUT00000001449	Down	38.5677	0.676995	0.206971	0.00107182	0.0052927	TMEM234	transmembrane protein 234 [Source:HGNC Symbol;Acc:28837]
ENSTGUG00000003251	ENSTGUT00000003380	Down	66.8342	0.676234	0.165282	4.28808e-05	0.000413283	CYP21A2	cytochrome P450, family 21, subfamily A, polypeptide 2 [Source:HGNC Symbol;Acc:2600]
ENSTGUG00000002780	ENSTGUT00000002886	Down	275.085	0.675336	0.140448	1.52109e-06	3.52121e-05	COA3	cytochrome c oxidase assembly factor 3 [Source:HGNC Symbol;Acc:24990]
ENSTGUG00000000095	ENSTGUT00000000096	Down	1883.34	0.674519	0.133817	4.64102e-07	1.48305e-05	RPS28	ribosomal protein S28 [Source:HGNC Symbol;Acc:10418]
ENSTGUG00000007589	ENSTGUT00000007891	Down	112.203	0.674483	0.194606	0.000528473	0.00299328		Uncharacterized protein [Source:UniProtKB/TrEMBL;Acc:H0ZB48]
ENSTGUG00000016144	ENSTGUT00000016783	Down	82.9352	0.674249	0.182465	0.000219691	0.00149727	CXXC1	CXXC finger protein 1 [Source:HGNC Symbol;Acc:24343]
ENSTGUG00000015608	ENSTGUT00000016224	Down	110.14	0.672935	0.182312	0.00022327	0.00151272		Uncharacterized protein [Source:UniProtKB/TrEMBL;Acc:H0ZZ83]
ENSTGUG00000013953	ENSTGUT00000014537	Down	110.18	0.672904	0.142636	2.386e-06	4.85197e-05		Uncharacterized protein [Source:UniProtKB/TrEMBL;Acc:H0ZUR2]
ENSTGUG00000010799	ENSTGUT00000011251	Down	174.99	0.672858	0.128143	1.51411e-07	6.87636e-06	MRPL35	mitochondrial ribosomal protein L35 [Source:HGNC Symbol;Acc:14489]
ENSTGUG00000015926	ENSTGUT00000016557	Down	574.305	0.671684	0.148369	5.979e-06	9.43234e-05	MRPL34	mitochondrial ribosomal protein L34 [Source:HGNC Symbol;Acc:14488]
ENSTGUG00000014471	ENSTGUT00000015062	Down	186.705	0.6713	0.158953	2.40807e-05	0.000265953	KEAP1	kelch-like ECH-associated protein 1 [Source:HGNC Symbol;Acc:23177]
ENSTGUG00000004280	ENSTGUT00000004450	Down	17131.9	0.67003	0.114977	5.62617e-09	7.08566e-07	S100A4	S100 calcium binding protein A4 [Source:HGNC Symbol;Acc:10494]
ENSTGUG00000006771	ENSTGUT00000007031	Down	801.945	0.668607	0.132804	4.79014e-07	1.51136e-05	NDUFA8	NADH dehydrogenase (ubiquinone) 1 alpha subcomplex, 8, 19kDa [Source:HGNC Symbol;Acc:7692]
ENSTGUG00000016443	ENSTGUT00000017092	Down	189.524	0.668387	0.116498	9.61761e-09	1.03697e-06	SMPD1	sphingomyelin phosphodiesterase 1, acid lysosomal [Source:HGNC Symbol;Acc:11120]
ENSTGUG00000003591	ENSTGUT00000003728	Down	224.257	0.667674	0.159542	2.85243e-05	0.000300628	COX14	cytochrome c oxidase assembly homolog 14 (S. cerevisiae) [Source:HGNC Symbol;Acc:28216]
ENSTGUG00000015471	ENSTGUT00000016083	Down	65.0281	0.667249	0.200935	0.000897869	0.00458636		U11/U12 snRNP 35K-like (LOC100190362), mRNA [Source:RefSeq mRNA;Acc:NM_001245556]
ENSTGUG00000018567	ENSTGUT00000019283	Down	541.94	0.666977	0.169671	8.459e-05	0.000705481
ENSTGUG00000009325	ENSTGUT00000009710	Down	48.5136	0.664935	0.193926	0.000606232	0.0033244		Uncharacterized protein [Source:UniProtKB/TrEMBL;Acc:H0ZG95]
ENSTGUG00000005398	ENSTGUT00000005603	Down	83.3527	0.663905	0.15307	1.44267e-05	0.000180208	TP53RK	TP53 regulating kinase [Source:HGNC Symbol;Acc:16197]
ENSTGUG00000016393	ENSTGUT00000017034	Down	137.237	0.660497	0.143193	3.97622e-06	7.05833e-05	PBDC1	polysaccharide biosynthesis domain containing 1 [Source:HGNC Symbol;Acc:28790]
ENSTGUG00000017380	ENSTGUT00000018061	Down	415.796	0.6582	0.11528	1.13263e-08	1.15474e-06	JTB	jumping translocation breakpoint [Source:HGNC Symbol;Acc:6201]
ENSTGUG00000003409	ENSTGUT00000003542	Down	412.392	0.658076	0.143645	4.62168e-06	7.9423e-05	ARL16	ADP-ribosylation factor-like 16 [Source:HGNC Symbol;Acc:27902]
ENSTGUG00000010327	ENSTGUT00000010765	Down	304.868	0.655651	0.0995125	4.43903e-11	2.23435e-08	NDUFB3	NADH dehydrogenase (ubiquinone) 1 beta subcomplex, 3, 12kDa (NDUFB3), nuclear gene encoding mitochondrial protein, mRNA [Source:RefSeq mRNA;Acc:NM_001245873]
ENSTGUG00000004650	ENSTGUT00000004828	Down	52.1563	0.654625	0.211681	0.00198471	0.00875108	TMEM186	transmembrane protein 186 [Source:HGNC Symbol;Acc:24530]
ENSTGUG00000012138	ENSTGUT00000012653	Down	51.9381	0.654286	0.190275	0.000584651	0.00322851	GALNT13	UDP-N-acetyl-alpha-D-galactosamine:polypeptide N-acetylgalactosaminyltransferase 13 (GalNAc-T13) [Source:HGNC Symbol;Acc:23242]
ENSTGUG00000004826	ENSTGUT00000005018	Down	70.9225	0.654217	0.182282	0.000331914	0.00206406	TVP23A	trans-golgi network vesicle protein 23 homolog A (S. cerevisiae) [Source:HGNC Symbol;Acc:20398]
ENSTGUG00000001699	ENSTGUT00000001770	Down	74.5019	0.654176	0.17417	0.000172668	0.00123817		galectin CG-16-like (LOC100190694), mRNA [Source:RefSeq mRNA;Acc:NM_001245756]
ENSTGUG00000003551	ENSTGUT00000003688	Down	1620.5	0.653881	0.124224	1.41174e-07	6.65337e-06		Uncharacterized protein [Source:UniProtKB/TrEMBL;Acc:H0YZB4]
ENSTGUG00000014949	ENSTGUT00000015561	Down	849.581	0.651965	0.122049	9.20209e-08	4.94859e-06	ATRAID	all-trans retinoic acid-induced differentiation factor [Source:HGNC Symbol;Acc:24090]
ENSTGUG00000007724	ENSTGUT00000008033	Down	612.766	0.65063	0.0980601	3.24484e-11	1.94522e-08	MVD	mevalonate (diphospho) decarboxylase [Source:HGNC Symbol;Acc:7529]
ENSTGUG00000016992	ENSTGUT00000017662	Down	3701.74	0.650339	0.112951	8.52646e-09	9.46563e-07	RPS26	ribosomal protein S26 [Source:HGNC Symbol;Acc:10414]
ENSTGUG00000016006	ENSTGUT00000016637	Down	161.535	0.650326	0.148646	1.21433e-05	0.000158731
ENSTGUG00000000388	ENSTGUT00000000403	Down	1271.76	0.650242	0.126158	2.54737e-07	9.73916e-06	IFI30	interferon, gamma-inducible protein 30 [Source:HGNC Symbol;Acc:5398]
ENSTGUG00000003559	ENSTGUT00000003705	Down	82.6146	0.649276	0.211925	0.00218612	0.00943375	AK1	adenylate kinase 1 [Source:HGNC Symbol;Acc:361]
ENSTGUG00000014028	ENSTGUT00000014602	Down	137.618	0.647432	0.189736	0.000644234	0.00349317		Uncharacterized protein [Source:UniProtKB/TrEMBL;Acc:H0ZUX3]
ENSTGUG00000000204	ENSTGUT00000000211	Down	908.021	0.64701	0.125264	2.40201e-07	9.30205e-06	B5G078_TAEGU	ubiquinol-cytochrome c reductase, complex III subunit XI (UQCR11), nuclear gene encoding mitochondrial protein, mRNA [Source:RefSeq mRNA;Acc:NM_001246260]
ENSTGUG00000014282	ENSTGUT00000014870	Down	263.958	0.646003	0.132407	1.06669e-06	2.74211e-05	AP3S2	adaptor-related protein complex 3, sigma 2 subunit [Source:HGNC Symbol;Acc:571]
ENSTGUG00000001023	ENSTGUT00000001059	Down	58.3974	0.645338	0.199743	0.00123426	0.00592313	MPV17L2	MPV17 mitochondrial membrane protein-like 2 [Source:HGNC Symbol;Acc:28177]
ENSTGUG00000016259	ENSTGUT00000016903	Down	213.587	0.644934	0.14121	4.94284e-06	8.27956e-05	MTX1	metaxin 1 [Source:HGNC Symbol;Acc:7504]
ENSTGUG00000009444	ENSTGUT00000009848	Down	364.528	0.644247	0.109456	3.95915e-09	5.65103e-07	PYROXD2	pyridine nucleotide-disulphide oxidoreductase domain 2 [Source:HGNC Symbol;Acc:23517]
ENSTGUG00000015401	ENSTGUT00000016016	Down	100.424	0.643532	0.149727	1.72317e-05	0.00020543		Uncharacterized protein [Source:UniProtKB/TrEMBL;Acc:H0ZYP0]
ENSTGUG00000015406	ENSTGUT00000016017	Down	293.375	0.642727	0.164376	9.22589e-05	0.000752686		Uncharacterized protein [Source:UniProtKB/TrEMBL;Acc:H0ZYP1]
ENSTGUG00000017375	ENSTGUT00000018056	Down	775.542	0.641609	0.143399	7.66606e-06	0.000112638		Uncharacterized protein [Source:UniProtKB/TrEMBL;Acc:H1A438]
ENSTGUG00000014816	ENSTGUT00000015410	Down	7836.49	0.641196	0.137079	2.90282e-06	5.59184e-05		Uncharacterized protein [Source:UniProtKB/TrEMBL;Acc:H0ZX18]
ENSTGUG00000010178	ENSTGUT00000010619	Down	649.429	0.64065	0.122491	1.69327e-07	7.33442e-06	ALG3	ALG3, alpha-1,3- mannosyltransferase [Source:HGNC Symbol;Acc:23056]
ENSTGUG00000007146	ENSTGUT00000007424	Down	199.933	0.639576	0.134842	2.10411e-06	4.37976e-05	TRMT10B	tRNA methyltransferase 10 homolog B (S. cerevisiae) [Source:HGNC Symbol;Acc:26454]
ENSTGUG00000013836	ENSTGUT00000014417	Down	2235.69	0.638017	0.112075	1.25015e-08	1.23263e-06	B5G1C7_TAEGU	ubiquinol-cytochrome c reductase hinge protein-like (LOC100229760), mRNA [Source:RefSeq mRNA;Acc:NM_001245935]
ENSTGUG00000001313	ENSTGUT00000001368	Down	3744.35	0.637902	0.114571	2.58071e-08	2.15043e-06	CSRP1	cysteine and glycine-rich protein 1 [Source:HGNC Symbol;Acc:2469]
ENSTGUG00000007721	ENSTGUT00000008027	Down	182.775	0.637722	0.13511	2.35808e-06	4.81425e-05	CYBA	cytochrome b-245, alpha polypeptide [Source:HGNC Symbol;Acc:2577]
ENSTGUG00000013340	ENSTGUT00000013890	Down	898.435	0.635428	0.113521	2.17549e-08	1.89559e-06	MRPL51	mitochondrial ribosomal protein L51 [Source:HGNC Symbol;Acc:14044]
ENSTGUG00000014979	ENSTGUT00000015579	Down	758.39	0.635386	0.132788	1.71029e-06	3.79735e-05	RAD23A	RAD23 homolog A (S. cerevisiae) [Source:HGNC Symbol;Acc:9812]
ENSTGUG00000014040	ENSTGUT00000014614	Down	338.793	0.634187	0.115449	3.9472e-08	2.79041e-06		Uncharacterized protein [Source:UniProtKB/TrEMBL;Acc:H0ZUY4]
ENSTGUG00000001317	ENSTGUT00000001369	Down	226.05	0.634089	0.145329	1.2822e-05	0.000165516	PHLDA3	pleckstrin homology-like domain, family A, member 3 [Source:HGNC Symbol;Acc:8934]
ENSTGUG00000015225	ENSTGUT00000015845	Down	12877.9	0.633738	0.104716	1.43073e-09	2.78472e-07	H2AFV	H2A histone family, member V (H2AFV), mRNA [Source:RefSeq mRNA;Acc:NM_001197299]
ENSTGUG00000016491	ENSTGUT00000017135	Down	724.112	0.633698	0.142218	8.35741e-06	0.000119933	MRPS12	mitochondrial ribosomal protein S12 [Source:HGNC Symbol;Acc:10380]
ENSTGUG00000008868	ENSTGUT00000009225	Down	55.7106	0.633347	0.183955	0.000575419	0.0031881		Uncharacterized protein [Source:UniProtKB/TrEMBL;Acc:H0ZEW5]
ENSTGUG00000002150	ENSTGUT00000002244	Down	107.028	0.633091	0.141314	7.46308e-06	0.000110088	ECHDC3	enoyl CoA hydratase domain containing 3 [Source:HGNC Symbol;Acc:23489]
ENSTGUG00000002339	ENSTGUT00000002427	Down	422.741	0.632096	0.120769	1.65955e-07	7.28345e-06	TMEM141	transmembrane protein 141 [Source:HGNC Symbol;Acc:28211]
ENSTGUG00000010184	ENSTGUT00000010612	Down	641.686	0.632024	0.151854	3.15391e-05	0.000325087	HYPK	huntingtin interacting protein K [Source:HGNC Symbol;Acc:18418]
ENSTGUG00000002615	ENSTGUT00000002714	Down	337.432	0.631748	0.099128	1.85298e-10	6.04833e-08	HDHD3	haloacid dehalogenase-like hydrolase domain containing 3 [Source:HGNC Symbol;Acc:28171]
ENSTGUG00000017558	ENSTGUT00000018245	Down	5230.6	0.63172	0.134058	2.44939e-06	4.94113e-05
ENSTGUG00000013895	ENSTGUT00000014467	Down	3129.73	0.631121	0.140654	7.22137e-06	0.000107714		Uncharacterized protein [Source:UniProtKB/TrEMBL;Acc:H0ZUJ9]
ENSTGUG00000002467	ENSTGUT00000002562	Down	716.107	0.630315	0.121579	2.16695e-07	8.66454e-06	PHPT1	phosphohistidine phosphatase 1 [Source:HGNC Symbol;Acc:30033]
ENSTGUG00000014033	ENSTGUT00000014604	Down	257.417	0.629769	0.170695	0.000224758	0.00152143		regulatory factor X-associated ankyrin-containing protein-like (LOC100190169), mRNA [Source:RefSeq mRNA;Acc:NM_001245725]
ENSTGUG00000014914	ENSTGUT00000015516	Down	228.812	0.629342	0.156716	5.92393e-05	0.000528464		Uncharacterized protein [Source:UniProtKB/TrEMBL;Acc:H0ZXB7]
ENSTGUG00000010494	ENSTGUT00000010934	Down	1147.74	0.629286	0.110609	1.27582e-08	1.24161e-06	UQCR10	ubiquinol-cytochrome c reductase, complex III subunit X (UQCR10), nuclear gene encoding mitochondrial protein, mRNA [Source:RefSeq mRNA;Acc:NM_001197178]
ENSTGUG00000015197	ENSTGUT00000015802	Down	303.603	0.62894	0.126256	6.3102e-07	1.85433e-05		Uncharacterized protein [Source:UniProtKB/TrEMBL;Acc:H0ZY35]
ENSTGUG00000015243	ENSTGUT00000015849	Down	609.053	0.62666	0.114747	4.72887e-08	3.19241e-06	CCT7	chaperonin containing TCP1, subunit 7 (eta) [Source:HGNC Symbol;Acc:1622]
ENSTGUG00000018666	ENSTGUT00000019382	Down	1369.4	0.626104	0.11933	1.54746e-07	6.94364e-06
ENSTGUG00000004602	ENSTGUT00000004822	Down	665.611	0.625937	0.145505	1.69396e-05	0.000202937	TARS2	threonyl-tRNA synthetase 2, mitochondrial (putative) [Source:HGNC Symbol;Acc:30740]
ENSTGUG00000016909	ENSTGUT00000017582	Down	85.1951	0.625676	0.1981	0.00158648	0.00728002	CDK5RAP3	CDK5 regulatory subunit associated protein 3 [Source:HGNC Symbol;Acc:18673]
ENSTGUG00000012573	ENSTGUT00000013091	Down	73.8988	0.625152	0.194459	0.00130521	0.00619613	WISP1	WNT1 inducible signaling pathway protein 1 [Source:HGNC Symbol;Acc:12769]
ENSTGUG00000000292	ENSTGUT00000000301	Down	146.21	0.624886	0.178661	0.000469459	0.00272178	PTS	6-pyruvoyltetrahydropterin synthase (PTS), mRNA [Source:RefSeq mRNA;Acc:NM_001245336]
ENSTGUG00000009489	ENSTGUT00000009878	Down	108.866	0.624452	0.146492	2.01965e-05	0.000231588	PARS2	prolyl-tRNA synthetase 2, mitochondrial (putative) [Source:HGNC Symbol;Acc:30563]
ENSTGUG00000006832	ENSTGUT00000007088	Down	134.227	0.624402	0.200138	0.00180943	0.0081167		Uncharacterized protein [Source:UniProtKB/TrEMBL;Acc:H0Z8W6]
ENSTGUG00000004109	ENSTGUT00000004280	Down	3890.61	0.623482	0.1166	8.93262e-08	4.88588e-06	COX4I1	cytochrome c oxidase subunit IV isoform 1 [Source:HGNC Symbol;Acc:2265]
ENSTGUG00000015311	ENSTGUT00000015921	Down	365.853	0.623039	0.160174	0.000100338	0.000803712	FKBP11	FK506 binding protein 11, 19 kDa [Source:HGNC Symbol;Acc:18624]
ENSTGUG00000017338	ENSTGUT00000018018	Down	75.2397	0.622882	0.166919	0.000190242	0.00133635		Uncharacterized protein [Source:UniProtKB/TrEMBL;Acc:H1A401]
ENSTGUG00000013368	ENSTGUT00000013919	Down	134.177	0.622711	0.124782	6.02503e-07	1.79517e-05	CTC1	CTS telomere maintenance complex component 1 [Source:HGNC Symbol;Acc:26169]
ENSTGUG00000003396	ENSTGUT00000003529	Down	359.818	0.621807	0.101158	7.90147e-10	1.76745e-07		Uncharacterized protein [Source:UniProtKB/TrEMBL;Acc:H0YYW1]
ENSTGUG00000016284	ENSTGUT00000016923	Down	760.278	0.621649	0.115793	7.93359e-08	4.50382e-06	GRINA	glutamate receptor, ionotropic, N-methyl D-aspartate-associated protein 1 (glutamate binding) [Source:HGNC Symbol;Acc:4589]
ENSTGUG00000006129	ENSTGUT00000006366	Down	429.8	0.620317	0.133501	3.37534e-06	6.19929e-05	SIRT5	sirtuin 5 [Source:HGNC Symbol;Acc:14933]
ENSTGUG00000005910	ENSTGUT00000006139	Down	1271.12	0.619675	0.108382	1.08091e-08	1.12813e-06	NDUFAB1	NADH dehydrogenase (ubiquinone) 1, alpha/beta subcomplex, 1, 8kDa [Source:HGNC Symbol;Acc:7694]
ENSTGUG00000004489	ENSTGUT00000004695	Down	82.3977	0.618712	0.163054	0.000147932	0.00109539	SPOCK2	sparc/osteonectin, cwcv and kazal-like domains proteoglycan (testican) 2 [Source:HGNC Symbol;Acc:13564]
ENSTGUG00000003464	ENSTGUT00000003620	Down	73.3972	0.618675	0.177353	0.000485949	0.00279789	CAMK2B	calcium/calmodulin-dependent protein kinase II beta [Source:HGNC Symbol;Acc:1461]
ENSTGUG00000002686	ENSTGUT00000002796	Down	728.422	0.618487	0.144491	1.86522e-05	0.000218904	COASY	CoA synthase [Source:HGNC Symbol;Acc:29932]
ENSTGUG00000013279	ENSTGUT00000013828	Down	240.268	0.618094	0.169934	0.000275561	0.00178126	C12orf57	chromosome 12 open reading frame 57 [Source:HGNC Symbol;Acc:29521]
ENSTGUG00000003670	ENSTGUT00000003818	Down	1203.73	0.617714	0.121665	3.8307e-07	1.29595e-05	LAMTOR2	late endosomal/lysosomal adaptor, MAPK and MTOR activator 2 (LAMTOR2), mRNA [Source:RefSeq mRNA;Acc:NM_001245129]
ENSTGUG00000014962	ENSTGUT00000015566	Down	120.034	0.617255	0.130161	2.1136e-06	4.39342e-05		Uncharacterized protein [Source:UniProtKB/TrEMBL;Acc:H0ZXG5]
ENSTGUG00000000899	ENSTGUT00000000932	Down	2561.88	0.617101	0.120713	3.1851e-07	1.13655e-05	ATPIF1	ATPase inhibitory factor 1 [Source:HGNC Symbol;Acc:871]
ENSTGUG00000004080	ENSTGUT00000004243	Down	218.298	0.616488	0.126899	1.18521e-06	2.97534e-05	FAM20A	family with sequence similarity 20, member A [Source:HGNC Symbol;Acc:23015]
ENSTGUG00000016809	ENSTGUT00000017468	Down	508.831	0.616157	0.127084	1.24443e-06	3.05243e-05	CENPA	centromere protein A [Source:HGNC Symbol;Acc:1851]
ENSTGUG00000006376	ENSTGUT00000006613	Down	238.005	0.616045	0.128397	1.60273e-06	3.64493e-05	ABHD14A	abhydrolase domain containing 14A [Source:HGNC Symbol;Acc:24538]
ENSTGUG00000006277	ENSTGUT00000006503	Down	198.227	0.614233	0.152037	5.34455e-05	0.000487978	MRPL16	mitochondrial ribosomal protein L16 [Source:HGNC Symbol;Acc:14476]
ENSTGUG00000008428	ENSTGUT00000008769	Down	228.56	0.614061	0.121238	4.08539e-07	1.36457e-05		Uncharacterized protein [Source:UniProtKB/TrEMBL;Acc:H0ZDL5]
ENSTGUG00000000895	ENSTGUT00000000927	Down	2050.32	0.613823	0.141099	1.35947e-05	0.000172372	ATP5D	ATP synthase, H+ transporting, mitochondrial F1 complex, delta subunit [Source:HGNC Symbol;Acc:837]
ENSTGUG00000001126	ENSTGUT00000001171	Down	288.515	0.613817	0.124627	8.42531e-07	2.30841e-05	SYF2	SYF2 homolog, RNA splicing factor (S. cerevisiae) [Source:HGNC Symbol;Acc:19824]
ENSTGUG00000014680	ENSTGUT00000015272	Down	856.428	0.6137	0.118673	2.3242e-07	9.02403e-06	HTRA2	HtrA serine peptidase 2 [Source:HGNC Symbol;Acc:14348]
ENSTGUG00000004831	ENSTGUT00000005019	Down	664.041	0.613134	0.121588	4.58933e-07	1.47842e-05	MRPL2	mitochondrial ribosomal protein L2 [Source:HGNC Symbol;Acc:14056]
ENSTGUG00000013618	ENSTGUT00000014182	Down	8448.33	0.612554	0.124527	8.69763e-07	2.36572e-05	RPL24	ribosomal protein L24 [Source:HGNC Symbol;Acc:10325]
ENSTGUG00000006928	ENSTGUT00000007203	Down	385.747	0.612156	0.140213	1.26594e-05	0.000164123		Uncharacterized protein [Source:UniProtKB/TrEMBL;Acc:H0Z980]
ENSTGUG00000000591	ENSTGUT00000000613	Down	252.113	0.611343	0.139354	1.14931e-05	0.000151493	RRP8	ribosomal RNA processing 8, methyltransferase, homolog (yeast) [Source:HGNC Symbol;Acc:29030]
ENSTGUG00000003547	ENSTGUT00000003699	Down	170.975	0.610653	0.17916	0.000653393	0.00352801		Uncharacterized protein [Source:UniProtKB/TrEMBL;Acc:H0YZC5]
ENSTGUG00000002629	ENSTGUT00000002733	Down	6389.74	0.610396	0.115503	1.25931e-07	6.1434e-06	RPL22	ribosomal protein L22 [Source:HGNC Symbol;Acc:10315]
ENSTGUG00000002212	ENSTGUT00000002300	Down	196.355	0.609664	0.12693	1.56177e-06	3.59543e-05	PPCS	phosphopantothenoylcysteine synthetase [Source:HGNC Symbol;Acc:25686]
ENSTGUG00000004215	ENSTGUT00000004380	Down	143.944	0.608832	0.133978	5.51285e-06	8.93201e-05		Uncharacterized protein [Source:UniProtKB/TrEMBL;Acc:H0Z196]
ENSTGUG00000007610	ENSTGUT00000007920	Down	353.754	0.608753	0.116935	1.93032e-07	8.01378e-06	PTRH2	peptidyl-tRNA hydrolase 2 [Source:HGNC Symbol;Acc:24265]
ENSTGUG00000015756	ENSTGUT00000016377	Down	550.83	0.607982	0.127692	1.92335e-06	4.11202e-05	RHOG	ras homolog family member G [Source:HGNC Symbol;Acc:672]
ENSTGUG00000011402	ENSTGUT00000011879	Down	82.2172	0.607929	0.180758	0.000770365	0.0040397		Uncharacterized protein [Source:UniProtKB/TrEMBL;Acc:H0ZMC7]
ENSTGUG00000002968	ENSTGUT00000003086	Down	200.442	0.606632	0.152312	6.81047e-05	0.000592045	ENTHD2	ENTH domain containing 2 [Source:HGNC Symbol;Acc:26458]
ENSTGUG00000002222	ENSTGUT00000002313	Down	93.0405	0.606019	0.155269	9.49982e-05	0.000772092		transmembrane protein 17-like (LOC100190635), mRNA [Source:RefSeq mRNA;Acc:NM_001245606]
ENSTGUG00000014765	ENSTGUT00000015360	Down	283.981	0.605901	0.118443	3.1284e-07	1.12435e-05	CCDC25	coiled-coil domain containing 25 (CCDC25), mRNA [Source:RefSeq mRNA;Acc:NM_001197175]
ENSTGUG00000006601	ENSTGUT00000006848	Down	522.543	0.6049	0.126856	1.85709e-06	3.99315e-05	PDRG1	p53 and DNA-damage regulated 1 [Source:HGNC Symbol;Acc:16119]
ENSTGUG00000015093	ENSTGUT00000015699	Down	979.96	0.603408	0.123691	1.0697e-06	2.74514e-05		Uncharacterized protein [Source:UniProtKB/TrEMBL;Acc:H0ZXT9]
ENSTGUG00000007874	ENSTGUT00000008210	Down	7122.14	0.603383	0.121076	6.24459e-07	1.84591e-05	RPL13	ribosomal protein L13 [Source:HGNC Symbol;Acc:10303]
ENSTGUG00000002998	ENSTGUT00000003120	Down	2326.3	0.603262	0.122083	7.75593e-07	2.18083e-05	DAD1	defender against cell death 1-like (LOC100190043), mRNA [Source:RefSeq mRNA;Acc:NM_001245387]
ENSTGUG00000001131	ENSTGUT00000001174	Down	1314.66	0.602531	0.133204	6.08611e-06	9.55104e-05		Uncharacterized protein [Source:UniProtKB/TrEMBL;Acc:H0YSA2]
ENSTGUG00000014995	ENSTGUT00000015596	Down	559.064	0.60241	0.150258	6.09309e-05	0.000541299	EMILIN1	elastin microfibril interfacer 1 [Source:HGNC Symbol;Acc:19880]
ENSTGUG00000004774	ENSTGUT00000004962	Down	619.215	0.60146	0.138921	1.4944e-05	0.00018479	PRUNE	prune exopolyphosphatase [Source:HGNC Symbol;Acc:13420]
ENSTGUG00000007320	ENSTGUT00000007629	Down	351.146	0.601434	0.0920974	6.55903e-11	2.80858e-08		Uncharacterized protein [Source:UniProtKB/TrEMBL;Acc:H0ZAE8]
ENSTGUG00000014456	ENSTGUT00000015043	Down	777.801	0.601043	0.14175	2.23363e-05	0.000250377	POLR2G	polymerase (RNA) II (DNA directed) polypeptide G [Source:HGNC Symbol;Acc:9194]
ENSTGUG00000001050	ENSTGUT00000001092	Down	1893.18	0.600146	0.131264	4.82993e-06	8.16593e-05	ZNF593	zinc finger protein 593 [Source:HGNC Symbol;Acc:30943]
ENSTGUG00000006392	ENSTGUT00000006632	Down	153.145	0.59978	0.163058	0.000234766	0.00157707	LDHD	lactate dehydrogenase D [Source:HGNC Symbol;Acc:19708]
ENSTGUG00000000193	ENSTGUT00000000197	Down	1763.26	0.599757	0.131085	4.75462e-06	8.09745e-05	UQCRQ	ubiquinol-cytochrome c reductase, complex III subunit VII, 9.5kDa [Source:HGNC Symbol;Acc:29594]
ENSTGUG00000017424	ENSTGUT00000018106	Down	1853.35	0.599562	0.116698	2.78078e-07	1.03717e-05	PSMD4	proteasome (prosome, macropain) 26S subunit, non-ATPase, 4 [Source:HGNC Symbol;Acc:9561]
ENSTGUG00000015455	ENSTGUT00000016096	Down	787.597	0.599304	0.125088	1.65892e-06	3.73869e-05		Coronin [Source:UniProtKB/TrEMBL;Acc:H0ZYW3]
ENSTGUG00000017692	ENSTGUT00000018379	Down	47.77	0.59917	0.194087	0.00202107	0.00886701	SNORA62	Small nucleolar RNA SNORA62/SNORA6 family [Source:RFAM;Acc:RF00091]
ENSTGUG00000017025	ENSTGUT00000017696	Down	1618.17	0.599108	0.12523	1.71778e-06	3.80834e-05	RPL13A	ribosomal protein L13a [Source:HGNC Symbol;Acc:10304]
ENSTGUG00000000175	ENSTGUT00000000183	Down	248.852	0.598926	0.145574	3.88456e-05	0.000382761	TAGLN	transgelin (TAGLN), mRNA [Source:RefSeq mRNA;Acc:NM_001245252]
ENSTGUG00000005564	ENSTGUT00000005777	Down	102.36	0.598359	0.156159	0.000127251	0.00096808		Uncharacterized protein [Source:UniProtKB/TrEMBL;Acc:H0Z573]
ENSTGUG00000006027	ENSTGUT00000006250	Down	2543.09	0.598026	0.115476	2.23338e-07	8.81657e-06	RPL29	ribosomal protein L29 [Source:HGNC Symbol;Acc:10331]
ENSTGUG00000002624	ENSTGUT00000002727	Down	320.824	0.596666	0.120937	8.06837e-07	2.23101e-05	RNF207	ring finger protein 207 [Source:HGNC Symbol;Acc:32947]
ENSTGUG00000013520	ENSTGUT00000014080	Down	147.663	0.596037	0.161858	0.000230976	0.00155649		Uncharacterized protein [Source:UniProtKB/TrEMBL;Acc:H0ZTH5]
ENSTGUG00000000865	ENSTGUT00000000897	Down	2195.75	0.595548	0.0823792	4.85335e-13	8.08191e-10	RPS15	ribosomal protein S15 [Source:HGNC Symbol;Acc:10388]
ENSTGUG00000001893	ENSTGUT00000001965	Down	1432.65	0.595369	0.113862	1.70538e-07	7.35677e-06	MRPL17	mitochondrial ribosomal protein L17 [Source:HGNC Symbol;Acc:14053]
ENSTGUG00000015171	ENSTGUT00000015779	Down	128.774	0.595112	0.134356	9.4504e-06	0.000131142		Uncharacterized protein [Source:UniProtKB/TrEMBL;Acc:H0ZY15]
ENSTGUG00000002413	ENSTGUT00000002505	Down	140.736	0.594806	0.153848	0.000110542	0.000866926	NPDC1	neural proliferation, differentiation and control, 1 [Source:HGNC Symbol;Acc:7899]
ENSTGUG00000007138	ENSTGUT00000007413	Down	222.22	0.594485	0.167838	0.00039708	0.00237761	TOMM5	translocase of outer mitochondrial membrane 5 homolog (yeast) [Source:HGNC Symbol;Acc:31369]
ENSTGUG00000003664	ENSTGUT00000003812	Down	674.436	0.594425	0.127269	3.00314e-06	5.71895e-05	SNRNP27	small nuclear ribonucleoprotein 27kDa (U4/U6.U5) [Source:HGNC Symbol;Acc:30240]
ENSTGUG00000005233	ENSTGUT00000005428	Down	55.1292	0.594049	0.193813	0.00217627	0.00939935	FAM212A	family with sequence similarity 212, member A [Source:HGNC Symbol;Acc:32480]
ENSTGUG00000002707	ENSTGUT00000002821	Down	450.133	0.59355	0.134315	9.91262e-06	0.000135672	PSMC3IP	PSMC3 interacting protein [Source:HGNC Symbol;Acc:17928]
ENSTGUG00000004581	ENSTGUT00000004774	Down	6644.71	0.593309	0.131306	6.22707e-06	9.70115e-05		putative ribosomal protein S17 variant 1 [Source:RefSeq peptide;Acc:NP_001232596]
ENSTGUG00000017395	ENSTGUT00000018078	Down	3600.55	0.592361	0.109715	6.69744e-08	3.90562e-06	PSMB4	proteasome (prosome, macropain) subunit, beta type, 4 [Source:HGNC Symbol;Acc:9541]
ENSTGUG00000007133	ENSTGUT00000007410	Down	385.036	0.592203	0.109313	6.04339e-08	3.6669e-06	EMC4	ER membrane protein complex subunit 4 [Source:HGNC Symbol;Acc:28032]
ENSTGUG00000004474	ENSTGUT00000004650	Down	330.947	0.592167	0.112153	1.29186e-07	6.22546e-06	C10ORF104-2	uncharacterized protein LOC100190376 [Source:RefSeq peptide;Acc:NP_001232525]
ENSTGUG00000000021	ENSTGUT00000000019	Down	177.052	0.591995	0.123021	1.49314e-06	3.47481e-05		NADH dehydrogenase 1 alpha subcomplex 11-like (LOC100190489), mRNA [Source:RefSeq mRNA;Acc:NM_001245203]
ENSTGUG00000006585	ENSTGUT00000006834	Down	6692.52	0.59191	0.100788	4.28457e-09	6.0012e-07		Uncharacterized protein [Source:UniProtKB/TrEMBL;Acc:H0Z863]
ENSTGUG00000009355	ENSTGUT00000009742	Down	109.46	0.590388	0.142648	3.49182e-05	0.000353355
ENSTGUG00000017266	ENSTGUT00000017945	Down	522.05	0.589855	0.0932452	2.51856e-10	7.54914e-08	PIGC	phosphatidylinositol glycan anchor biosynthesis, class C [Source:HGNC Symbol;Acc:8960]
ENSTGUG00000003621	ENSTGUT00000003776	Down	2946.33	0.58941	0.12829	4.34094e-06	7.52982e-05	APOA1BP	apolipoprotein A-I binding protein [Source:HGNC Symbol;Acc:18453]
ENSTGUG00000012426	ENSTGUT00000012933	Down	92.0806	0.589135	0.18892	0.00181811	0.00814692
ENSTGUG00000015659	ENSTGUT00000016293	Down	19514.6	0.588997	0.121412	1.22689e-06	3.01929e-05		Ferritin [Source:UniProtKB/TrEMBL;Acc:H0ZZE6]
ENSTGUG00000006997	ENSTGUT00000007266	Down	225.541	0.588504	0.137601	1.89524e-05	0.000221082	TNKS1BP1	tankyrase 1 binding protein 1, 182kDa [Source:HGNC Symbol;Acc:19081]
ENSTGUG00000000986	ENSTGUT00000001023	Down	208.255	0.588457	0.168568	0.000481359	0.00277787	GPATCH3	G patch domain containing 3 [Source:HGNC Symbol;Acc:25720]
ENSTGUG00000006046	ENSTGUT00000006277	Down	115.144	0.588132	0.157758	0.000192959	0.00135134		Uncharacterized protein [Source:UniProtKB/TrEMBL;Acc:H0Z6L9]
ENSTGUG00000000582	ENSTGUT00000000604	Down	15372.8	0.587165	0.126762	3.62092e-06	6.52245e-05	RPS11	ribosomal protein S11 [Source:HGNC Symbol;Acc:10384]
ENSTGUG00000004351	ENSTGUT00000004522	Down	444.328	0.587047	0.137119	1.85796e-05	0.000218395	MRPL28	mitochondrial ribosomal protein L28 [Source:HGNC Symbol;Acc:14484]
ENSTGUG00000000368	ENSTGUT00000000380	Down	1081.66	0.586007	0.122398	1.68685e-06	3.76764e-05	NHP2	NHP2 ribonucleoprotein [Source:HGNC Symbol;Acc:14377]
ENSTGUG00000016250	ENSTGUT00000016890	Down	137.892	0.585526	0.179362	0.00109663	0.00539134	TIMM10	translocase of inner mitochondrial membrane 10 homolog (yeast) [Source:HGNC Symbol;Acc:11814]
ENSTGUG00000002638	ENSTGUT00000002738	Down	134.918	0.585434	0.139626	2.75439e-05	0.000292965	CDC26	CDC26 subunit of anaphase promoting complex-like (LOC100190078), mRNA [Source:RefSeq mRNA;Acc:NM_001245478]
ENSTGUG00000001093	ENSTGUT00000001134	Down	211.755	0.585303	0.140589	3.13806e-05	0.000324099		Uncharacterized protein [Source:UniProtKB/TrEMBL;Acc:H0YS62]
ENSTGUG00000005122	ENSTGUT00000005318	Down	659.348	0.58524	0.111235	1.43038e-07	6.67822e-06		Uncharacterized protein [Source:UniProtKB/TrEMBL;Acc:H0Z3X2]
