# Supplementary material for: Functional genomic analysis and neuroanatomical localization of miR-2954, a song-responsive sex-linked microRNA in the zebra finch
Source: Front Neurosci. 2014 Dec 16;8:409. doi: 10.3389/fnins.2014.00409 (PMC4267206; doi:10.3389/fnins.2014.00409)
Supplement: Table S3 — Overlap analysis: genes that respond to both song stimulation (auditory forebrain) and miR-2954 inhibition (G266 cell line). [file Table3.XLSX]

## Sheet: Readme
Overlap analysis: genes that respond to both song stimulation (auditory forebrain) and miR-2954 inhibition (G266 cell line).
Geneswere identified that are present on both Table S2, and on the lists of "Slow" response genes in the Dong et al (2009) microarray analysis of song playbacks (see also Warren et al., 2010).
Columns B and C show log2 fold change (silent-control/song) and adjusted p-value respectively (from the original Dong et al song-response analysis). Columns D and E show the same values calculated for the response to miR-2954 inhibition from Table S2
Column F indicates whether the direction of change is the same in both datasets.

## Sheet: Table S3
EnsemblGene	log2FoldChange control/song	padj control/song	log2FoldChange control/inhib	padj control/inhib	same direction?	Gene Name	GeneDescription
ENSTGUG00000006771	1.79803	4.97184e-06	0.67	1.51e-05	yes	NDUFA8	NADH dehydrogenase (ubiquinone) 1 alpha subcomplex, 8, 19kDa [Source:HGNC Symbol;Acc:7692]
ENSTGUG00000000193	1.72184	0.000895629	0.6	8.1e-05	yes	UQCRQ	ubiquinol-cytochrome c reductase, complex III subunit VII, 9.5kDa [Source:HGNC Symbol;Acc:29594]
ENSTGUG00000000582	1.84993	0.0003775	0.59	6.52e-05	yes	RPS11	ribosomal protein S11 [Source:HGNC Symbol;Acc:10384]
ENSTGUG00000002603	2.23118	0.000381795	0.73	0.000413122	yes		Uncharacterized protein [Source:UniProtKB/TrEMBL;Acc:H0YWK2]
ENSTGUG00000004581	2.11001	0.000471941	0.59	9.7e-05	yes		putative ribosomal protein S17 variant 1 [Source:RefSeq peptide;Acc:NP_001232596]
ENSTGUG00000006027	1.79729	0.00374643	0.6	8.82e-06	yes	RPL29	ribosomal protein L29 [Source:HGNC Symbol;Acc:10331]
ENSTGUG00000008428	1.66816	0.000174931	0.61	1.36e-05	yes		Uncharacterized protein [Source:UniProtKB/TrEMBL;Acc:H0ZDL5]
ENSTGUG00000009679	1.44999	7.19278e-05	0.92	8.06e-10	yes	RPL35A	ribosomal protein L35a [Source:HGNC Symbol;Acc:10345]
ENSTGUG00000010327	2.40942	0.01	0.66	2.23e-08	yes	NDUFB3	NADH dehydrogenase (ubiquinone) 1 beta subcomplex, 3, 12kDa (NDUFB3), nuclear gene encoding mitochondrial protein, mRNA [Source:RefSeq mRNA;Acc:NM_001245873]
ENSTGUG00000010494	1.40229	0	0.63	1.24e-06	yes	UQCR10	ubiquinol-cytochrome c reductase, complex III subunit X (UQCR10), nuclear gene encoding mitochondrial protein, mRNA [Source:RefSeq mRNA;Acc:NM_001197178]
ENSTGUG00000015926	2.30201	0	0.67	9.43e-05	yes	MRPL34	mitochondrial ribosomal protein L34 [Source:HGNC Symbol;Acc:14488]
ENSTGUG00000016331	2.20249	0.03	0.7	1.11e-07	yes		Uncharacterized protein [Source:UniProtKB/TrEMBL;Acc:H1A173]
ENSTGUG00000017025	1.60904	0	0.6	3.81e-05	yes	RPL13A	ribosomal protein L13a [Source:HGNC Symbol;Acc:10304]
ENSTGUG00000003591	1.94336	0.0282859	0.67	0.000300628	yes	COX14	cytochrome c oxidase assembly homolog 14 (S. cerevisiae) [Source:HGNC Symbol;Acc:28216]
ENSTGUG00000014456	2.11001	0.01	0.6	0.000250377	yes	POLR2G	polymerase (RNA) II (DNA directed) polypeptide G [Source:HGNC Symbol;Acc:9194]
ENSTGUG00000008853	-0.859477	0	-0.85	0.000881015	yes	NR4A3	Uncharacterized protein [Source:UniProtKB/TrEMBL;Acc:H0ZEW8]
ENSTGUG00000008859	-1.03002	0.04	-0.84	0.000990795	yes	ARHGEF7	Rho guanine nucleotide exchange factor (GEF) 7 [Source:HGNC Symbol;Acc:15607]
ENSTGUG00000009562	-1.73819	0.03	-0.94	4.94e-05	yes	KCTD5	potassium channel tetramerization domain containing 5 [Source:HGNC Symbol;Acc:21423]
ENSTGUG00000010974	-1.49471	0.02	-0.65	5.54e-05	yes	HIVEP2	human immunodeficiency virus type I enhancer binding protein 2 [Source:HGNC Symbol;Acc:4921]
ENSTGUG00000002566	-1.65543	0.02	-0.95	0.000292965	yes	CAMTA1	calmodulin binding transcription activator 1 [Source:HGNC Symbol;Acc:18806]
ENSTGUG00000003179	-1.47477	0	-0.64	7.16e-07	yes	CHD6	chromodomain helicase DNA binding protein 6 [Source:HGNC Symbol;Acc:19057]
ENSTGUG00000003848	-1.03002	0.01	-0.74	4.62e-06	yes	SNRK	SNF related kinase [Source:HGNC Symbol;Acc:30598]
ENSTGUG00000005944	-1.23861	0	-0.97	5.57e-05	yes	TWF1	twinfilin actin-binding protein 1 [Source:HGNC Symbol;Acc:9620]
ENSTGUG00000006251	-0.88942	0	-0.63	0.000368544	yes	RPRD1B	regulation of nuclear pre-mRNA domain containing 1B [Source:HGNC Symbol;Acc:16209]
ENSTGUG00000006712	-1.60532	8.15235e-05	-1.15	1.74e-07	yes	SLC4A10	solute carrier family 4, sodium bicarbonate transporter, member 10 [Source:HGNC Symbol;Acc:13811]
ENSTGUG00000007477	-1.35163	0	-0.84	0.000157166	yes	ZDHHC17	zinc finger, DHHC-type containing 17 [Source:HGNC Symbol;Acc:18412]
ENSTGUG00000008579	-0.884227	0.01	-0.59	0.00144815	yes	CTNNAL1	catenin (cadherin-associated protein), alpha-like 1 [Source:HGNC Symbol;Acc:2512]
ENSTGUG00000011904	-1.33607	0.01	-0.76	0.00015248	yes	ZEB2	zinc finger E-box binding homeobox 2 [Source:HGNC Symbol;Acc:14881]
ENSTGUG00000012555	-1.40116	0	-0.62	0.000218914	yes	FBXL3	F-box and leucine-rich repeat protein 3 [Source:HGNC Symbol;Acc:13599]
ENSTGUG00000012877	-1.53665	0.01	-0.88	1.58e-05	yes	CHORDC1	cysteine and histidine-rich domain (CHORD) containing 1 [Source:HGNC Symbol;Acc:14525]
ENSTGUG00000004257	-1.68195	0	-0.92	6.37e-05	yes	PRKCA	protein kinase C, alpha [Source:HGNC Symbol;Acc:9393]
ENSTGUG00000004281	-0.985848	0.02	-0.63	0.0019929	yes	PTPLB	protein tyrosine phosphatase-like (proline instead of catalytic arginine), member b [Source:HGNC Symbol;Acc:9640]
ENSTGUG00000006606	-1.33607	0.01	-0.7	0.000814381	yes	RBMS1	RNA binding motif, single stranded interacting protein 1 [Source:HGNC Symbol;Acc:9907]
ENSTGUG00000008896	-1.38415	0.02	-0.87	0.000197183	yes	DEPDC4	DEP domain containing 4 [Source:HGNC Symbol;Acc:22952]
ENSTGUG00000009834	-1.62991	0	-1.05	0.00588167	yes	LCOR	ligand dependent nuclear receptor corepressor [Source:HGNC Symbol;Acc:29503]
ENSTGUG00000010931	-1.43679	0.02	-0.6	0.00878435	yes	MAPKBP1	mitogen-activated protein kinase binding protein 1 [Source:HGNC Symbol;Acc:29536]
ENSTGUG00000003548	2.30201	0.02	-0.74	1.16e-05	no	BICD2	bicaudal D homolog 2 (Drosophila) [Source:HGNC Symbol;Acc:17208]
ENSTGUG00000006887	1.05998	0.02	-0.94	0.000367203	no		Uncharacterized protein [Source:UniProtKB/TrEMBL;Acc:H0Z9F5]
ENSTGUG00000007424	2.11001	0	-0.93	0.00518108	no	ZBTB34	zinc finger and BTB domain containing 34 [Source:HGNC Symbol;Acc:31446]
ENSTGUG00000000761	1.60904	0	-0.69	4.05e-07	no	OSTF1	osteoclast stimulating factor 1 [Source:HGNC Symbol;Acc:8510]
ENSTGUG00000001258	2.11001	0.03	-0.71	0.00436094	no	C5orf24	chromosome 5 open reading frame 24 [Source:HGNC Symbol;Acc:26746]
ENSTGUG00000001510	1.31369	8.02305e-07	-0.99	0.00285138	no	PANK3	pantothenate kinase 3 [Source:HGNC Symbol;Acc:19365]
ENSTGUG00000006155	2.02384	0.01	-0.88	8.44e-05	no	BCL7A	B-cell CLL/lymphoma 7A [Source:HGNC Symbol;Acc:1004]
ENSTGUG00000008456	2.11001	0.049	-0.84	1.85e-05	no	HECTD2	HECT domain containing E3 ubiquitin protein ligase 2 [Source:HGNC Symbol;Acc:26736]
ENSTGUG00000010480	2.20249	0.01	-0.95	3.49e-05	no	SATB2	SATB homeobox 2 [Source:HGNC Symbol;Acc:21637]
ENSTGUG00000010720	2.20249	0.03	-0.66	0.000521331	no	PRKCDBP	protein kinase C, delta binding protein [Source:HGNC Symbol;Acc:9400]
ENSTGUG00000010735	1.55314	0	-1.23	0.000114474	no	B4GALT6	UDP-Gal:betaGlcNAc beta 1,4- galactosyltransferase, polypeptide 6 [Source:HGNC Symbol;Acc:929]
ENSTGUG00000011029	1.94336	0	-0.94	0.00875108	no	HSPA12A	heat shock 70kDa protein 12A [Source:HGNC Symbol;Acc:19022]
ENSTGUG00000011322	2.11001	0	-0.68	0.00863224	no		Microtubule-associated protein [Source:UniProtKB/TrEMBL;Acc:H0ZM57]
ENSTGUG00000012458	1.60904	6.10284e-05	-0.6	0.00369049	no		Uncharacterized protein [Source:UniProtKB/TrEMBL;Acc:H0ZQD5]
ENSTGUG00000012592	1.7308	0.01	-1.16	0.000284778	no	PHIP	pleckstrin homology domain interacting protein [Source:HGNC Symbol;Acc:15673]
			SAME DIRECTION:		36
			PERCENT SAME:		0.705882
